# Supplementary material for: Anti-tumorigenic properties by trichothiodystrophy mutations in melanocytic cells
Source: NAR Cancer. 2025 Aug 30;7(3):zcaf026. doi: 10.1093/narcan/zcaf026 (PMC12409403; doi:10.1093/narcan/zcaf026)
Supplement: zcaf026_Supplemental_Files [file zcaf026_supplemental_files.zip]

Archive with 4 entries (4 files):
- Supplementary Information and figures.pdf
- Supplementary Table 1.docx
- Supplementary Table 2.docx
- Supplementary table_3.xlsx
