# Supplementary material for: Anti-tumorigenic properties by trichothiodystrophy mutations in melanocytic cells
Source: NAR Cancer. 2025 Aug 30;7(3):zcaf026. doi: 10.1093/narcan/zcaf026 (PMC12409403; doi:10.1093/narcan/zcaf026)
Supplement: zcaf026_Supplemental_Files [file zcaf026_supplemental_files.zip › Supplementary table_3.xlsx]

## Sheet: Sheet1
Gene names	fasta	id WT	Razor...unique.peptides WT	Razor...unique.peptides.1266_WT_Repl1_01	Razor...unique.peptides.1271_WT_Repl2_02	Ratio.H.M.count WT	Ratio.H.M.count.1266_WT_Repl1_01	Ratio.H.M.count.1271_WT_Repl2_02	log10.intens.1266_WT_Repl1_01	log10.intens.1271_WT_Repl2_02	norm.med.log2.Ratio.H.M.normalized.1266_WT_Repl1_01	norm.med.log2.Ratio.H.M.normalized.1271_WT_Repl2_02	sig.1266_WT_Repl1_01	sig.1271_WT_Repl2_02	mean log2 UV/Ctrl WT	log10 intensity UV+Ctrl WT	id R722W	Razor...unique.peptides R722W	Razor...unique.peptides.1266_R722W_Repl1_03	Razor...unique.peptides.1271_R722W_Repl2_04	Ratio.H.M.count R722W	Ratio.H.M.count.1266_R722W_Repl1_03	Ratio.H.M.count.1271_R722W_Repl2_04	log10.intens.1266_R722W_Repl1_03	log10.intens.1271_R722W_Repl2_04	norm.med.log2.Ratio.H.M.normalized.1266_R722W_Repl1_03	norm.med.log2.Ratio.H.M.normalized.1271_R722W_Repl2_04	sig.1266_R722W_Repl1_03	sig.1271_R722W_Repl2_04	mean log2 UV/Ctrl R722W	log10 intensity UV+Ctrl R722W	id D234N	Razor...unique.peptides D234N	Razor...unique.peptides.1266_D234N_Repl1_05	Razor...unique.peptides.1271_D234N_Repl2_06	Ratio.H.M.count D234N	Ratio.H.M.count.1266_D234N_Repl1_05	Ratio.H.M.count.1271_D234N_Repl2_06	log10.intens.1266_D234N_Repl1_05	log10.intens.1271_D234N_Repl2_06	norm.med.log2.Ratio.H.M.normalized.1266_D234N_Repl1_05	norm.med.log2.Ratio.H.M.normalized.1271_D234N_Repl2_06	sig.1266_D234N_Repl1_05	sig.1271_D234N_Repl2_06	mean log2 UV/Ctrl D234N	log10 intensity UV+Ctrl D234N	sum ratio H.M count WT + R722W	sum ratio H.M count WT + D234N
Ncald	sp|Q91X97|NCALD_MOUSE Neurocalcin-delta OS=Mus musculus OX=10090 GN=Ncald PE=1 SV=4;tr|D3YVA2|D3YVA2_MOUSE Neurocalcin-delta (Fragment) OS=Mus musculus OX=10090 GN=Ncald PE=1 SV=2;tr|D3Z2Z8|D3Z2Z8_MOUSE Neurocalcin-delta (Fragment) OS=Mus musculus OX=10090	3757	4	4	2	5	2	3	7.655	7.9	-1.9658	-2.7678	1	2	-2.3668	7.79455	3820	11	8	11	21	10	11	8.405	8.287	-1.03388	-0.865	0	0	-0.94944	8.35	3914	9	7	8	15	8	7	8.183	8.092	-1.1805	-0.85985	0	0	-1.02018	8.13988	26	20
Fam114a1	sp|Q9D281|NXP20_MOUSE Protein Noxp20 OS=Mus musculus OX=10090 GN=Fam114a1 PE=1 SV=1	4348	6	5	3	6	4	2	7.986	6.889	-1.36689	-2.7711	0	1	-2.069	7.71839	4401	10	10	5	8	5	3	7.806	7.267	-0.77434	-2.177	0	1	-1.47567	7.61525	4512	9	8	6	10	6	4	8.008	7.445	-1.51024	-1.69705	0	0	-1.60364	7.81198	14	16
Hist1h1b	sp|P43276|H15_MOUSE Histone H1.5 OS=Mus musculus OX=10090 GN=H1-5 PE=1 SV=2	1909	13	12	12	116	49	67	9.878	9.67	-1.87057	-2.14455	2	2	-2.00756	9.78634	1942	11	11	9	95	57	38	9.849	9.132	-2.1357	-1.2649	1	1	-1.7003	9.6242	1995	11	11	10	90	45	45	9.69	9.487	-1.54381	-1.41319	1	1	-1.4785	9.60025	211	206
Hist1h1d	sp|P43277|H13_MOUSE Histone H1.3 OS=Mus musculus OX=10090 GN=H1-3 PE=1 SV=2	1910	6	6	4	54	26	28	9.891	9.723	-1.79957	-2.13456	2	2	-1.96706	9.81507																															54	54
Ddx20	sp|Q9JJY4|DDX20_MOUSE Probable ATP-dependent RNA helicase DDX20 OS=Mus musculus OX=10090 GN=Ddx20 PE=1 SV=2	4643	6	6	2	5	2	3	9.67	8.631	-1.63457	-2.24036	2	2	-1.93746	9.40696	4708	5	4	2	6	4	2	9.595	9.306	0.609805	-1.2549	0	1	-0.32255	9.47411	4825	4	4	1	3	2	1	9.451		-1.30755		0	0		9.451	11	8
Hist1h1e	sp|P43274|H14_MOUSE Histone H1.4 OS=Mus musculus OX=10090 GN=H1-4 PE=1 SV=2	1907	20	18	18	205	96	109	10.44	10.3	-1.64662	-2.18555	2	2	-1.91609	10.3756	1940	15	14	14	157	83	74	10.27	9.885	-2.0997	-1.08046	1	0	-1.59008	10.1188	1993	16	16	14	180	94	86	10.23	10.21	-1.80581	-1.64114	2	1	-1.72347	10.2201	362	385
Hist1h1c	sp|P15864|H12_MOUSE Histone H1.2 OS=Mus musculus OX=10090 GN=H1-2 PE=1 SV=2	1720	4	4	4	52	26	26	9.565	9.333	-1.64556	-2.0838	1	2	-1.86468	9.46431	1756	6	6	6	75	42	33	9.812	9.404	-1.98569	-1.0859	1	1	-1.5358	9.65425	1807	7	6	7	69	33	36	9.691	9.677	-1.94581	-1.45714	2	1	-1.70147	9.68406	127	121
Inpp5a	sp|Q7TNC9|I5P1_MOUSE Inositol polyphosphate-5-phosphatase A OS=Mus musculus OX=10090 GN=Inpp5a PE=1 SV=1;tr|Q3TZT4|Q3TZT4_MOUSE Inositol-polyphosphate 5-phosphatase OS=Mus musculus OX=10090 GN=Inpp5a PE=1 SV=1;sp|Q7TNC9-2|I5P1_MOUSE Isoform 2 of Inositol p	2487	2	1	2	6	4	2	7.449	6.918	-1.5498	-1.9901	0	1	-1.76995	7.26005	2518	4	3	3	8	5	3	7.289	7.085	-1.15259	-1.0208	0	0	-1.08669	7.19887	2581	2	1	2	6	4	2	7.203	6.528	-1.33302	-1.589	0	0	-1.46101	6.98524	14	12
Ascc3	sp|E9PZJ8-2|ASCC3_MOUSE Isoform 2 of Activating signal cointegrator 1 complex subunit 3 OS=Mus musculus OX=10090 GN=Ascc3;sp|E9PZJ8|ASCC3_MOUSE Activating signal cointegrator 1 complex subunit 3 OS=Mus musculus OX=10090 GN=Ascc3 PE=1 SV=1	1060	4	3	4	10	4	6	7.379	7.003	-1.7518	-1.7821	1	1	-1.76695	7.23048																															10	10
Pex14	sp|Q9R0A0|PEX14_MOUSE Peroxisomal membrane protein PEX14 OS=Mus musculus OX=10090 GN=Pex14 PE=1 SV=1	4733	5	3	4	8	5	3	7.971	7.544	-1.65389	-1.8277	1	1	-1.7408	7.80799	4800	3	1	3	6	3	3	7.111	7.084	-1.14759	0.6709	0	0	-0.238345	7.09771	4925	7	4	6	12	6	6	7.79	8.203	-1.71114	-1.42185	1	0	-1.56649	8.04385	14	20
Msmo1	sp|Q9CRA4|MSMO1_MOUSE Methylsterol monooxygenase 1 OS=Mus musculus OX=10090 GN=Msmo1 PE=1 SV=1	4142	3	1	3	5	2	3	7.619	8.119	-1.3258	-2.1344	0	1	-1.7301	7.9373	4205	2	1	2	8	4	4	8.183	8.048	-1.41677	-0.9416	0	0	-1.17919	8.12072																13	5
Fdps	sp|Q920E5|FPPS_MOUSE Farnesyl pyrophosphate synthase OS=Mus musculus OX=10090 GN=Fdps PE=1 SV=1	3802	15	15	14	103	46	57	9.902	9.632	-1.45057	-1.74656	1	2	-1.59856	9.78765	3867	19	19	15	141	82	59	9.978	9.379	-0.835695	-0.962305	0	1	-0.899	9.77449	3962	13	13	13	63	24	39	9.444	9.209	-0.70185	-1.13319	0	1	-0.91752	9.3422	244	166
Cmc1	sp|Q9CPZ8|COXM1_MOUSE COX assembly mitochondrial protein homolog OS=Mus musculus OX=10090 GN=Cmc1 PE=1 SV=1;tr|A0A1L1SUP3|A0A1L1SUP3_MOUSE COX assembly mitochondrial protein OS=Mus musculus OX=10090 GN=Cmc1 PE=1 SV=1	4019	2	2	1	5	3	2	8.164	7.749	-0.545095	-2.57698	0	2	-1.56103	8.00429	4090	4	3	1	4	4	0	8.091		-0.608675		0	0		8.091	4180	4	3	2	3	3	0	8.108		-0.84124		0	0		8.108	9	8
Itgb3	sp|O54890|ITB3_MOUSE Integrin beta-3 OS=Mus musculus OX=10090 GN=Itgb3 PE=1 SV=2	1518	6	4	6	7	3	4	7.805	7.371	-0.6565	-2.4051	0	0	-1.5308	7.6401	1544	10	7	6	10	6	4	8.046	7.483	-0.305675	-1.1068	0	0	-0.706237	7.84998	1592	7	7	2	9	6	3	7.919	7.309	-2.00313	-3.729	0	2	-2.86607	7.7133	17	16
Lclat1	tr|A0A3B2WDB3|A0A3B2WDB3_MOUSE Lysocardiolipin acyltransferase 1 (Fragment) OS=Mus musculus OX=10090 GN=Lclat1 PE=1 SV=1;sp|Q3UN02|LCLT1_MOUSE Lysocardiolipin acyltransferase 1 OS=Mus musculus OX=10090 GN=Lclat1 PE=1 SV=2	481	7	3	6	9	2	7	7.724	7.805	-1.9898	-0.955475	1	0	-1.47264	7.76639	483	9	7	5	8	4	4	7.823	7.809	-0.61964	-0.9612	0	0	-0.79042	7.81606	498	8	6	5	10	5	5	8.269	7.915	-0.598	-0.34696	0	0	-0.47248	8.12711	17	19
Shroom2	tr|A7TU71|A7TU71_MOUSE Protein Shroom2 OS=Mus musculus OX=10090 GN=Shroom2 PE=1 SV=1;sp|A2ALU4-2|SHRM2_MOUSE Isoform 2 of Protein Shroom2 OS=Mus musculus OX=10090 GN=Shroom2;sp|A2ALU4|SHRM2_MOUSE Protein Shroom2 OS=Mus musculus OX=10090 GN=Shroom2 PE=1 SV=	627	3	2	2	6	4	2	7.779	6.974	-1.0508	-1.8801	0	1	-1.46545	7.54118	636	2	1	2	4	1	3		7.286		-1.267	0	0		7.286	655	5	1	4	4	1	3		7.059		-1.811	0	0		7.059	10	10
Stx18	tr|A0A0J9YTY5|A0A0J9YTY5_MOUSE Syntaxin-18 (Fragment) OS=Mus musculus OX=10090 GN=Stx18 PE=1 SV=3;tr|D3YY98|D3YY98_MOUSE Syntaxin-18 (Fragment) OS=Mus musculus OX=10090 GN=Stx18 PE=1 SV=1;sp|Q8VDS8-3|STX18_MOUSE Isoform 3 of Syntaxin-18 OS=Mus musculus OX=	116	2	2	1	4	2	2	6.652	6.705	-0.8576	-2.0601	0	1	-1.45885	6.67931																125	2	1	2	3	1	2		6.872		-0.5762	0	0		6.872	4	7
Hist2h2ac;Hist2h2aa1	sp|Q64523|H2A2C_MOUSE Histone H2A type 2-C OS=Mus musculus OX=10090 GN=H2ac20 PE=1 SV=3;sp|Q6GSS7|H2A2A_MOUSE Histone H2A type 2-A OS=Mus musculus OX=10090 GN=Hist2h2aa1 PE=1 SV=3	2833	3	3	3	66	37	29	9.953	9.527	-1.32162	-1.56855	1	1	-1.44509	9.79026	2874	3	3	3	52	33	19	9.83	9.001	-1.0817	-0.878965	0	0	-0.98033	9.58901	2938	3	3	2	61	32	29	9.815	9.49	-1.40881	-1.08419	1	0	-1.2465	9.68222	118	127
Gmpr	sp|Q9DCZ1|GMPR1_MOUSE GMP reductase 1 OS=Mus musculus OX=10090 GN=Gmpr PE=1 SV=1;tr|F6VY18|F6VY18_MOUSE GMP reductase (Fragment) OS=Mus musculus OX=10090 GN=Gmpr PE=1 SV=1	4541	7	7	4	9	7	2	8.471	7.488	-1.31227	-1.5257	1	0	-1.41898	8.21294																															9	9
Gulp1	tr|E0CXC5|E0CXC5_MOUSE PTB domain-containing engulfment adapter protein 1 OS=Mus musculus OX=10090 GN=Gulp1 PE=1 SV=1;sp|Q8K2A1|GULP1_MOUSE PTB domain-containing engulfment adapter protein 1 OS=Mus musculus OX=10090 GN=Gulp1 PE=1 SV=1;sp|Q8K2A1-2|GULP1_MOU	982	6	4	5	15	7	8	8.378	8.113	-1.46065	-1.3464	1	1	-1.40352	8.26541	980	4	3	4	19	9	10	8.259	8.947	-1.10688	-0.884765	0	0	-0.995823	8.727	1023	7	5	5	21	10	11	8.326	8.498	-0.9374	-0.679	0	0	-0.8082	8.42046	34	36
Lace1	tr|E9Q4K2|E9Q4K2_MOUSE AFG1-like ATPase OS=Mus musculus OX=10090 GN=Afg1l PE=1 SV=1;sp|Q3V384|AFG1L_MOUSE AFG1-like ATPase OS=Mus musculus OX=10090 GN=Afg1l PE=1 SV=1	1102	2	2	1	6	4	2	7.489	6.851	-1.9908	-0.7936	1	0	-1.3922	7.27793																															6	6
Mllt4	tr|E9PYX7|E9PYX7_MOUSE Afadin OS=Mus musculus OX=10090 GN=Afdn PE=1 SV=1;tr|E9Q852|E9Q852_MOUSE Afadin OS=Mus musculus OX=10090 GN=Afdn PE=1 SV=2;tr|E9Q9C3|E9Q9C3_MOUSE Afadin OS=Mus musculus OX=10090 GN=Afdn PE=1 SV=1;sp|Q9QZQ1-2|AFAD_MOUSE Isoform 1 of A	1051	20	20	10	65	55	10	8.653	7.441	-0.91499	-1.8507	0	1	-1.38285	8.37784																															65	65
Rpl39	sp|P62892|RL39_MOUSE 60S ribosomal protein L39 OS=Mus musculus OX=10090 GN=Rpl39 PE=1 SV=2	2202	2	2	2	18	9	9	8.736	8.386	-1.16499	-1.58652	0	1	-1.37576	8.59534	2235	2	2	2	18	7	11	8.447	8.264	-0.983215	-1.4938	0	1	-1.23851	8.36507	2291	2	2	2	26	11	15	8.639	8.709	-0.566475	-1.24677	0	1	-0.906622	8.67541	36	44
Hmgcs1	sp|Q8JZK9|HMCS1_MOUSE Hydroxymethylglutaryl-CoA synthase, cytoplasmic OS=Mus musculus OX=10090 GN=Hmgcs1 PE=1 SV=1	3448	12	9	9	15	6	9	8.824	8.652	-1.40099	-1.34836	1	1	-1.37468	8.74646	3494	18	17	14	40	23	17	9.374	8.924	-1.4022	-0.976365	1	1	-1.18928	9.20485	3596	13	12	13	33	19	14	9.093	8.962	-0.9073	-1.29359	0	1	-1.10045	9.03242	55	48
Rpl34	sp|Q9D1R9|RL34_MOUSE 60S ribosomal protein L34 OS=Mus musculus OX=10090 GN=Rpl34 PE=1 SV=2;tr|A0A0G2JEY6|A0A0G2JEY6_MOUSE 60S ribosomal protein L34 OS=Mus musculus OX=10090 GN=Rpl34 PE=1 SV=1;tr|A0A0G2JGY8|A0A0G2JGY8_MOUSE 60S ribosomal protein L34 (Fragme	4345	8	8	7	36	19	17	10.18	10	-1.03962	-1.69955	1	1	-1.36959	10.0993	4398	8	7	7	34	17	17	9.753	9.705	-2.12069	-1.60346	2	1	-1.86208	9.72966	4510	8	7	7	33	16	17	9.198	9.577	-1.4473	-1.98214	1	2	-1.71472	9.42759	70	69
Arid1b	tr|E9Q4N6|E9Q4N6_MOUSE AT-rich interactive domain-containing protein 1B OS=Mus musculus OX=10090 GN=Arid1b PE=1 SV=1;tr|E9Q6R4|E9Q6R4_MOUSE AT-rich interactive domain-containing protein 1B OS=Mus musculus OX=10090 GN=Arid1b PE=1 SV=1;sp|E9Q4N7|ARI1B_MOUSE	466	2	1	2	6	2	4	6.643	7.779	-1.9218	-0.807075	1	0	-1.36444	7.50862																															6	6
Fto	sp|Q8BGW1|FTO_MOUSE Alpha-ketoglutarate-dependent dioxygenase FTO OS=Mus musculus OX=10090 GN=Fto PE=1 SV=1;sp|Q8BGW1-2|FTO_MOUSE Isoform 2 of Alpha-ketoglutarate-dependent dioxygenase FTO OS=Mus musculus OX=10090 GN=Fto;sp|Q8BGW1-3|FTO_MOUSE Isoform 3 of	3146	12	9	8	21	14	7	8.935	8.253	-1.1469	-1.58153	1	1	-1.36421	8.71603	3190	12	12	1	12	11	1	8.602		-1.08262		0	0		8.602	3277	10	10	2	13	11	2	8.465	7.613	-0.973175	-1.33305	0	0	-1.15311	8.22111	33	34
Idi1	sp|P58044|IDI1_MOUSE Isopentenyl-diphosphate Delta-isomerase 1 OS=Mus musculus OX=10090 GN=Idi1 PE=1 SV=1;tr|G3XA48|G3XA48_MOUSE Isopentenyl-diphosphate Delta-isomerase OS=Mus musculus OX=10090 GN=Idi1 PE=1 SV=1	2065	14	12	13	29	13	16	9.031	8.899	-1.2671	-1.45473	1	1	-1.36092	8.97	2095	12	10	8	20	11	9	8.627	8.331	-0.323335	-0.6738	0	0	-0.498567	8.50374	2155	13	11	10	24	12	12	8.785	8.693	-0.40055	-0.52567	0	0	-0.46311	8.74143	49	53
Lrp1	tr|A0A0R4J0I9|A0A0R4J0I9_MOUSE Prolow-density lipoprotein receptor-related protein 1 OS=Mus musculus OX=10090 GN=Lrp1 PE=1 SV=1;sp|Q91ZX7|LRP1_MOUSE Prolow-density lipoprotein receptor-related protein 1 OS=Mus musculus OX=10090 GN=Lrp1 PE=1 SV=1	180	85	70	63	219	117	102	8.998	8.777	-1.5469	-1.17436	1	1	-1.36063	8.90141	182	74	68	46	211	123	88	8.888	8.594	-1.16366	-0.652595	1	0	-0.908127	8.76542	195	90	65	83	279	120	159	9.058	9.141	-0.5169	-0.403294	0	0	-0.460097	9.10148	430	498
Coa3	sp|Q9D2R6|COA3_MOUSE Cytochrome c oxidase assembly factor 3 homolog, mitochondrial OS=Mus musculus OX=10090 GN=Coa3 PE=1 SV=1;tr|E9Q6W2|E9Q6W2_MOUSE Cytochrome c oxidase assembly factor 3 homolog, mitochondrial OS=Mus musculus OX=10090 GN=Coa3 PE=1 SV=1	4355	3	3	2	5	3	2	8.141	7.543	-1.1361	-1.5827	0	1	-1.3594	7.9377	4410	4	3	3	8	3	5	8.002	8.065	-1.46412	-1.2459	1	0	-1.35501	8.03464	4522	3	3	2	6	3	3	8.295	7.957	-1.6519	-1.47185	1	0	-1.56187	8.15808	13	11
Wibg	sp|Q8CHP5-2|PYM1_MOUSE Isoform 2 of Partner of Y14 and mago OS=Mus musculus OX=10090 GN=Pym1;sp|Q8CHP5|PYM1_MOUSE Partner of Y14 and mago OS=Mus musculus OX=10090 GN=Pym1 PE=1 SV=2	3420	5	4	4	5	3	2	8.368	7.753	-0.93065	-1.75497	0	0	-1.34281	8.16132	3467	3	3	2	5	4	1	8.097		-0.635175		0	0		8.097																10	5
Rab3gap1	tr|A0A1D5RLG3|A0A1D5RLG3_MOUSE Rab3 GTPase-activating protein catalytic subunit OS=Mus musculus OX=10090 GN=Rab3gap1 PE=1 SV=1;sp|Q80UJ7|RB3GP_MOUSE Rab3 GTPase-activating protein catalytic subunit OS=Mus musculus OX=10090 GN=Rab3gap1 PE=1 SV=4	316	5	2	5	6	3	3	7.571	6.992	-1.5708	-1.1067	0	0	-1.33875	7.37159																341	5	4	4	5	3	2	7.293	6.763	0.586685	-0.6922	0	0	-0.0527575	7.10428	6	11
Dhcr7	tr|A0A140LIT2|A0A140LIT2_MOUSE 7-dehydrocholesterol reductase OS=Mus musculus OX=10090 GN=Dhcr7 PE=1 SV=1;sp|O88455|DHCR7_MOUSE 7-dehydrocholesterol reductase OS=Mus musculus OX=10090 GN=Dhcr7 PE=1 SV=1	279	4	3	4	8	2	6	7.969	8.301	-1.12789	-1.53953	0	1	-1.33371	8.16598	283	4	4	3	6	4	2	8.264	6.972	-1.31088	-0.7373	1	0	-1.02409	7.98459																14	8
Gnao1	sp|P18872-2|GNAO_MOUSE Isoform Alpha-2 of Guanine nucleotide-binding protein G(o) subunit alpha OS=Mus musculus OX=10090 GN=Gnao1;sp|P18872|GNAO_MOUSE Guanine nucleotide-binding protein G(o) subunit alpha OS=Mus musculus OX=10090 GN=Gnao1 PE=1 SV=3;tr|D3Z2	1751	9	8	7	25	14	11	8.903	8.691	-1.2799	-1.38436	1	1	-1.33213	8.80981	1786	10	8	7	28	15	13	8.776	8.35	-1.11353	-0.707	0	0	-0.910268	8.61326	1836	12	10	11	39	20	19	9.188	8.931	-1.0563	-0.956594	1	0	-1.00645	9.07824	53	64
Col5a1	sp|O88207|CO5A1_MOUSE Collagen alpha-1(V) chain OS=Mus musculus OX=10090 GN=Col5a1 PE=1 SV=2;sp|O88207-2|CO5A1_MOUSE Isoform 2 of Collagen alpha-1(V) chain OS=Mus musculus OX=10090 GN=Col5a1;tr|A3KGE7|A3KGE7_MOUSE Collagen alpha-1(V) chain (Fragment) OS=Mu	1568	9	9	5	11	7	4	7.963	7.291	-2.26289	-0.3936	1	0	-1.32824	7.74576																1647	15	12	11	16	7	9	7.94	7.807	-1.17314	-0.5538	0	0	-0.863468	7.87857	11	27
Hdac4	sp|Q6NZM9|HDAC4_MOUSE Histone deacetylase 4 OS=Mus musculus OX=10090 GN=Hdac4 PE=1 SV=1;sp|Q6NZM9-2|HDAC4_MOUSE Isoform 2 of Histone deacetylase 4 OS=Mus musculus OX=10090 GN=Hdac4	2879	15	4	15	25	10	15	7.608	7.918	-1.4608	-1.1718	0	0	-1.3163	7.79009	2919	7	5	5	24	11	13	7.708	7.627	-1.03564	-1.49655	0	1	-1.26609	7.66939	2988	17	10	16	37	16	21	8.021	8.248	-1.26324	-0.82975	0	0	-1.04649	8.14917	49	62
Hmga2	tr|Q6NSP9|Q6NSP9_MOUSE High mobility group protein HMGI-C OS=Mus musculus OX=10090 GN=Hmga2 PE=1 SV=1;sp|P52927|HMGA2_MOUSE High mobility group protein HMGI-C OS=Mus musculus OX=10090 GN=Hmga2 PE=1 SV=1	2009	5	5	4	15	7	8	8.335	7.858	-1.71765	-0.8969	1	0	-1.30727	8.15894	2042	4	4	4	8	4	4	8.244	7.568	-1.55788	-2.03555	1	1	-1.79672	8.02606	2973	6	6	4	21	11	10	8.498	8.217	-1.36918	-0.77835	1	0	-1.07376	8.37984	23	36
Rpl37a	sp|P61514|RL37A_MOUSE 60S ribosomal protein L37a OS=Mus musculus OX=10090 GN=Rpl37a PE=1 SV=2	2127	8	8	8	40	16	24	9.404	9.129	-1.00815	-1.60573	1	1	-1.30694	9.28791	2157	8	8	8	38	18	20	9.301	9.03	-1.81491	-1.77787	2	2	-1.79639	9.1863	2214	8	7	8	39	19	20	9.225	8.968	-1.1633	-1.82159	1	1	-1.49245	9.11524	78	79
Nsdhl	sp|Q9R1J0|NSDHL_MOUSE Sterol-4-alpha-carboxylate 3-dehydrogenase, decarboxylating OS=Mus musculus OX=10090 GN=Nsdhl PE=1 SV=1	4749	9	8	7	18	9	9	8.741	8.626	-1.28699	-1.31836	1	1	-1.30268	8.6873	4814	15	11	11	37	18	19	8.947	8.569	-0.84556	-0.6214	0	0	-0.73348	8.79789	4942	12	8	12	32	14	18	8.847	9.01	-0.78375	-0.458794	0	0	-0.621272	8.9361	55	50
Lss	sp|Q8BLN5|LSS_MOUSE Lanosterol synthase OS=Mus musculus OX=10090 GN=Lss PE=1 SV=2	3215	13	9	12	23	8	15	8.859	8.699	-1.2349	-1.33336	0	1	-1.28413	8.78633	3258	11	10	9	22	12	10	8.602	8.348	-0.486615	-0.6889	0	0	-0.587758	8.49331	3354	13	13	13	30	14	16	8.836	8.861	-0.29855	-0.1421	0	0	-0.220325	8.84868	45	53
Rpl21	tr|Q9CQM8|Q9CQM8_MOUSE 60S ribosomal protein L21 OS=Mus musculus OX=10090 GN=Rpl21 PE=1 SV=1;sp|O09167|RL21_MOUSE 60S ribosomal protein L21 OS=Mus musculus OX=10090 GN=Rpl21 PE=1 SV=3	4087	19	17	14	67	41	26	9.751	9.219	-1.02856	-1.5298	1	1	-1.27918	9.56183	4151	15	15	11	52	28	24	9.611	9.201	-1.5532	-1.3169	1	1	-1.43505	9.45269	4241	16	15	10	50	24	26	9.534	9.36	-1.40955	-1.34119	1	1	-1.37537	9.45566	119	117
Hist1h4a	sp|P62806|H4_MOUSE Histone H4 OS=Mus musculus OX=10090 GN=H4c1 PE=1 SV=2	2186	23	23	21	550	287	263	11.39	11.23	-1.14062	-1.40955	1	1	-1.27509	11.3173	2218	23	21	20	476	267	209	11.27	10.95	-1.41369	-0.838157	0	0	-1.12593	11.1388	2275	22	22	19	387	223	164	11.21	11.1	-1.33081	-1.29014	1	1	-1.31047	11.1585	1026	937
Rpl13	sp|P47963|RL13_MOUSE 60S ribosomal protein L13 OS=Mus musculus OX=10090 GN=Rpl13 PE=1 SV=3	1945	21	20	19	171	76	95	10.04	9.662	-1.05262	-1.49355	1	1	-1.27309	9.89089	1978	21	21	17	173	88	85	9.93	9.661	-1.9287	-1.50546	1	1	-1.71708	9.816	2034	23	23	17	146	65	81	9.86	9.815	-1.39681	-1.50614	1	1	-1.45147	9.83808	344	317
Leprel1	sp|Q8CG71|P3H2_MOUSE Prolyl 3-hydroxylase 2 OS=Mus musculus OX=10090 GN=P3h2 PE=1 SV=1	3405	18	11	15	19	7	12	8.654	9.121	-1.37899	-1.13674	1	1	-1.25786	8.94746	3450	2	2	0	2	2	0	7.718		-0.41754		0	0		7.718	3550	8	4	7	7	2	5	7.466	9.024	-2.51101	-0.304394	0	0	-1.4077	8.73482	21	26
Auh	tr|A0A0R4J023|A0A0R4J023_MOUSE Methylglutaconyl-CoA hydratase, mitochondrial OS=Mus musculus OX=10090 GN=Auh PE=1 SV=1;sp|Q9JLZ3|AUHM_MOUSE Methylglutaconyl-CoA hydratase, mitochondrial OS=Mus musculus OX=10090 GN=Auh PE=1 SV=1;tr|F6R307|F6R307_MOUSE Methy	148	7	5	5	8	4	4	8.285	8.273	-0.850795	-1.62252	0	1	-1.23666	8.27904	148	8	3	7	9	3	6	7.903	8.028	-0.736815	-0.1014	0	0	-0.419108	7.96998	159	8	7	8	14	9	5	8.75	8.011	-0.36175	1.16015	0	0	0.3992	8.52173	17	22
Rpl26	sp|P61255|RL26_MOUSE 60S ribosomal protein L26 OS=Mus musculus OX=10090 GN=Rpl26 PE=1 SV=1;tr|B1ARA5|B1ARA5_MOUSE 60S ribosomal protein L26 OS=Mus musculus OX=10090 GN=Rpl26 PE=1 SV=1;tr|B1ARA3|B1ARA3_MOUSE 60S ribosomal protein L26 (Fragment) OS=Mus muscu	2121	22	22	20	116	66	50	9.967	9.559	-0.996619	-1.47456	1	1	-1.23559	9.80925	2152	21	19	19	141	79	62	9.97	9.596	-1.90369	-1.39646	1	1	-1.65008	9.82207	2209	19	18	19	117	64	53	9.833	9.767	-1.51581	-1.40214	1	1	-1.45897	9.80125	257	233
Ccdc167	sp|Q9D162|CC167_MOUSE Coiled-coil domain-containing protein 167 OS=Mus musculus OX=10090 GN=Ccdc167 PE=1 SV=2;sp|Q9D162-2|CC167_MOUSE Isoform 2 of Coiled-coil domain-containing protein 167 OS=Mus musculus OX=10090 GN=Ccdc167;tr|F6WM75|F6WM75_MOUSE Coiled-c	4310	3	3	3	8	3	5	7.978	7.76	-1.19889	-1.24198	0	0	-1.22043	7.88254	4364	3	3	2	7	4	3	8.162	7.826	-1.37478	-1.3256	0	0	-1.35019	8.02571	4474	4	4	1	7	6	1	8.312		-0.8354		0	0		8.312	15	15
Rpl15	sp|Q9CZM2|RL15_MOUSE 60S ribosomal protein L15 OS=Mus musculus OX=10090 GN=Rpl15 PE=1 SV=4	4246	17	17	16	142	76	66	10.04	9.64	-1.04862	-1.39055	1	1	-1.21959	9.88451	4304	16	15	14	124	59	65	9.788	9.63	-1.7597	-1.48246	1	1	-1.62108	9.71615	4411	18	18	16	128	63	65	9.767	9.743	-1.44781	-1.52314	1	1	-1.48547	9.75517	266	270
Hist1h1a	sp|P43275|H11_MOUSE Histone H1.1 OS=Mus musculus OX=10090 GN=H1-1 PE=1 SV=2	1908	7	6	6	41	13	28	9.152	8.997	-1.12309	-1.31473	1	1	-1.21891	9.08138	1941	7	7	6	85	52	33	9.685	9.114	-1.1467	-1.0919	1	1	-1.1193	9.48727	1994	9	9	7	86	50	36	9.57	9.392	-1.48755	-1.44819	1	1	-1.46787	9.49006	126	127
Ndrg1	sp|Q62433|NDRG1_MOUSE Protein NDRG1 OS=Mus musculus OX=10090 GN=Ndrg1 PE=1 SV=1	2802	7	6	5	23	9	14	9.164	8.717	-1.32109	-1.10536	1	1	-1.21323	8.99564	2840	11	8	11	63	23	40	9.2	9.353	-0.58291	-0.576905	0	0	-0.579908	9.2832	2902	10	8	10	35	14	21	9.252	9.064	-0.9813	-0.535194	0	0	-0.758247	9.16809	86	58
Vps45	sp|P97390|VPS45_MOUSE Vacuolar protein sorting-associated protein 45 OS=Mus musculus OX=10090 GN=Vps45 PE=1 SV=1	2325	6	3	6	4	2	2	7.505	7.346	-0.7886	-1.6311	0	0	-1.20985	7.43274	2361	15	11	12	20	11	9	8.329	8.108	-0.94878	-0.6577	0	0	-0.80324	8.23241	2421	7	4	7	4	3	1	7.617		-0.946485		0	0		7.617	24	8
Itga2	sp|Q62469|ITA2_MOUSE Integrin alpha-2 OS=Mus musculus OX=10090 GN=Itga2 PE=1 SV=2	2805	16	5	16	18	2	16	7.713	8.325	-1.5378	-0.880225	0	0	-1.20901	8.11891																2905	16	9	15	24	10	14	8.025	8.148	-0.26494	0.04955	0	0	-0.107695	8.09084	18	42
Rpl7	sp|P14148|RL7_MOUSE 60S ribosomal protein L7 OS=Mus musculus OX=10090 GN=Rpl7 PE=1 SV=2;tr|F6XI62|F6XI62_MOUSE 60S ribosomal protein L7 (Fragment) OS=Mus musculus OX=10090 GN=Rpl7 PE=1 SV=1	1706	33	31	31	168	75	93	10.19	9.871	-1.09362	-1.31356	1	1	-1.20359	10.0592	1741	32	30	30	175	81	94	10.1	9.817	-1.5637	-1.39046	1	1	-1.47708	9.98115	1791	33	31	33	185	80	105	9.972	9.938	-1.17581	-1.50914	1	1	-1.34247	9.95533	343	353
Rbms1;Rbms3	tr|E9PZ21|E9PZ21_MOUSE RNA-binding motif, single-stranded-interacting protein 1 OS=Mus musculus OX=10090 GN=Rbms1 PE=1 SV=1;sp|Q91W59-2|RBMS1_MOUSE Isoform 2 of RNA-binding motif, single-stranded-interacting protein 1 OS=Mus musculus OX=10090 GN=Rbms1;sp|Q	1053	2	2	2	4	2	2	7.622	7.56	-0.3384	-2.0637	0	1	-1.20105	7.59211																															4	4
Kdm5c	sp|P41230-3|KDM5C_MOUSE Isoform 3 of Lysine-specific demethylase 5C OS=Mus musculus OX=10090 GN=Kdm5c;sp|P41230-2|KDM5C_MOUSE Isoform 2 of Lysine-specific demethylase 5C OS=Mus musculus OX=10090 GN=Kdm5c;sp|P41230|KDM5C_MOUSE Lysine-specific demethylase 5C	1896	6	4	4	3	2	1	7.629	6.885	-0.5138	-1.8881	0	0	-1.20095	7.39996																															3	3
Rpl36	tr|Q6ZWZ4|Q6ZWZ4_MOUSE 60S ribosomal protein L36 OS=Mus musculus OX=10090 GN=Rpl36 PE=1 SV=1;sp|P47964|RL36_MOUSE 60S ribosomal protein L36 OS=Mus musculus OX=10090 GN=Rpl36 PE=1 SV=2	2976	9	8	6	44	25	19	9.554	9.191	-0.96015	-1.4328	0	1	-1.19648	9.40937	3009	8	7	6	33	19	14	9.364	8.989	-1.39519	-1.28286	1	1	-1.33903	9.21578	3092	8	7	6	28	13	15	9.184	9.244	-1.6203	-1.36819	1	1	-1.49425	9.21504	77	72
Tns3	sp|Q5SSZ5-2|TENS3_MOUSE Isoform 2 of Tensin-3 OS=Mus musculus OX=10090 GN=Tns3;tr|A0A5F8MP98|A0A5F8MP98_MOUSE Tensin-3 OS=Mus musculus OX=10090 GN=Tns3 PE=1 SV=1;tr|A0A5F8MPF2|A0A5F8MPF2_MOUSE Tensin-3 OS=Mus musculus OX=10090 GN=Tns3 PE=1 SV=1;sp|Q5SSZ5|T	2652	5	3	4	8	4	4	8.408	8.29	-1.03665	-1.35353	0	0	-1.19509	8.353	2689	5	5	1	5	4	1	7.859		-0.863215		0	0		7.859	2742	6	5	3	7	6	1	8.301		-0.7742		0	0		8.301	13	15
Oxsr1	sp|Q6P9R2|OXSR1_MOUSE Serine/threonine-protein kinase OSR1 OS=Mus musculus OX=10090 GN=Oxsr1 PE=1 SV=1	2908	5	4	4	11	6	5	8.281	7.698	-1.25209	-1.13698	0	0	-1.19453	8.08076	2945	7	6	4	10	6	4	8.031	7.344	-0.288315	-1.054	0	0	-0.671157	7.81117	3024	4	4	3	8	5	3	7.898	7.196	-1.34113	-1.468	0	0	-1.40457	7.67565	21	19
Hist1h2ah;H2afj;Hist1h2ak;Hist1h2af;Hist3h2a	tr|A0A0N4SV66|A0A0N4SV66_MOUSE Histone H2A OS=Mus musculus OX=10090 GN=H2aj PE=1 SV=1;sp|C0HKE9|H2A1P_MOUSE Histone H2A type 1-P OS=Mus musculus OX=10090 GN=Hist1h2ap PE=1 SV=1;sp|C0HKE8|H2A1O_MOUSE Histone H2A type 1-O OS=Mus musculus OX=10090 GN=Hist1h2a	126	10	9	10	257	143	114	11.14	10.9	-0.962619	-1.39455	1	1	-1.17859	11.0364																															257	257
Tanc1	tr|E9QAF9|E9QAF9_MOUSE Protein TANC1 OS=Mus musculus OX=10090 GN=Tanc1 PE=1 SV=1;sp|Q0VGY8|TANC1_MOUSE Protein TANC1 OS=Mus musculus OX=10090 GN=Tanc1 PE=1 SV=2;sp|Q0VGY8-2|TANC1_MOUSE Isoform 2 of Protein TANC1 OS=Mus musculus OX=10090 GN=Tanc1	1153	17	15	8	13	11	2	8.189	6.776	-0.379995	-1.9711	0	1	-1.17555	7.90443	1153	6	6	0	4	4	0	7.203		-1.08659		0	0		7.203	1214	15	12	9	10	5	5	7.633	7.413	-0.180485	-3.009	0	1	-1.59474	7.53678	17	23
Rpl8	sp|P62918|RL8_MOUSE 60S ribosomal protein L8 OS=Mus musculus OX=10090 GN=Rpl8 PE=1 SV=2	2208	21	20	18	145	80	65	10.16	9.574	-0.977519	-1.35855	1	1	-1.16804	9.95914	2241	20	19	18	129	58	71	9.926	9.544	-1.4927	-1.13546	1	1	-1.31408	9.77571	2297	19	17	19	114	59	55	9.714	9.603	-1.29581	-1.04614	1	0	-1.17097	9.66204	274	259
Rpl7a	sp|P12970|RL7A_MOUSE 60S ribosomal protein L7a OS=Mus musculus OX=10090 GN=Rpl7a PE=1 SV=2	1700	28	26	27	153	75	78	10.12	9.694	-1.12262	-1.21256	1	1	-1.16759	9.95726	1735	26	25	25	166	86	80	10.04	9.64	-1.5757	-1.16746	1	1	-1.37158	9.88451	1784	25	24	24	133	64	69	9.815	9.685	-1.34881	-1.33914	1	1	-1.34397	9.75485	319	286
Osbpl9	tr|Q5FWX7|Q5FWX7_MOUSE Oxysterol-binding protein OS=Mus musculus OX=10090 GN=Osbpl9 PE=1 SV=1;tr|E9Q6C1|E9Q6C1_MOUSE Oxysterol-binding protein OS=Mus musculus OX=10090 GN=Osbpl9 PE=1 SV=1;tr|F6UHR6|F6UHR6_MOUSE Oxysterol-binding protein OS=Mus musculus OX=	75	3	3	2	4	2	2	7.777	7.531	-1.0398	-1.2917	0	0	-1.16575	7.67119																71	4	2	4	8	4	4	8.012	7.837	-1.60824	-1.8159	1	0	-1.71207	7.93326	4	12
Dguok	tr|Q504N4|Q504N4_MOUSE Deoxyguanosine kinase, mitochondrial OS=Mus musculus OX=10090 GN=Dguok PE=1 SV=1;sp|Q9QX60-2|DGUOK_MOUSE Isoform 2 of Deoxyguanosine kinase, mitochondrial OS=Mus musculus OX=10090 GN=Dguok;sp|Q9QX60|DGUOK_MOUSE Deoxyguanosine kinase,	2616	4	2	3	4	2	2	8.153	7.4	-0.930695	-1.3917	0	0	-1.1612	7.9226																															4	4
Rnaseh2c	sp|Q9CQ18|RNH2C_MOUSE Ribonuclease H2 subunit C OS=Mus musculus OX=10090 GN=Rnaseh2c PE=1 SV=1;tr|A0A494B9C7|A0A494B9C7_MOUSE Ribonuclease H2 subunit C (Fragment) OS=Mus musculus OX=10090 GN=Rnaseh2c PE=1 SV=1;tr|A0A494BBB6|A0A494BBB6_MOUSE Ribonuclease H2	4024	6	3	5	3	1	2	7.286	7.711	-1.7798	-0.541375	0	0	-1.16059	7.54854																															3	3
Abi1	tr|B7ZCU4|B7ZCU4_MOUSE Abl interactor 1 OS=Mus musculus OX=10090 GN=Abi1 PE=1 SV=1;tr|B7ZCU3|B7ZCU3_MOUSE Abl interactor 1 OS=Mus musculus OX=10090 GN=Abi1 PE=1 SV=1;tr|B7ZCU0|B7ZCU0_MOUSE Abl interactor 1 OS=Mus musculus OX=10090 GN=Abi1 PE=1 SV=1;tr|J3QN	784	6	5	3	11	2	9	8.016	7.865	-1.54589	-0.7503	1	0	-1.1481	7.94703	783	11	9	7	17	12	5	8.273	7.608	-0.76308	0.79545	0	0	0.016185	8.057	810	7	6	5	18	11	7	8.278	7.917	-0.0189	0.04845	0	0	0.014775	8.13398	28	29
Wdr7	sp|Q920I9-2|WDR7_MOUSE Isoform 2 of WD repeat-containing protein 7 OS=Mus musculus OX=10090 GN=Wdr7;sp|Q920I9|WDR7_MOUSE WD repeat-containing protein 7 OS=Mus musculus OX=10090 GN=Wdr7 PE=1 SV=3;tr|A0A494B9S5|A0A494B9S5_MOUSE WD repeat-containing protein 7	3804	2	1	2	4	2	2	8.618	8.466	-1.98927	-0.29501	1	0	-1.14214	8.54862	3869	5	5	4	7	5	2	8.907	8.279	-2.24966	-1.8048	2	1	-2.02723	8.69781																11	4
Scfd1	sp|Q8BRF7-3|SCFD1_MOUSE Isoform 3 of Sec1 family domain-containing protein 1 OS=Mus musculus OX=10090 GN=Scfd1;sp|Q8BRF7|SCFD1_MOUSE Sec1 family domain-containing protein 1 OS=Mus musculus OX=10090 GN=Scfd1 PE=1 SV=1	3249	11	9	7	18	14	4	8.759	8.203	-0.82239	-1.4484	0	0	-1.13539	8.56449																3391	18	17	11	22	16	6	8.866	8.018	-0.2685	-0.2156	0	0	-0.24205	8.6226	18	40
Macf1	tr|F7ACR9|F7ACR9_MOUSE Microtubule-actin cross-linking factor 1 (Fragment) OS=Mus musculus OX=10090 GN=Macf1 PE=1 SV=1	1234	4	2	3	5	2	3	7.007	7.084	-0.8496	-1.4111	0	0	-1.13035	7.0472																1297	106	40	101	123	25	98	8.259	8.582	0.5752	0.12	0	0	0.3476	8.44986	5	128
Rpl28	sp|P41105|RL28_MOUSE 60S ribosomal protein L28 OS=Mus musculus OX=10090 GN=Rpl28 PE=1 SV=2	1895	19	18	19	85	34	51	9.706	9.413	-0.873465	-1.3838	0	1	-1.12863	9.58375	1928	17	16	15	72	24	48	9.558	9.388	-2.06419	-1.56991	2	1	-1.81705	9.48127	1982	15	12	15	65	22	43	9.534	9.539	-1.57755	-1.58119	1	1	-1.57937	9.53651	157	150
Rttn	sp|Q8R4Y8-2|RTTN_MOUSE Isoform 2 of Rotatin OS=Mus musculus OX=10090 GN=Rttn;sp|Q8R4Y8|RTTN_MOUSE Rotatin OS=Mus musculus OX=10090 GN=Rttn PE=1 SV=2	3613	2	1	2	8	3	5	8.367	8.045	-0.98265	-1.2744	0	0	-1.12853	8.23518	3670	2	1	2	12	4	8	8.375	8.208	-1.39588	-1.3118	1	1	-1.35384	8.29948																20	8
Qrich1	tr|G3X8R5|G3X8R5_MOUSE Glutamine-rich protein 1 OS=Mus musculus OX=10090 GN=Qrich1 PE=1 SV=1;sp|Q3UA37|QRIC1_MOUSE Transcriptional regulator QRICH1 OS=Mus musculus OX=10090 GN=Qrich1 PE=1 SV=1;tr|A0A0A6YXZ6|A0A0A6YXZ6_MOUSE Transcriptional regulator QRICH1	1316	2	2	1	9	3	6	7.836	7.607	-1.5088	-0.7478	0	0	-1.1283	7.73642	1332	2	2	1	6	3	3	7.56	7.322	-0.71779	-1.545	0	0	-1.13139	7.4571	1380	2	2	1	3	2	1	7.229		-0.827315		0	0		7.229	15	12
Rpl4	sp|Q9D8E6|RL4_MOUSE 60S ribosomal protein L4 OS=Mus musculus OX=10090 GN=Rpl4 PE=1 SV=3	4431	41	38	37	302	132	170	10.37	9.874	-0.992619	-1.22456	1	1	-1.10859	10.1893	4484	37	36	33	318	135	183	10.11	9.848	-1.39169	-1.09946	1	1	-1.24558	9.99846	4602	38	36	35	253	95	158	10.12	9.899	-1.32581	-1.18914	1	1	-1.25747	10.0234	620	555
Hist1h2bc;Hist1h2bh;Hist1h2bf;Hist1h2bp;Hist2h2bb;Hist1h2bb;Hist1h2bm;Hist1h2br;Hist1h2bk;Hist3h2ba;Hist3h2bb;Hist1h2ba;Hist2h2be	sp|Q6ZWY9|H2B1C_MOUSE Histone H2B type 1-C/E/G OS=Mus musculus OX=10090 GN=H2bc4 PE=1 SV=3;sp|Q64478|H2B1H_MOUSE Histone H2B type 1-H OS=Mus musculus OX=10090 GN=H2bc9 PE=1 SV=3;sp|P10853|H2B1F_MOUSE Histone H2B type 1-F/J/L OS=Mus musculus OX=10090 GN=H2b	1681	14	11	14	335	164	171	11.32	11.13	-0.98302	-1.23155	1	1	-1.10729	11.2353	1717	15	12	15	304	166	138	11.16	10.79	-1.3657	-0.860757	0	0	-1.11323	11.0133																639	335
Rpl18	sp|P35980|RL18_MOUSE 60S ribosomal protein L18 OS=Mus musculus OX=10090 GN=Rpl18 PE=1 SV=3;tr|A0A1B0GQU8|A0A1B0GQU8_MOUSE 60S ribosomal protein L18 OS=Mus musculus OX=10090 GN=Rpl18 PE=1 SV=1;tr|A0A1B0GSS8|A0A1B0GSS8_MOUSE 60S ribosomal protein L18 OS=Mus	1879	14	14	13	98	46	52	10.08	9.699	-0.92472	-1.28756	1	1	-1.10614	9.93001	1911	13	12	13	78	34	44	9.716	9.615	-1.53669	-1.41046	1	1	-1.47358	9.66843	1966	13	13	13	93	40	53	9.87	9.755	-1.36581	-1.45814	1	1	-1.41197	9.8163	176	191
Cwc27	sp|Q3TKY6|CWC27_MOUSE Spliceosome-associated protein CWC27 homolog OS=Mus musculus OX=10090 GN=Cwc27 PE=1 SV=1	2459	4	3	2	7	3	4	7.619	7.113	-0.4172	-1.7781	0	1	-1.09765	7.43587	2495	2	1	1	6	2	4	6.847	7.084	-1.84659	-1.581	0	0	-1.71379	6.98147	2563	2	2	1	6	4	2	7.349	6.953	-1.91701	-1.1808	1	0	-1.54891	7.19465	13	13
Rpl19	tr|A2A547|A2A547_MOUSE Ribosomal protein L19 OS=Mus musculus OX=10090 GN=Rpl19 PE=1 SV=1;sp|P84099|RL19_MOUSE 60S ribosomal protein L19 OS=Mus musculus OX=10090 GN=Rpl19 PE=1 SV=1	557	18	17	13	85	45	40	9.719	9.278	-0.841465	-1.3518	0	1	-1.09663	9.55222	571	17	17	11	79	41	38	9.506	9.131	-1.4242	-1.1259	1	1	-1.27505	9.35778	586	13	13	10	69	36	33	9.517	9.418	-0.77755	-1.10819	0	1	-0.94287	9.47031	164	154
Fn1	tr|Q3UHL6|Q3UHL6_MOUSE Fibronectin OS=Mus musculus OX=10090 GN=Fn1 PE=1 SV=1;tr|A0A087WR50|A0A087WR50_MOUSE Fibronectin OS=Mus musculus OX=10090 GN=Fn1 PE=1 SV=1;sp|P11276|FINC_MOUSE Fibronectin OS=Mus musculus OX=10090 GN=Fn1 PE=1 SV=4;tr|A0A087WS56|A0A08	26	76	71	51	171	115	56	9.565	8.715	-1.46656	-0.72516	1	0	-1.09586	9.32135	22	72	72	20	151	129	22	9.295	8.168	-0.66041	-0.23838	0	0	-0.449395	9.02523																322	171
Rpl29;Gm3550	sp|P47915|RL29_MOUSE 60S ribosomal protein L29 OS=Mus musculus OX=10090 GN=Rpl29 PE=1 SV=2;tr|W4VSN7|W4VSN7_MOUSE 60S ribosomal protein L29 OS=Mus musculus OX=10090 GN=Gm3550 PE=3 SV=1;tr|A0A1L1SS27|A0A1L1SS27_MOUSE 60S ribosomal protein L29 (Fragment) OS=	1941	8	8	7	53	30	23	9.648	9.181	-0.797765	-1.3918	0	1	-1.09478	9.47446	1974	9	8	8	39	20	19	9.427	8.862	-1.7712	-1.42287	2	1	-1.59703	9.23055	2030	7	7	7	37	21	16	9.258	9.072	-1.2653	-1.56459	1	1	-1.41495	9.17488	92	90
Rpl23a	sp|P62751|RL23A_MOUSE 60S ribosomal protein L23a OS=Mus musculus OX=10090 GN=Rpl23a PE=1 SV=1	2183	19	16	17	111	53	58	9.759	9.396	-1.00357	-1.1718	1	1	-1.08768	9.61437	2215	15	14	13	89	47	42	9.702	9.214	-1.63369	-1.5879	1	1	-1.6108	9.52321	2272	16	16	15	101	43	58	9.639	9.541	-1.13955	-1.30614	1	1	-1.22285	9.59276	200	212
Cp	tr|G3X9T8|G3X9T8_MOUSE Ceruloplasmin OS=Mus musculus OX=10090 GN=Cp PE=1 SV=1;tr|G3X8Q5|G3X8Q5_MOUSE Ceruloplasmin OS=Mus musculus OX=10090 GN=Cp PE=1 SV=1;tr|E9PZD8|E9PZD8_MOUSE Ceruloplasmin OS=Mus musculus OX=10090 GN=Cp PE=1 SV=1;sp|Q61147|CERU_MOUSE C	1056	8	5	7	4	2	2	7.48	7.116	-1.4288	-0.7458	0	0	-1.0873	7.33507																1108	11	5	10	12	4	8	8.175	8.085	-0.0955	-0.30809	0	0	-0.201795	8.13233	4	16
Rpl6	sp|P47911|RL6_MOUSE 60S ribosomal protein L6 OS=Mus musculus OX=10090 GN=Rpl6 PE=1 SV=3	1940	25	25	22	166	86	80	10.09	9.711	-0.895019	-1.27955	1	1	-1.08729	9.94059	1973	27	24	24	177	88	89	9.912	9.742	-1.5297	-1.31346	1	1	-1.42158	9.83527	2029	26	25	24	160	75	85	9.799	9.769	-1.12081	-1.46314	1	1	-1.29197	9.78426	343	326
Rpl27a	sp|P14115|RL27A_MOUSE 60S ribosomal protein L27a OS=Mus musculus OX=10090 GN=Rpl27a PE=1 SV=5	1704	11	11	8	60	42	18	9.682	9.355	-0.980565	-1.1938	1	1	-1.08718	9.54858	1739	9	9	8	43	26	17	9.692	9.284	-1.85269	-1.2609	1	1	-1.5568	9.53425	1789	10	9	9	40	21	19	9.645	9.516	-1.19081	-1.51019	1	1	-1.3505	9.58527	103	100
Mtif2	sp|Q91YJ5|IF2M_MOUSE Translation initiation factor IF-2, mitochondrial OS=Mus musculus OX=10090 GN=Mtif2 PE=1 SV=2;tr|Q5M6W7|Q5M6W7_MOUSE Translation initiation factor IF-2, mitochondrial (Fragment) OS=Mus musculus OX=10090 GN=Mtif2 PE=1 SV=1	3768	6	3	5	6	2	4	7.439	7.647	-0.8632	-1.30897	0	0	-1.08609	7.55534	3834	7	2	7	6	1	5		7.537		-0.95975	0	0		7.537	3926	9	4	8	8	2	6	7.436	7.645	-0.093245	-0.33155	0	0	-0.212397	7.55295	12	14
Tenm3	tr|B7ZNJ5|B7ZNJ5_MOUSE Odz3 protein OS=Mus musculus OX=10090 GN=Tenm3 PE=1 SV=1;tr|G3X907|G3X907_MOUSE Teneurin-3 OS=Mus musculus OX=10090 GN=Tenm3 PE=1 SV=1;sp|Q9WTS6-2|TEN3_MOUSE Isoform A0B0 of Teneurin-3 OS=Mus musculus OX=10090 GN=Tenm3;sp|Q9WTS6-3|TE	788	31	27	21	55	30	25	8.613	7.837	-1.40727	-0.764075	1	0	-1.08567	8.37922	784	16	16	0	16	16	0	7.77		-1.06074		0	0		7.77	812	22	20	12	30	22	8	8.196	7.519	-0.3281	-0.55285	0	0	-0.440475	7.97789	71	85
Rpl31	sp|P62900|RL31_MOUSE 60S ribosomal protein L31 OS=Mus musculus OX=10090 GN=Rpl31 PE=1 SV=1;tr|A0A0A6YX26|A0A0A6YX26_MOUSE 60S ribosomal protein L31 OS=Mus musculus OX=10090 GN=Rpl31 PE=1 SV=1;tr|A0A0A6YXL3|A0A0A6YXL3_MOUSE 60S ribosomal protein L31 OS=Mus	2204	14	13	13	50	23	27	9.687	9.411	-0.870265	-1.2958	0	1	-1.08303	9.57057	2237	15	15	13	51	22	29	9.573	9.277	-1.81319	-1.4119	2	1	-1.61255	9.44974	2293	14	14	11	49	29	20	9.52	9.394	-1.29455	-1.48319	1	1	-1.38887	9.46155	101	99
Nucks1	tr|A0A087WRY3|A0A087WRY3_MOUSE Nuclear ubiquitous casein and cyclin-dependent kinase substrate 1 OS=Mus musculus OX=10090 GN=Nucks1 PE=1 SV=1;sp|Q80XU3|NUCKS_MOUSE Nuclear ubiquitous casein and cyclin-dependent kinase substrate 1 OS=Mus musculus OX=10090 G	32	4	4	3	12	10	2	8.419	7.762	-1.20565	-0.953675	1	0	-1.07966	8.20443	25	4	4	0	9	9	0	8.174		-0.652875		0	0		8.174	27	4	3	1	6	5	1	8.022		-1.14324		0	0		8.022	21	18
Trio	sp|Q0KL02-2|TRIO_MOUSE Isoform 2 of Triple functional domain protein OS=Mus musculus OX=10090 GN=Trio;sp|Q0KL02-3|TRIO_MOUSE Isoform 3 of Triple functional domain protein OS=Mus musculus OX=10090 GN=Trio;sp|Q0KL02|TRIO_MOUSE Triple functional domain protei	2409	12	9	6	11	6	5	8.006	6.919	-0.71769	-1.4371	0	0	-1.0774	7.73914																															11	11
Rpl18a	sp|P62717|RL18A_MOUSE 60S ribosomal protein L18a OS=Mus musculus OX=10090 GN=Rpl18a PE=1 SV=1;tr|A0A1D5RM85|A0A1D5RM85_MOUSE 60S ribosomal protein L18a (Fragment) OS=Mus musculus OX=10090 GN=Rpl18a PE=1 SV=1;tr|A0A1D5RLW5|A0A1D5RLW5_MOUSE 60S ribosomal pro	2179	20	17	19	80	37	43	9.854	9.422	-0.962565	-1.1878	1	1	-1.07518	9.68964	2210	18	16	16	78	39	39	9.748	9.39	-1.76269	-1.2029	1	1	-1.4828	9.60489	2267	19	17	17	74	33	41	9.618	9.506	-1.50055	-1.32019	1	1	-1.41037	9.5656	158	154
Ubr1	sp|O70481|UBR1_MOUSE E3 ubiquitin-protein ligase UBR1 OS=Mus musculus OX=10090 GN=Ubr1 PE=1 SV=2	1560	16	13	8	20	15	5	8.394	7.301	-0.83325	-1.3041	0	0	-1.06868	8.12668	1590	13	12	3	10	10	0	7.895		-0.137335		0	0		7.895	1639	7	6	3	3	2	1	7.253		-0.272215		0	0		7.253	30	23
Hist1h3b;H3f3a	tr|A0A1W2P768|A0A1W2P768_MOUSE Histone H3.2 OS=Mus musculus OX=10090 GN=H3c14 PE=1 SV=1;sp|P84228|H32_MOUSE Histone H3.2 OS=Mus musculus OX=10090 GN=H3c2 PE=1 SV=2;tr|F8WI35|F8WI35_MOUSE Histone H3 OS=Mus musculus OX=10090 GN=H3f3a PE=1 SV=1	370	16	13	14	148	79	69	11.17	10.9	-0.75522	-1.37055	0	1	-1.06289	11.0557	372	10	9	9	126	67	59	11.02	10.61	-1.48569	-0.824457	1	0	-1.15508	10.8617																274	148
Myo10	sp|F8VQB6|MYO10_MOUSE Unconventional myosin-X OS=Mus musculus OX=10090 GN=Myo10 PE=1 SV=1;sp|F8VQB6-2|MYO10_MOUSE Isoform Headless of Unconventional myosin-X OS=Mus musculus OX=10090 GN=Myo10;tr|E9Q5G1|E9Q5G1_MOUSE Unconventional myosin-X OS=Mus musculus O	1258	14	9	9	9	5	4	7.935	7.224	-0.83799	-1.2711	0	0	-1.05455	7.71117	1271	23	18	12	23	15	8	8.286	7.944	-0.18138	-0.6763	0	0	-0.42884	8.14783	1323	3	2	3	2	0	2		6.955		-1.415	0	0		6.955	32	11
Ano6	tr|A0A2I3BPX3|A0A2I3BPX3_MOUSE Anoctamin OS=Mus musculus OX=10090 GN=Ano6 PE=1 SV=1;sp|Q6P9J9|ANO6_MOUSE Anoctamin-6 OS=Mus musculus OX=10090 GN=Ano6 PE=1 SV=1;tr|A0A2I3BPY8|A0A2I3BPY8_MOUSE Anoctamin OS=Mus musculus OX=10090 GN=Ano6 PE=1 SV=1	426	10	6	9	15	5	10	8.094	8.018	-1.02489	-1.0795	0	0	-1.05219	8.05766	416	14	11	11	27	12	15	8.503	8.116	0.307385	-0.8109	0	0	-0.251758	8.35125	432	13	12	8	26	14	12	8.39	8.239	-0.3372	-0.36565	0	0	-0.351425	8.32103	42	41
Erp44	sp|Q9D1Q6|ERP44_MOUSE Endoplasmic reticulum resident protein 44 OS=Mus musculus OX=10090 GN=Erp44 PE=1 SV=1	4342	12	7	11	37	17	20	9.246	9.075	-0.999095	-1.09674	0	1	-1.04791	9.16886	4396	13	12	12	52	25	27	9.086	9.055	-0.67221	-0.604765	0	0	-0.638487	9.07078	4507	11	10	11	41	21	20	9.14	9.222	-0.4216	-0.52599	0	0	-0.473795	9.18293	89	78
Gbf1	tr|Q6DFZ1|Q6DFZ1_MOUSE Golgi-specific brefeldin A-resistance factor 1 OS=Mus musculus OX=10090 GN=Gbf1 PE=1 SV=1	2854	23	16	14	23	14	9	8.229	7.504	-0.949095	-1.1467	0	0	-1.0479	8.00292	2895	36	29	21	62	42	20	8.564	7.793	-0.251515	-0.7365	0	0	-0.494007	8.33095	2960	19	16	12	19	12	7	7.961	7.515	0.32986	-0.15169	0	0	0.089085	7.7929	85	42
Rpl35	sp|Q6ZWV7|RL35_MOUSE 60S ribosomal protein L35 OS=Mus musculus OX=10090 GN=Rpl35 PE=1 SV=1	2971	10	10	8	55	32	23	9.795	9.228	-0.990565	-1.1038	1	1	-1.04718	9.59812	3004	12	12	7	42	28	14	9.662	9.02	-2.0242	-1.31486	2	1	-1.66953	9.45018	3087	8	8	8	43	22	21	9.677	9.543	-1.62481	-1.11514	1	1	-1.36997	9.61515	97	98
Mef2d	tr|E9QKT0|E9QKT0_MOUSE Myocyte-specific enhancer factor 2D OS=Mus musculus OX=10090 GN=Mef2d PE=1 SV=1;tr|E9Q5E0|E9Q5E0_MOUSE Myocyte-specific enhancer factor 2D OS=Mus musculus OX=10090 GN=Mef2d PE=1 SV=1;tr|Q921S6|Q921S6_MOUSE Myocyte enhancer factor 2D	1168	3	3	2	8	4	4	7.854	7.301	-1.2298	-0.8641	0	0	-1.04695	7.66015																															8	8
Scrn1	sp|Q9CZC8|SCRN1_MOUSE Secernin-1 OS=Mus musculus OX=10090 GN=Scrn1 PE=1 SV=1;tr|A0A0N4SWD0|A0A0N4SWD0_MOUSE Secernin-1 (Fragment) OS=Mus musculus OX=10090 GN=Scrn1 PE=1 SV=1	4238	10	8	7	28	14	14	8.921	8.441	-1.0039	-1.08861	0	1	-1.04625	8.74419	4297	22	17	21	80	24	56	9.196	9.322	-0.38491	-0.632105	0	0	-0.508508	9.26355	4404	17	15	12	34	15	19	9.076	8.754	-1.1041	-0.97577	1	0	-1.03994	8.94418	108	62
Hpcal1	sp|P62748|HPCL1_MOUSE Hippocalcin-like protein 1 OS=Mus musculus OX=10090 GN=Hpcal1 PE=1 SV=2;tr|A0A1Y7VMK3|A0A1Y7VMK3_MOUSE Hippocalcin-like protein 1 (Fragment) OS=Mus musculus OX=10090 GN=Hpcal1 PE=1 SV=1	2182	10	9	9	16	7	9	8.416	7.982	-0.73765	-1.3468	0	1	-1.04222	8.2511	2214	5	3	4	4	2	2	7.563	7.555	-1.60659	-0.49315	0	0	-1.04987	7.55902	2271	5	4	5	7	4	3	7.597	7.652	-0.271185	-0.18427	0	0	-0.227727	7.62537	20	23
Dcaf8	sp|Q8N7N5|DCAF8_MOUSE DDB1- and CUL4-associated factor 8 OS=Mus musculus OX=10090 GN=Dcaf8 PE=1 SV=1;sp|Q8N7N5-2|DCAF8_MOUSE Isoform 2 of DDB1- and CUL4-associated factor 8 OS=Mus musculus OX=10090 GN=Dcaf8	3536	7	5	5	8	4	4	8.178	7.808	-0.897895	-1.18298	0	0	-1.04043	8.03127	3585	3	2	1	3	2	1	7.413		-0.71799		0	0		7.413	3684	6	4	3	5	2	3	7.842	7.517	-1.18514	-1.53405	0	0	-1.35959	7.70922	11	13
Bpgm	sp|P15327|PMGE_MOUSE Bisphosphoglycerate mutase OS=Mus musculus OX=10090 GN=Bpgm PE=1 SV=2;tr|D3Z223|D3Z223_MOUSE Phosphoglycerate mutase (Fragment) OS=Mus musculus OX=10090 GN=Bpgm PE=1 SV=1	1717	7	7	6	17	11	6	8.831	8.018	-1.0799	-0.9995	0	0	-1.0397	8.59211	1753	2	2	0	2	2	0	7.506		0.23751		0	0		7.506	1804	12	12	8	27	19	8	8.706	8.342	-0.53525	-0.55055	0	0	-0.5429	8.56107	19	44
Cpped1	sp|Q8BFS6|CPPED_MOUSE Serine/threonine-protein phosphatase CPPED1 OS=Mus musculus OX=10090 GN=Cpped1 PE=1 SV=1;sp|Q8BFS6-2|CPPED_MOUSE Isoform 2 of Serine/threonine-protein phosphatase CPPED1 OS=Mus musculus OX=10090 GN=Cpped1;sp|Q8BFS6-4|CPPED_MOUSE Isofo	3108	12	8	9	18	7	11	8.389	8.296	-1.21865	-0.853125	1	0	-1.03589	8.34498	3159	6	5	5	5	2	3	7.701	7.716	0.36126	-0.80605	0	0	-0.222395	7.70856	3238	7	5	6	10	3	7	7.96	8.041	-1.36324	-0.54385	0	0	-0.953545	8.00239	23	28
Rpl32	sp|P62911|RL32_MOUSE 60S ribosomal protein L32 OS=Mus musculus OX=10090 GN=Rpl32 PE=1 SV=2	2206	14	14	14	100	56	44	9.746	9.277	-0.822065	-1.2348	0	1	-1.02843	9.57195	2239	14	14	13	74	31	43	9.545	9.334	-1.5152	-1.43891	1	1	-1.47705	9.45219	2295	13	13	13	74	28	46	9.385	9.496	-1.10155	-1.51219	1	1	-1.30687	9.44404	174	174
Mospd2	tr|B1AU74|B1AU74_MOUSE Motile sperm domain-containing protein 2 OS=Mus musculus OX=10090 GN=Mospd2 PE=1 SV=1;sp|Q9CWP6-2|MSPD2_MOUSE Isoform 2 of Motile sperm domain-containing protein 2 OS=Mus musculus OX=10090 GN=Mospd2;sp|Q9CWP6-3|MSPD2_MOUSE Isoform 3	734	5	3	4	7	5	2	7.948	7.24	-1.29089	-0.7477	0	0	-1.0193	7.72466																															7	7
Idh1	sp|O88844|IDHC_MOUSE Isocitrate dehydrogenase [NADP] cytoplasmic OS=Mus musculus OX=10090 GN=Idh1 PE=1 SV=2;tr|A0A087WPT4|A0A087WPT4_MOUSE Isocitrate dehydrogenase [NADP] cytoplasmic (Fragment) OS=Mus musculus OX=10090 GN=Idh1 PE=1 SV=1;tr|A0A087WRS9|A0A08	1599	20	7	19	46	14	32	8.99	9.079	-1.0579	-0.979735	0	0	-1.01882	9.03678	1629	28	23	25	61	24	37	9.01	8.972	-0.74116	-0.341465	0	0	-0.541312	8.99142	1678	23	18	22	57	25	32	9.181	9.19	-0.3105	-0.553094	0	0	-0.431797	9.18552	107	103
Ppfibp1	sp|Q8C8U0|LIPB1_MOUSE Liprin-beta-1 OS=Mus musculus OX=10090 GN=Ppfibp1 PE=1 SV=3;sp|Q8C8U0-3|LIPB1_MOUSE Isoform 3 of Liprin-beta-1 OS=Mus musculus OX=10090 GN=Ppfibp1;sp|Q8C8U0-2|LIPB1_MOUSE Isoform 2 of Liprin-beta-1 OS=Mus musculus OX=10090 GN=Ppfibp1	3376	12	5	12	30	14	16	8.306	8.26	-0.67375	-1.36153	0	1	-1.01764	8.28361	3413	10	8	6	19	10	9	7.788	7.902	-0.78854	-1.0321	0	0	-0.91032	7.84873	3517	15	14	7	36	26	10	8.526	8.432	-0.989175	-0.69475	0	0	-0.841962	8.48154	49	66
Spg20	sp|Q8R1X6|SPART_MOUSE Spartin OS=Mus musculus OX=10090 GN=Spart PE=1 SV=1;tr|D3Z3F8|D3Z3F8_MOUSE Spastic paraplegia 20, spartin (Troyer syndrome) homolog (human) OS=Mus musculus OX=10090 GN=Spg20 PE=1 SV=1;sp|Q8R1X6-2|SPART_MOUSE Isoform 2 of Spartin OS=Mu	3573	10	5	8	9	3	6	7.772	7.705	-1.0988	-0.920375	0	0	-1.00959	7.73979	3625	12	12	6	25	18	7	8.609	7.601	-0.069935	-0.257642	0	0	-0.163789	8.34864																34	9
Dync1i2	tr|Q3TPJ8|Q3TPJ8_MOUSE Cytoplasmic dynein 1 intermediate chain 2 OS=Mus musculus OX=10090 GN=Dync1i2 PE=1 SV=1;tr|A2BFF9|A2BFF9_MOUSE Cytoplasmic dynein 1 intermediate chain 2 OS=Mus musculus OX=10090 GN=Dync1i2 PE=1 SV=1;sp|O88487|DC1I2_MOUSE Cytoplasmic	672	17	13	13	45	26	19	9.087	8.679	-0.758195	-1.25436	0	1	-1.00628	8.92925																1658	16	15	15	41	19	22	8.993	8.889	-1.6171	-1.28377	1	1	-1.45043	8.94411	45	86
Ugp2	sp|Q91ZJ5|UGPA_MOUSE UTP--glucose-1-phosphate uridylyltransferase OS=Mus musculus OX=10090 GN=Ugp2 PE=1 SV=3;sp|Q91ZJ5-2|UGPA_MOUSE Isoform 2 of UTP--glucose-1-phosphate uridylyltransferase OS=Mus musculus OX=10090 GN=Ugp2	3793	31	22	30	105	47	58	9.953	9.651	-1.05462	-0.943055	1	0	-0.998837	9.82774	3859	33	28	32	126	58	68	9.902	9.609	-0.833795	-0.825958	0	0	-0.829876	9.77975	3955	31	28	29	112	57	55	9.786	9.642	-1.18581	-0.973642	1	0	-1.07972	9.71994	231	217
Golim4	tr|D3YVW2|D3YVW2_MOUSE Golgi integral membrane protein 4 OS=Mus musculus OX=10090 GN=Golim4 PE=1 SV=1;sp|Q8BXA1|GOLI4_MOUSE Golgi integral membrane protein 4 OS=Mus musculus OX=10090 GN=Golim4 PE=1 SV=1	872	5	4	4	12	8	4	7.757	7.2	-0.8174	-1.1771	0	0	-0.99725	7.56227	869	10	10	6	31	18	13	8.14	7.959	-1.06658	-0.4732	0	0	-0.769887	8.05886	893	9	5	8	13	3	10	7.332	8.091	-1.52702	-0.70885	0	0	-1.11793	7.8597	43	25
Rpl14	sp|Q9CR57|RL14_MOUSE 60S ribosomal protein L14 OS=Mus musculus OX=10090 GN=Rpl14 PE=1 SV=3	4134	10	9	9	73	37	36	9.911	9.406	-0.89732	-1.0938	1	1	-0.995561	9.72811	4196	9	9	7	70	35	35	9.671	9.478	-1.78219	-0.901957	1	0	-1.34208	9.58513	4288	8	7	7	62	26	36	9.538	9.506	-1.20455	-1.22519	1	1	-1.21487	9.52229	143	135
Vwa5a	sp|Q99KC8|VMA5A_MOUSE von Willebrand factor A domain-containing protein 5A OS=Mus musculus OX=10090 GN=Vwa5a PE=1 SV=2	3903	12	7	9	17	10	7	8.56	7.825	-1.26927	-0.717775	1	0	-0.993522	8.33235	3968	21	16	21	47	15	32	8.311	8.535	-0.20488	0.1182	0	0	-0.04334	8.43728	4061	15	14	13	21	10	11	8.309	8.117	-0.4239	-0.58335	0	0	-0.503625	8.22353	64	38
Tjp1	tr|B9EHJ3|B9EHJ3_MOUSE Tight junction protein ZO-1 OS=Mus musculus OX=10090 GN=Tjp1 PE=1 SV=1;tr|A0A0U1RPW2|A0A0U1RPW2_MOUSE Tight junction protein ZO-1 OS=Mus musculus OX=10090 GN=Tjp1 PE=1 SV=1;sp|P39447|ZO1_MOUSE Tight junction protein ZO-1 OS=Mus muscu	797	5	5	3	12	9	3	7.989	7.002	-0.92099	-1.061	0	0	-0.990995	7.73056																819	15	14	5	22	19	3	8.37	7.146	0.3526	-1.621	0	0	-0.6342	8.09415	12	34
Acad10	sp|Q8K370|ACD10_MOUSE Acyl-CoA dehydrogenase family member 10 OS=Mus musculus OX=10090 GN=Acad10 PE=1 SV=1	3522	5	2	5	7	4	3	7.565	7.532	-0.6434	-1.3337	0	0	-0.98855	7.54881	3568	15	4	15	14	2	12	7.118	8.289	0.69181	-0.2593	0	0	0.216255	8.01632																21	7
Huwe1	tr|A2AFQ0|A2AFQ0_MOUSE HECT-type E3 ubiquitin transferase OS=Mus musculus OX=10090 GN=Huwe1 PE=1 SV=1;sp|Q7TMY8|HUWE1_MOUSE E3 ubiquitin-protein ligase HUWE1 OS=Mus musculus OX=10090 GN=Huwe1 PE=1 SV=5;sp|Q7TMY8-3|HUWE1_MOUSE Isoform 3 of E3 ubiquitin-prot	597	178	170	136	813	480	333	9.917	9.405	-1.14862	-0.812102	1	0	-0.980361	9.73245	611	120	108	78	311	202	109	9.19	8.857	-1.20491	-0.712465	1	0	-0.958688	9.05466	622	119	109	93	317	181	136	9.127	8.902	-0.4034	0.00048	0	0	-0.20146	9.02891	1124	1130
Rpl36a	sp|P83882|RL36A_MOUSE 60S ribosomal protein L36a OS=Mus musculus OX=10090 GN=Rpl36a PE=3 SV=2;tr|A0A2I3BPG9|A0A2I3BPG9_MOUSE Ribosomal protein L36A, pseudogene 1 OS=Mus musculus OX=10090 GN=Rpl36a-ps1 PE=3 SV=1	2296	18	17	13	55	33	22	9.506	8.885	-0.96215	-0.989735	0	1	-0.975943	9.29816	2332	12	11	11	35	22	13	9.116	8.531	-1.72191	-1.7307	2	2	-1.7263	8.91535	2389	13	13	11	32	16	16	9.141	9.075	-1.2733	-1.38859	1	1	-1.33095	9.10925	90	87
Lama3	sp|Q61789|LAMA3_MOUSE Laminin subunit alpha-3 OS=Mus musculus OX=10090 GN=Lama3 PE=1 SV=4;sp|Q61789-2|LAMA3_MOUSE Isoform A of Laminin subunit alpha-3 OS=Mus musculus OX=10090 GN=Lama3	2767	3	2	2	4	3	1	8.159	7.899	-0.602295	-1.3478	0	0	-0.975047	8.04817																2866	3	0	3	2	0	2		7.472		0.63945	0	0		7.472	4	6
Ttc23l	tr|A0A338P6B7|A0A338P6B7_MOUSE Tetratricopeptide repeat protein 23-like OS=Mus musculus OX=10090 GN=Ttc23l PE=4 SV=1;sp|A6H6E9|TT23L_MOUSE Tetratricopeptide repeat protein 23-like OS=Mus musculus OX=10090 GN=Ttc23l PE=2 SV=1	458	2	2	1	9	6	3	8.112	7.24	-0.985095	-0.9641	0	0	-0.974598	7.86569																															9	9
Itga3	sp|Q62470|ITA3_MOUSE Integrin alpha-3 OS=Mus musculus OX=10090 GN=Itga3 PE=1 SV=1;sp|Q62470-2|ITA3_MOUSE Isoform 2 of Integrin alpha-3 OS=Mus musculus OX=10090 GN=Itga3;sp|Q62470-3|ITA3_MOUSE Isoform 3 of Integrin alpha-3 OS=Mus musculus OX=10090 GN=Itga3	2806	18	14	17	38	18	20	9.004	8.541	-0.9589	-0.98971	0	0	-0.974305	8.83148	2843	15	10	12	31	16	15	8.513	8.189	-0.050225	-0.13006	0	0	-0.0901425	8.38054	2906	19	15	17	41	20	21	8.937	8.701	-0.1255	-0.28947	0	0	-0.207485	8.83484	69	79
Aacs	sp|Q9D2R0|AACS_MOUSE Acetoacetyl-CoA synthetase OS=Mus musculus OX=10090 GN=Aacs PE=1 SV=1	4354	21	15	17	58	22	36	9.309	9.071	-0.79265	-1.13474	0	1	-0.963692	9.2061	4409	30	24	26	93	45	48	9.391	9.093	-1.0552	-0.551405	1	0	-0.8033	9.26707	4521	23	20	21	48	26	22	9.156	9.011	-0.4602	-0.882894	0	0	-0.671547	9.08952	151	106
Cep170	tr|H7BX26|H7BX26_MOUSE Centrosomal protein of 170 kDa OS=Mus musculus OX=10090 GN=Cep170 PE=1 SV=1;sp|Q6A065|CE170_MOUSE Centrosomal protein of 170 kDa OS=Mus musculus OX=10090 GN=Cep170 PE=1 SV=2	1385	3	3	2	25	23	2	7.651	6.115	-1.0988	-0.8219	0	0	-0.96035	7.36243																1457	5	5	5	17	8	9	6.724	6.746	-1.02442	-0.809	0	0	-0.916708	6.73514	25	42
2810428I15Rik	tr|D3YZ60|D3YZ60_MOUSE Required for excision 1-B domain-containing protein OS=Mus musculus OX=10090 GN=Rex1bd PE=1 SV=1;sp|Q9CYZ6|REX1B_MOUSE Required for excision 1-B domain-containing protein OS=Mus musculus OX=10090 GN=Rex1bd PE=1 SV=1	901	5	2	4	5	2	3	7.996	7.674	-1.25689	-0.656175	0	0	-0.956533	7.86418																															5	5
Ap1g1	tr|Q8CBB7|Q8CBB7_MOUSE AP-1 complex subunit gamma OS=Mus musculus OX=10090 GN=Ap1g1 PE=1 SV=1;sp|P22892|AP1G1_MOUSE AP-1 complex subunit gamma-1 OS=Mus musculus OX=10090 GN=Ap1g1 PE=1 SV=3	1777	22	12	17	36	13	23	8.374	8.411	-0.69805	-1.19161	0	1	-0.94483	8.39289	1811	26	15	24	49	16	33	8.446	8.631	-0.833315	-0.870695	0	0	-0.852005	8.54828	1866	17	14	16	45	22	23	8.732	8.602	-0.01155	-0.249	0	0	-0.130275	8.67185	85	81
Fmnl2	tr|F8VPR2|F8VPR2_MOUSE Formin-like protein 2 OS=Mus musculus OX=10090 GN=Fmnl2 PE=1 SV=1;sp|A2APV2|FMNL2_MOUSE Formin-like protein 2 OS=Mus musculus OX=10090 GN=Fmnl2 PE=1 SV=2;tr|E9PXE6|E9PXE6_MOUSE Formin-like protein 2 OS=Mus musculus OX=10090 GN=Fmnl2	639	10	5	10	12	3	9	7.658	7.67	-1.2608	-0.623275	0	0	-0.942037	7.66404																668	9	6	6	10	4	6	7.538	7.886	-1.26649	-0.4549	0	0	-0.860692	7.74596	12	22
Glrx	sp|Q9QUH0|GLRX1_MOUSE Glutaredoxin-1 OS=Mus musculus OX=10090 GN=Glrx PE=1 SV=3;tr|A0A1Y7VM65|A0A1Y7VM65_MOUSE Glutaredoxin-1 OS=Mus musculus OX=10090 GN=Glrx PE=1 SV=1	4675	5	4	5	11	5	6	8.39	7.888	-1.15065	-0.7283	0	0	-0.939475	8.20782	4748	5	5	5	12	6	6	8.192	7.72	-0.502475	-0.47955	0	0	-0.491013	8.01719	4863	6	5	6	12	6	6	7.98	8.037	-1.25924	-1.67085	0	0	-1.46504	8.00943	23	23
Chtf8	tr|H3BL81|H3BL81_MOUSE Chromosome transmission fidelity protein 8 homolog OS=Mus musculus OX=10090 GN=Chtf8 PE=1 SV=1;sp|P0CG15|CTF8_MOUSE Chromosome transmission fidelity protein 8 homolog OS=Mus musculus OX=10090 GN=Chtf8 PE=3 SV=1	1380	3	3	1	5	3	2	7.349	6.629	-0.6058	-1.2721	0	0	-0.93895	7.12372	1401	3	3	1	6	4	2	7.528	6.675	-1.07139	-0.7969	0	0	-0.934145	7.28398	1452	2	2	1	4	2	2	7.067	7.217	-1.12102	-0.8529	0	0	-0.986958	7.14844	11	9
Rpl17	tr|Q6ZWZ7|Q6ZWZ7_MOUSE 60S ribosomal protein L17 OS=Mus musculus OX=10090 GN=Rpl17 PE=1 SV=1;sp|Q9CPR4|RL17_MOUSE 60S ribosomal protein L17 OS=Mus musculus OX=10090 GN=Rpl17 PE=1 SV=3	2977	21	20	21	144	84	60	9.804	9.403	-0.880965	-0.973702	0	0	-0.927334	9.64823	3010	21	21	18	141	75	66	9.702	9.394	-1.4507	-0.947205	1	0	-1.19895	9.57475	3093	20	19	19	144	78	66	9.63	9.513	-0.78765	-0.82179	0	0	-0.80472	9.57543	285	288
Slc25a12	sp|Q8BH59|CMC1_MOUSE Calcium-binding mitochondrial carrier protein Aralar1 OS=Mus musculus OX=10090 GN=Slc25a12 PE=1 SV=1	3157	28	24	21	70	42	28	9.426	8.954	-0.94315	-0.906135	0	0	-0.924643	9.25119	3201	24	24	14	46	30	16	8.974	8.515	-0.44056	-0.12847	0	0	-0.284515	8.80251	3289	18	16	15	33	19	14	8.775	8.396	-0.18465	0.28035	0	0	0.04785	8.62559	116	103
Txndc12	sp|Q9CQU0|TXD12_MOUSE Thioredoxin domain-containing protein 12 OS=Mus musculus OX=10090 GN=Txndc12 PE=1 SV=1	4106	10	7	10	41	15	26	9.506	9.556	-0.87665	-0.970755	0	0	-0.923702	9.53172	4168	6	6	6	20	10	10	9.124	8.898	-0.82301	-0.338265	0	0	-0.580638	9.02554	4257	9	8	9	31	14	17	9.467	9.409	-0.75355	-0.69999	0	0	-0.72677	9.43897	61	72
Mtap	sp|Q9CQ65|MTAP_MOUSE S-methyl-5-thioadenosine phosphorylase OS=Mus musculus OX=10090 GN=Mtap PE=1 SV=1	4040	24	22	22	113	53	60	9.936	9.645	-0.996619	-0.842455	1	0	-0.919537	9.81443	4106	19	17	18	78	40	38	9.539	9.181	-0.860295	-0.715305	0	0	-0.7878	9.39589	4198	19	18	17	65	31	34	9.382	9.292	-0.78295	-0.79229	0	0	-0.78762	9.33933	191	178
Ppp6r3	tr|G5E8R4|G5E8R4_MOUSE Serine/threonine-protein phosphatase 6 regulatory subunit 3 OS=Mus musculus OX=10090 GN=Ppp6r3 PE=1 SV=1;sp|Q922D4-2|PP6R3_MOUSE Isoform 2 of Serine/threonine-protein phosphatase 6 regulatory subunit 3 OS=Mus musculus OX=10090 GN=Ppp	1360	8	7	6	9	5	4	7.975	7.236	-0.77699	-1.0559	0	0	-0.916445	7.74673	1378	16	14	11	23	11	12	8.04	7.875	-0.789015	-0.356	0	0	-0.572507	7.96529	1430	16	6	14	12	5	7	7.947	7.954	0.642865	0.57715	0	0	0.610008	7.95051	32	21
Cryzl1	sp|Q921W4|QORL1_MOUSE Quinone oxidoreductase-like protein 1 OS=Mus musculus OX=10090 GN=Cryzl1 PE=1 SV=1;tr|D3YZD6|D3YZD6_MOUSE Quinone oxidoreductase-like protein 1 OS=Mus musculus OX=10090 GN=Cryzl1 PE=1 SV=1;tr|D3Z6I4|D3Z6I4_MOUSE Quinone oxidoreductase	3824	5	5	4	8	5	3	8.378	7.688	-1.01465	-0.811175	0	0	-0.912913	8.15766	3889	6	4	4	6	4	2	7.952	7.526	-0.371715	1.151	0	0	0.389643	7.78926	3983	5	4	4	8	5	3	8.07	7.779	-1.30524	-0.5993	0	0	-0.95227	7.94843	14	16
Ppp1r12a	sp|Q9DBR7-2|MYPT1_MOUSE Isoform 2 of Protein phosphatase 1 regulatory subunit 12A OS=Mus musculus OX=10090 GN=Ppp1r12a;sp|Q9DBR7|MYPT1_MOUSE Protein phosphatase 1 regulatory subunit 12A OS=Mus musculus OX=10090 GN=Ppp1r12a PE=1 SV=2;tr|A0A1W2P750|A0A1W2P75	4497	11	7	6	17	12	5	7.947	7.504	-0.91969	-0.9019	0	0	-0.910795	7.77969																4670	16	12	12	25	12	13	8.068	7.924	0.55406	-0.2495	0	0	0.15228	8.00194	17	42
Vta1	sp|Q9CR26|VTA1_MOUSE Vacuolar protein sorting-associated protein VTA1 homolog OS=Mus musculus OX=10090 GN=Vta1 PE=1 SV=1;tr|F6W5Q8|F6W5Q8_MOUSE Vacuolar protein sorting-associated protein VTA1 homolog (Fragment) OS=Mus musculus OX=10090 GN=Vta1 PE=1 SV=8	4131	6	5	5	5	2	3	8.38	7.91	-0.92605	-0.8921	0	0	-0.909075	8.2057	4193	10	8	7	13	7	6	8.613	8.324	-0.335635	-0.11038	0	0	-0.223007	8.49211	4284	8	6	7	12	6	6	8.242	8.324	-0.9845	0.11155	0	0	-0.436475	8.28493	18	17
Rpl35a	sp|O55142|RL35A_MOUSE 60S ribosomal protein L35a OS=Mus musculus OX=10090 GN=Rpl35a PE=1 SV=2	1534	15	14	11	57	33	24	9.819	9.665	-0.781465	-1.03455	0	1	-0.90801	9.74879	1565	13	12	11	56	36	20	9.882	9.609	-1.8417	-1.54546	1	1	-1.69358	9.76661	1612	11	10	9	48	27	21	9.534	9.722	-1.25955	-1.52714	1	1	-1.39335	9.63809	113	105
Hdhd2	sp|Q3UGR5|HDHD2_MOUSE Haloacid dehalogenase-like hydrolase domain-containing protein 2 OS=Mus musculus OX=10090 GN=Hdhd2 PE=1 SV=2	2536	8	6	8	19	9	10	8.39	8.377	-0.86935	-0.931525	0	0	-0.900438	8.38355	2567	12	10	10	24	15	9	8.453	8.346	-0.136115	-0.10116	0	0	-0.118638	8.40279	2621	6	5	5	10	5	5	8.231	8.079	-0.3261	-0.90045	0	0	-0.613275	8.16162	43	29
Ppp3ca	sp|P63328-2|PP2BA_MOUSE Isoform 2 of Serine/threonine-protein phosphatase 2B catalytic subunit alpha isoform OS=Mus musculus OX=10090 GN=Ppp3ca;sp|P63328|PP2BA_MOUSE Serine/threonine-protein phosphatase 2B catalytic subunit alpha isoform OS=Mus musculus OX	2239	16	15	10	22	12	10	8.993	8.338	-1.2009	-0.599825	1	0	-0.900362	8.7788	2273	15	14	10	22	12	10	8.892	8.422	-0.76736	-1.0981	0	1	-0.93273	8.7177	2328	13	13	10	25	13	12	8.55	8.441	-0.727475	-0.97035	0	0	-0.848912	8.49891	44	47
Lrrc8c	sp|Q8R502|LRC8C_MOUSE Volume-regulated anion channel subunit LRRC8C OS=Mus musculus OX=10090 GN=Lrrc8c PE=1 SV=1	3614	7	3	6	7	2	5	7.421	7.608	-0.9168	-0.8836	0	0	-0.9002	7.52449	3671	7	6	3	7	3	4	7.533	7.179	-0.90709	-0.8713	0	0	-0.889195	7.39111	3771	9	7	7	11	5	6	7.8	7.824	-0.683235	-0.7419	0	0	-0.712568	7.81217	14	18
Nptn	sp|P97300-1|NPTN_MOUSE Isoform 1 of Neuroplastin OS=Mus musculus OX=10090 GN=Nptn;sp|P97300|NPTN_MOUSE Neuroplastin OS=Mus musculus OX=10090 GN=Nptn PE=1 SV=3;tr|H3BIX4|H3BIX4_MOUSE Neuroplastin (Fragment) OS=Mus musculus OX=10090 GN=Nptn PE=1 SV=1;tr|Z4YL	2308	7	4	6	13	8	5	8.24	8.052	-0.479795	-1.3174	0	1	-0.898598	8.15609	2343	7	3	7	14	6	8	8.053	8.125	-0.226275	-0.6484	0	0	-0.437337	8.09049	2401	6	6	4	12	8	4	8.185	8.087	-0.5138	-0.53925	0	0	-0.526525	8.13876	27	25
Acsl3	sp|Q9CZW4|ACSL3_MOUSE Fatty acid CoA ligase Acsl3 OS=Mus musculus OX=10090 GN=Acsl3 PE=1 SV=2;tr|E9PUC2|E9PUC2_MOUSE Long-chain-fatty-acid--CoA ligase 3 OS=Mus musculus OX=10090 GN=Acsl3 PE=1 SV=1	4257	22	18	16	45	21	24	9.045	8.7	-0.911195	-0.87856	0	0	-0.894877	8.90589	4313	22	18	14	34	17	17	8.627	8.305	-0.179935	-0.3245	0	0	-0.252217	8.49518	4423	13	13	10	24	14	10	8.643	8.02	-0.57755	-0.48245	0	0	-0.53	8.43477	79	69
Thada	sp|A8C756|THADA_MOUSE Thyroid adenoma-associated protein homolog OS=Mus musculus OX=10090 GN=Thada PE=1 SV=1	698	18	13	10	18	10	8	8.114	7.383	-0.753895	-1.0326	0	0	-0.893247	7.88697	703	9	6	5	6	4	2	7.099	6.443	0.13241	-0.7341	0	0	-0.300845	6.88461	725	18	14	12	18	13	5	8.131	7.301	0.06008	0.3286	0	0	0.19434	7.88988	24	36
Rpl10a	tr|A0A3B2WBL1|A0A3B2WBL1_MOUSE Ribosomal protein OS=Mus musculus OX=10090 GN=Rpl10a PE=1 SV=1;tr|Q5XJF6|Q5XJF6_MOUSE Ribosomal protein OS=Mus musculus OX=10090 GN=Rpl10a PE=1 SV=1;sp|P53026|RL10A_MOUSE 60S ribosomal protein L10a OS=Mus musculus OX=10090 GN	477	17	13	16	78	36	42	9.886	9.53	-0.763265	-1.01205	0	1	-0.88766	9.7435	479	16	14	15	88	42	46	9.83	9.544	-1.67569	-1.18646	1	1	-1.43108	9.71013	493	15	15	13	74	39	35	9.628	9.62	-1.05255	-1.22214	1	1	-1.13735	9.62402	166	152
Stard5	sp|Q9EPQ7|STAR5_MOUSE StAR-related lipid transfer protein 5 OS=Mus musculus OX=10090 GN=Stard5 PE=1 SV=2;tr|D3YU00|D3YU00_MOUSE StAR-related lipid transfer protein 5 OS=Mus musculus OX=10090 GN=Stard5 PE=1 SV=1	4554	5	4	4	10	5	5	8.199	8.224	-0.688495	-1.08652	0	0	-0.88751	8.21168	4615	6	5	3	8	4	4	8.179	8.091	-0.933475	-0.7222	0	0	-0.827838	8.13723	4729	7	6	6	19	11	8	8.499	8.546	-0.977175	-1.3229	0	1	-1.15004	8.52314	18	29
Mycbp2	tr|F6SMY7|F6SMY7_MOUSE RCR-type E3 ubiquitin transferase (Fragment) OS=Mus musculus OX=10090 GN=Mycbp2 PE=1 SV=1;sp|Q7TPH6-2|MYCB2_MOUSE Isoform 2 of E3 ubiquitin-protein ligase MYCBP2 OS=Mus musculus OX=10090 GN=Mycbp2;sp|Q7TPH6|MYCB2_MOUSE E3 ubiquitin-p	1208	14	13	3	16	12	4	7.823	6.403	-1.2328	-0.5274	0	0	-0.8801	7.53818	1212	12	7	5	7	4	3	7.008	6.216	1.49341	-0.7892	0	0	0.352105	6.77197	1274	13	12	4	15	10	5	7.399	7.492	-0.282815	-0.99935	0	0	-0.641082	7.44798	23	31
Birc6	tr|S4R1L5|S4R1L5_MOUSE Baculoviral IAP repeat-containing protein 6 OS=Mus musculus OX=10090 GN=Birc6 PE=1 SV=1;tr|S4R2P8|S4R2P8_MOUSE Baculoviral IAP repeat-containing protein 6 OS=Mus musculus OX=10090 GN=Birc6 PE=1 SV=1;sp|O88738-3|BIRC6_MOUSE Isoform 3	1594	89	87	54	273	184	89	9.414	8.562	-1.03115	-0.72531	1	0	-0.87823	9.17011	1624	79	78	29	188	156	32	8.946	8.273	-1.27766	-0.6143	1	0	-0.94598	8.72859	1674	80	75	51	158	100	58	8.728	8.612	-0.48605	-0.115036	0	0	-0.300543	8.67386	461	431
Cbr4	sp|Q91VT4|CBR4_MOUSE 3-oxoacyl-[acyl-carrier-protein] reductase OS=Mus musculus OX=10090 GN=Cbr4 PE=1 SV=2	3731	4	2	3	5	3	2	7.644	7.206	-0.9178	-0.8337	0	0	-0.87575	7.47802	3794	5	1	5	5	1	4		7.59		-0.50805	0	0		7.59	3886	5	1	5	6	1	5		7.901		-1.1441	0	0		7.901	10	11
Kxd1;Uba52;Gm8797;Ubc;Ubb	tr|E9QNP0|E9QNP0_MOUSE 60S ribosomal protein L40 OS=Mus musculus OX=10090 GN=Kxd1 PE=1 SV=1;sp|P62984|RL40_MOUSE Ubiquitin-60S ribosomal protein L40 OS=Mus musculus OX=10090 GN=Uba52 PE=1 SV=2;tr|A0A0A6YW67|A0A0A6YW67_MOUSE Predicted pseudogene 8797 OS=Mus	1186	3	3	2	4	2	2	8.006	7.493	-0.66469	-1.0863	0	0	-0.875495	7.82121	1189	2	2	2	5	2	3	7.891	7.625	2.07188	-1.52855	0	1	0.271668	7.77805	1248	2	2	2	5	2	3	7.641	7.74	-0.970485	-1.2231	0	0	-1.09679	7.69331	9	9
Acaca	sp|Q5SWU9|ACACA_MOUSE Acetyl-CoA carboxylase 1 OS=Mus musculus OX=10090 GN=Acaca PE=1 SV=1;sp|Q5SWU9-2|ACACA_MOUSE Isoform 2 of Acetyl-CoA carboxylase 1 OS=Mus musculus OX=10090 GN=Acaca	2668	99	90	83	391	212	179	9.557	9.009	-1.06915	-0.681035	1	0	-0.875093	9.36424	2704	95	86	80	343	188	155	9.183	8.977	-0.68711	-0.678065	0	0	-0.682588	9.0921	2759	101	90	85	340	196	144	9.276	9.156	-0.0669	0.155906	0	0	0.044503	9.22013	734	731
Col2a1	sp|P28481-2|CO2A1_MOUSE Isoform 3 of Collagen alpha-1(II) chain OS=Mus musculus OX=10090 GN=Col2a1;sp|P28481-7|CO2A1_MOUSE Isoform 7 of Collagen alpha-1(II) chain OS=Mus musculus OX=10090 GN=Col2a1;sp|P28481-6|CO2A1_MOUSE Isoform 6 of Collagen alpha-1(II)	1821	6	5	4	4	2	2	7.984	7.26	-1.50689	-0.23559	1	0	-0.87124	7.75808																															4	4
Dcps	sp|Q9DAR7|DCPS_MOUSE m7GpppX diphosphatase OS=Mus musculus OX=10090 GN=Dcps PE=1 SV=1;tr|Q3TBW9|Q3TBW9_MOUSE DCS-1 OS=Mus musculus OX=10090 GN=Dcps PE=1 SV=1	4457	23	22	20	54	27	27	9.597	9.178	-0.882065	-0.853202	0	0	-0.867633	9.43618	4513	22	18	20	58	28	30	9.315	9.123	-0.72131	-0.660905	0	0	-0.691107	9.22953	4629	18	18	17	48	26	22	9.389	9.205	-1.04355	-0.90139	0	0	-0.97247	9.30667	112	102
Gigyf2	tr|G3UYG6|G3UYG6_MOUSE GRB10-interacting GYF protein 2 OS=Mus musculus OX=10090 GN=Gigyf2 PE=1 SV=1;sp|Q6Y7W8|GGYF2_MOUSE GRB10-interacting GYF protein 2 OS=Mus musculus OX=10090 GN=Gigyf2 PE=1 SV=2;tr|G3UWR2|G3UWR2_MOUSE GRB10-interacting GYF protein 2 OS	1304	13	11	6	33	19	14	7.9	7.398	-0.74359	-0.9888	0	0	-0.866195	7.71782	1321	6	6	3	25	15	10	7.828	7.059	-1.26474	-1.281	0	0	-1.27287	7.59524	1369	8	6	6	26	13	13	7.571	7.391	-1.75649	-1.818	1	0	-1.78724	7.49026	58	59
Ptpn2	sp|Q06180-2|PTN2_MOUSE Isoform 2 of Tyrosine-protein phosphatase non-receptor type 2 OS=Mus musculus OX=10090 GN=Ptpn2;sp|Q06180|PTN2_MOUSE Tyrosine-protein phosphatase non-receptor type 2 OS=Mus musculus OX=10090 GN=Ptpn2 PE=1 SV=2;tr|D3Z6W2|D3Z6W2_MOUSE	2391	6	3	5	8	6	2	7.867	7.433	-0.5412	-1.1877	0	0	-0.86445	7.7021																2490	5	4	3	8	5	3	8.089	7.981	-1.35124	-2.56485	0	0	-1.95805	8.03835	8	16
Nf1	sp|Q04690-2|NF1_MOUSE Isoform I of Neurofibromin OS=Mus musculus OX=10090 GN=Nf1;sp|Q04690|NF1_MOUSE Neurofibromin OS=Mus musculus OX=10090 GN=Nf1 PE=1 SV=1;sp|Q04690-4|NF1_MOUSE Isoform IV of Neurofibromin OS=Mus musculus OX=10090 GN=Nf1;sp|Q04690-3|NF1_M	2378	49	39	30	89	49	40	8.737	8.042	-0.93499	-0.7802	0	0	-0.857595	8.51582	2412	47	37	30	79	38	41	8.179	7.995	-0.768375	-0.6375	0	0	-0.702937	8.09667	2476	39	30	27	54	24	30	8.113	8.001	-0.20704	0.25445	0	0	0.023705	8.0606	168	143
Kcmf1	tr|A0A0U1RNG8|A0A0U1RNG8_MOUSE E3 ubiquitin-protein ligase KCMF1 OS=Mus musculus OX=10090 GN=Kcmf1 PE=1 SV=1;sp|Q80UY2|KCMF1_MOUSE E3 ubiquitin-protein ligase KCMF1 OS=Mus musculus OX=10090 GN=Kcmf1 PE=1 SV=1	257	2	1	2	5	2	3	7.565	7.44	-0.571	-1.1295	0	0	-0.85025	7.50698																															5	5
Smarcd1	sp|Q61466|SMRD1_MOUSE SWI/SNF-related matrix-associated actin-dependent regulator of chromatin subfamily D member 1 OS=Mus musculus OX=10090 GN=Smarcd1 PE=1 SV=3;tr|A0A2R8VKP3|A0A2R8VKP3_MOUSE SWI/SNF-related matrix-associated actin-dependent regulator of	2750	8	6	4	6	4	2	8.469	7.577	-0.50647	-1.1877	0	0	-0.847085	8.22037	2791	13	11	5	10	8	2	8.529	7.738	0.344085	0.24395	0	0	0.294017	8.2931	2847	19	19	10	33	22	11	8.912	8.423	-0.441	-1.30665	0	1	-0.873825	8.73297	16	39
Rpl23	sp|P62830|RL23_MOUSE 60S ribosomal protein L23 OS=Mus musculus OX=10090 GN=Rpl23 PE=1 SV=1	2190	13	12	11	59	34	25	9.615	9.74	-0.590365	-1.09455	0	1	-0.84246	9.68198	2222	12	12	10	50	30	20	9.625	9.483	-1.6602	-1.46946	1	1	-1.56483	9.55978	2279	12	11	10	45	20	25	9.553	9.742	-1.35855	-1.54014	1	1	-1.44935	9.6577	109	104
Setd3	sp|Q91WC0|SETD3_MOUSE Actin-histidine N-methyltransferase OS=Mus musculus OX=10090 GN=Setd3 PE=1 SV=1;tr|F2Z420|F2Z420_MOUSE Protein-histidine N-methyltransferase OS=Mus musculus OX=10090 GN=Setd3 PE=1 SV=1	3742	14	12	8	15	9	6	8.46	8.001	-0.85387	-0.8189	0	0	-0.836385	8.28851	3805	12	11	7	15	12	3	8.285	7.486	-0.21628	-1.0626	0	0	-0.63944	8.048	3899	9	8	4	9	4	5	7.965	8.085	-0.98224	-0.99035	0	0	-0.986295	8.02913	30	24
Itgb5	tr|Q6PE70|Q6PE70_MOUSE Integrin beta OS=Mus musculus OX=10090 GN=Itgb5 PE=1 SV=1;tr|G5E8F8|G5E8F8_MOUSE Integrin beta OS=Mus musculus OX=10090 GN=Itgb5 PE=1 SV=1;sp|O70309|ITB5_MOUSE Integrin beta-5 OS=Mus musculus OX=10090 GN=Itgb5 PE=1 SV=2;sp|O70309-2|I	1353	8	5	6	14	7	7	8.197	7.745	-0.759295	-0.911975	0	0	-0.835635	8.02733																1421	3	3	1	5	3	2	7.724	7.268	-0.426785	-0.872	0	0	-0.649393	7.55329	14	19
Rpl9	sp|P51410|RL9_MOUSE 60S ribosomal protein L9 OS=Mus musculus OX=10090 GN=Rpl9 PE=1 SV=2;tr|A0A140T8T4|A0A140T8T4_MOUSE 60S ribosomal protein L9 OS=Mus musculus OX=10090 GN=Rpl9-ps6 PE=3 SV=1;tr|A0A0G2JES3|A0A0G2JES3_MOUSE 60S ribosomal protein L9 (Fragment	1981	18	16	17	77	42	35	9.638	9.223	-0.841265	-0.824002	0	0	-0.832634	9.47829	2015	16	13	16	60	28	32	9.441	9.187	-1.5392	-1.0999	1	1	-1.31955	9.33231	2068	16	14	14	69	35	34	9.386	9.227	-1.11555	-0.79339	1	0	-0.95447	9.31374	137	146
Impa2	sp|Q91UZ5|IMPA2_MOUSE Inositol monophosphatase 2 OS=Mus musculus OX=10090 GN=Impa2 PE=1 SV=1	3704	5	4	4	7	3	4	8.302	7.767	-0.68415	-0.977675	0	0	-0.830913	8.11215	3766	2	1	2	2	0	2		7.104		-0.9748	0	0		7.104	3864	2	2	1	3	2	1	7.65		-1.19548		0	0		7.65	9	10
Atp2b4	sp|Q6Q477-2|AT2B4_MOUSE Isoform 2 of Plasma membrane calcium-transporting ATPase 4 OS=Mus musculus OX=10090 GN=Atp2b4;tr|F7AAP4|F7AAP4_MOUSE Calcium-transporting ATPase OS=Mus musculus OX=10090 GN=Atp2b4 PE=1 SV=1;tr|E9Q828|E9Q828_MOUSE Calcium-transportin	1139	8	6	8	18	7	11	8.152	7.844	-1.0011	-0.6522	0	0	-0.826647	8.02475																															18	18
Rpl38	sp|Q9JJI8|RL38_MOUSE 60S ribosomal protein L38 OS=Mus musculus OX=10090 GN=Rpl38 PE=1 SV=3	4639	8	7	6	16	7	9	9.153	9.024	-0.865795	-0.785135	0	0	-0.825465	9.09327	4704	6	6	4	20	12	8	9.717	9.036	-1.0997	-1.15487	0	1	-1.12728	9.4982	4821	7	7	7	26	12	14	9.572	9.013	-0.79665	-1.24159	0	1	-1.01912	9.37684	36	42
Gsn	sp|P13020-2|GELS_MOUSE Isoform 2 of Gelsolin OS=Mus musculus OX=10090 GN=Gsn;sp|P13020|GELS_MOUSE Gelsolin OS=Mus musculus OX=10090 GN=Gsn PE=1 SV=3;tr|A0A0J9YUQ8|A0A0J9YUQ8_MOUSE Actin-depolymerizing factor (Fragment) OS=Mus musculus OX=10090 GN=Gsn PE=1	1701	41	36	34	183	70	113	9.952	9.66	-0.97722	-0.669455	1	0	-0.823337	9.83009	1736	47	44	44	380	156	224	10.06	9.934	-0.081295	-0.303858	0	0	-0.192576	10.0016	1785	46	41	45	308	130	178	10.17	10	-0.121107	0.128258	0	0	0.0035755	10.0933	563	491
Smad2;Smad3	sp|Q62432-2|SMAD2_MOUSE Isoform Short of Mothers against decapentaplegic homolog 2 OS=Mus musculus OX=10090 GN=Smad2;sp|Q62432|SMAD2_MOUSE Mothers against decapentaplegic homolog 2 OS=Mus musculus OX=10090 GN=Smad2 PE=1 SV=2;tr|E9Q3M0|E9Q3M0_MOUSE Mothers	2801	8	6	7	17	7	10	8.536	8.343	-0.64737	-0.988025	0	0	-0.817697	8.45013	2839	4	3	3	6	2	4	7.538	7.541	-1.58059	-1.04455	0	0	-1.31257	7.5395	2901	7	6	7	14	7	7	8.284	8.258	-1.2725	-1.08545	0	0	-1.17898	8.27119	23	31
Rdh11	tr|Q9R1R8|Q9R1R8_MOUSE Retinol dehydrogenase 11 OS=Mus musculus OX=10090 GN=Rdh11 PE=1 SV=1;sp|Q9QYF1|RDH11_MOUSE Retinol dehydrogenase 11 OS=Mus musculus OX=10090 GN=Rdh11 PE=1 SV=2	4705	7	4	7	11	3	8	8.2	8.396	-0.600295	-1.03252	0	0	-0.81641	8.30896	4772	11	7	11	20	7	13	8.427	8.51	-0.535015	-0.3231	0	0	-0.429057	8.47048	4894	9	4	9	13	3	10	7.749	8.296	-0.474585	-0.58935	0	0	-0.531968	8.10346	31	24
Sdhaf2	tr|A0A494B9B9|A0A494B9B9_MOUSE Succinate dehydrogenase assembly factor 2, mitochondrial OS=Mus musculus OX=10090 GN=Sdhaf2 PE=1 SV=1;sp|Q8C6I2|SDHF2_MOUSE Succinate dehydrogenase assembly factor 2, mitochondrial OS=Mus musculus OX=10090 GN=Sdhaf2 PE=1 SV=1	492	3	3	3	15	6	9	7.99	8.165	-0.54019	-1.0876	0	0	-0.813895	8.08626	497	3	3	2	7	5	2	7.98	7.207	-1.18111	-0.5422	0	0	-0.861657	7.74666																22	15
Pepd	sp|Q11136|PEPD_MOUSE Xaa-Pro dipeptidase OS=Mus musculus OX=10090 GN=Pepd PE=1 SV=3	2415	12	8	11	26	13	13	8.746	8.609	-0.69509	-0.92486	0	0	-0.809975	8.68288	2446	16	11	15	33	13	20	8.686	8.834	-0.520035	-0.790165	0	0	-0.6551	8.76627	2516	15	12	13	36	19	17	8.826	8.927	-0.83235	-0.776394	0	0	-0.804372	8.87943	59	62
Selenbp1;Selenbp2	sp|P17563|SBP1_MOUSE Methanethiol oxidase OS=Mus musculus OX=10090 GN=Selenbp1 PE=1 SV=2;sp|Q63836|SBP2_MOUSE Selenium-binding protein 2 OS=Mus musculus OX=10090 GN=Selenbp2 PE=1 SV=2;tr|A0A0R4J135|A0A0R4J135_MOUSE Selenium-binding protein 2 OS=Mus musculu	1737	26	15	24	49	20	29	9.161	9.101	-0.733095	-0.883435	0	0	-0.808265	9.13204	1773	24	15	22	34	16	18	8.694	8.799	-0.004025	-0.263995	0	0	-0.13401	8.74967	1824	24	14	22	39	16	23	8.769	9.025	-0.31745	-0.0029836	0	0	-0.160217	8.9156	83	88
Rasa3	sp|Q60790|RASA3_MOUSE Ras GTPase-activating protein 3 OS=Mus musculus OX=10090 GN=Rasa3 PE=1 SV=2	2700	9	5	8	9	3	6	7.872	7.781	-1.0168	-0.597775	0	0	-0.807288	7.82888	2736	18	17	9	25	18	7	8.609	7.62	-0.720535	-0.97595	0	0	-0.848243	8.35037	2793	11	10	6	13	10	3	8.275	7.432	-1.2305	-1.15555	0	0	-1.19303	8.03222	34	22
Faf1	sp|P54731|FAF1_MOUSE FAS-associated factor 1 OS=Mus musculus OX=10090 GN=Faf1 PE=1 SV=2	2028	6	4	4	4	2	2	7.712	7.291	-0.6673	-0.944	0	0	-0.80565	7.55063	2059	7	3	4	4	3	1	7.944		0.250685		0	0		7.944	2114	7	5	6	8	4	4	7.903	7.753	-0.197035	-0.5738	0	0	-0.385418	7.83444	8	12
Cwc22;Gm13695;Gm13697	tr|B1AYU7|B1AYU7_MOUSE Pre-mRNA-splicing factor CWC22 homolog OS=Mus musculus OX=10090 GN=Cwc22 PE=1 SV=1;sp|Q8C5N3-2|CWC22_MOUSE Isoform 2 of Pre-mRNA-splicing factor CWC22 homolog OS=Mus musculus OX=10090 GN=Cwc22;sp|Q8C5N3|CWC22_MOUSE Pre-mRNA-splicing	749	6	5	5	10	5	5	7.824	7.518	-0.6652	-0.944	0	0	-0.8046	7.69741	746	6	5	2	6	3	3	7.586	7.097	-0.68289	-1.0121	0	0	-0.847495	7.40697	773	10	6	10	17	7	10	7.66	8.384	-0.347885	-0.77075	0	0	-0.559318	8.15808	16	27
Acat2;Acat3	sp|Q8CAY6|THIC_MOUSE Acetyl-CoA acetyltransferase, cytosolic OS=Mus musculus OX=10090 GN=Acat2 PE=1 SV=2;tr|G3XA25|G3XA25_MOUSE Acetyl-CoA acetyltransferase, cytosolic OS=Mus musculus OX=10090 GN=Acat2 PE=1 SV=1;tr|Q80X81|Q80X81_MOUSE Acetyl-Coenzyme A ace	3382	21	17	15	70	34	36	9.823	9.502	-0.859465	-0.747755	0	0	-0.80361	9.69151	3420	21	18	17	73	31	42	9.543	9.214	-0.710495	-0.147605	0	0	-0.42905	9.40894	3523	17	14	15	48	19	29	9.274	9.174	-0.6115	-0.267394	0	0	-0.439447	9.22687	143	118
Man2a1	sp|P27046|MA2A1_MOUSE Alpha-mannosidase 2 OS=Mus musculus OX=10090 GN=Man2a1 PE=1 SV=2	1809	10	6	6	11	4	7	7.842	7.516	-0.7398	-0.8671	0	0	-0.80345	7.7089	1843	19	17	15	36	18	18	8.418	7.999	0.03977	-0.4965	0	0	-0.228365	8.25718	1897	6	2	5	6	3	3	7.457	7.162	-1.92402	-1.514	1	0	-1.71901	7.33408	47	17
Galk2	sp|Q68FH4|GALK2_MOUSE N-acetylgalactosamine kinase OS=Mus musculus OX=10090 GN=Galk2 PE=1 SV=1;tr|Q8BUU7|Q8BUU7_MOUSE N-acetylgalactosamine kinase OS=Mus musculus OX=10090 GN=Galk2 PE=1 SV=1	2841	17	13	14	37	19	18	8.959	8.479	-1.0579	-0.54761	0	0	-0.802755	8.78219	2883	18	14	16	30	12	18	8.511	8.619	-0.693615	-0.698695	0	0	-0.696155	8.56835	2946	16	13	15	32	14	18	8.684	8.586	-0.52825	0.2682	0	0	-0.130025	8.63776	67	69
Cpne2	tr|A0A0R4J1D0|A0A0R4J1D0_MOUSE Copine-2 OS=Mus musculus OX=10090 GN=Cpne2 PE=1 SV=1;sp|P59108|CPNE2_MOUSE Copine-2 OS=Mus musculus OX=10090 GN=Cpne2 PE=1 SV=1	227	6	4	6	9	3	6	8.34	7.999	-0.87265	-0.7313	0	0	-0.801975	8.20214	227	6	6	4	8	5	3	8.118	7.476	-0.929375	-0.9204	0	0	-0.924887	7.90618	240	5	2	5	4	1	3		7.603		-0.49835	0	0		7.603	17	13
Aldoc	sp|P05063|ALDOC_MOUSE Fructose-bisphosphate aldolase C OS=Mus musculus OX=10090 GN=Aldoc PE=1 SV=4	1629	19	16	15	47	25	22	9.46	9.057	-0.83335	-0.760835	0	0	-0.797092	9.30366	1661	16	14	14	26	15	11	8.678	8.387	0.251365	0.2599	0	0	0.255632	8.55643	1709	19	18	15	35	20	15	9.098	8.733	-0.3068	-0.27787	0	0	-0.292335	8.95277	73	82
Myadm	tr|A0A0N4SW94|A0A0N4SW94_MOUSE Myeloid-associated differentiation marker (Fragment) OS=Mus musculus OX=10090 GN=Myadm PE=1 SV=1;sp|O35682|MYADM_MOUSE Myeloid-associated differentiation marker OS=Mus musculus OX=10090 GN=Myadm PE=1 SV=2	132	2	2	2	5	2	3	7.422	7.594	-0.2863	-1.3037	0	0	-0.795	7.51646																															5	5
Lpcat2	sp|Q8BYI6|PCAT2_MOUSE Lysophosphatidylcholine acyltransferase 2 OS=Mus musculus OX=10090 GN=Lpcat2 PE=1 SV=1;sp|Q8BYI6-2|PCAT2_MOUSE Isoform 2 of Lysophosphatidylcholine acyltransferase 2 OS=Mus musculus OX=10090 GN=Lpcat2	3312	9	5	6	10	6	4	8.31	8.074	-0.96165	-0.6272	0	0	-0.794425	8.20784	3354	6	5	3	7	3	4	7.542	7.628	-0.55859	-1.09525	0	0	-0.82692	7.58713	3452	9	6	7	16	5	11	7.909	8.49	-0.284335	-0.9594	0	0	-0.621868	8.29017	17	26
Serhl	tr|Q3U3G8|Q3U3G8_MOUSE Serine hydrolase-like protein OS=Mus musculus OX=10090 GN=Serhl PE=1 SV=1;sp|Q9EPB5|SERHL_MOUSE Serine hydrolase-like protein OS=Mus musculus OX=10090 GN=Serhl PE=1 SV=1	2502	8	6	7	15	5	10	8.451	8.389	-0.70735	-0.876925	0	0	-0.792138	8.42111	2534	9	7	8	15	5	10	8.431	8.403	-0.520515	-0.14841	0	0	-0.334462	8.41723	2593	8	8	8	17	8	9	8.514	8.249	-0.555875	-0.55395	0	0	-0.554913	8.40141	30	32
Ehd4	sp|Q9EQP2|EHD4_MOUSE EH domain-containing protein 4 OS=Mus musculus OX=10090 GN=Ehd4 PE=1 SV=1	4567	19	14	17	38	22	16	9.126	8.906	-1.0391	-0.544735	0	0	-0.791915	9.02978	4628	17	11	17	32	11	21	8.566	8.797	-0.087405	-0.190795	0	0	-0.1391	8.69668	4744	19	14	18	43	24	19	9.111	8.995	-0.5701	-0.380894	0	0	-0.475497	9.05686	70	81
Ube2e2;Ube2e3	tr|D3YXD1|D3YXD1_MOUSE Ubiquitin-conjugating enzyme E2 E2 (Fragment) OS=Mus musculus OX=10090 GN=Ube2e2 PE=1 SV=2;sp|Q91W82|UB2E2_MOUSE Ubiquitin-conjugating enzyme E2 E2 OS=Mus musculus OX=10090 GN=Ube2e2 PE=2 SV=1;tr|D3YW10|D3YW10_MOUSE Ubiquitin-conjuga	883	2	1	2	4	2	2	8.086	7.667	-0.72589	-0.857775	0	0	-0.791833	7.92518																															4	4
Cmss1	sp|Q9CZT6|CMS1_MOUSE Protein CMSS1 OS=Mus musculus OX=10090 GN=Cmss1 PE=2 SV=1	4252	4	3	3	6	3	3	7.771	7.546	-1.1098	-0.4665	0	0	-0.78815	7.67291																															6	6
Pccb	sp|Q99MN9|PCCB_MOUSE Propionyl-CoA carboxylase beta chain, mitochondrial OS=Mus musculus OX=10090 GN=Pccb PE=1 SV=2;tr|E9Q1J7|E9Q1J7_MOUSE Propionyl-CoA carboxylase beta chain, mitochondrial OS=Mus musculus OX=10090 GN=Pccb PE=1 SV=1	3966	16	9	12	26	12	14	8.716	8.403	-0.79319	-0.78111	0	0	-0.78715	8.58711	4036	16	10	14	20	9	11	8.421	8.084	0.49002	-0.3998	0	0	0.04511	8.2844																46	26
Mbnl2	sp|Q8C181-2|MBNL2_MOUSE Isoform 2 of Muscleblind-like protein 2 OS=Mus musculus OX=10090 GN=Mbnl2;tr|A0A2K6EDM5|A0A2K6EDM5_MOUSE Muscleblind-like protein 2 OS=Mus musculus OX=10090 GN=Mbnl2 PE=1 SV=1;sp|Q8C181-3|MBNL2_MOUSE Isoform 3 of Muscleblind-like pr	3343	10	10	10	25	13	12	9.283	8.718	-0.94515	-0.62876	0	0	-0.786955	9.08655	3379	4	4	2	9	7	2	8.502	7.305	-0.586315	-0.4802	0	0	-0.533258	8.22772																34	25
Mbnl1	tr|A0A0A6YWB0|A0A0A6YWB0_MOUSE Muscleblind-like protein 1 OS=Mus musculus OX=10090 GN=Mbnl1 PE=1 SV=1;tr|A0A0A6YVV8|A0A0A6YVV8_MOUSE Muscleblind-like protein 1 OS=Mus musculus OX=10090 GN=Mbnl1 PE=1 SV=1;tr|G3X9Q0|G3X9Q0_MOUSE Muscleblind-like protein 1 OS	59	5	3	4	17	7	10	8.869	8.243	-0.3677	-1.20352	0	0	-0.785613	8.6602	57	9	9	5	29	17	12	8.883	8.343	-0.82366	-1.1678	0	1	-0.99573	8.69202	58	9	8	9	31	14	17	8.604	8.679	-0.971175	-0.6815	0	0	-0.826337	8.64312	46	48
Ube3a	sp|O08759|UBE3A_MOUSE Ubiquitin-protein ligase E3A OS=Mus musculus OX=10090 GN=Ube3a PE=1 SV=2;sp|O08759-2|UBE3A_MOUSE Isoform 2 of Ubiquitin-protein ligase E3A OS=Mus musculus OX=10090 GN=Ube3a;sp|O08759-3|UBE3A_MOUSE Isoform 3 of Ubiquitin-protein ligase	1432	11	8	5	24	16	8	8.199	7.663	-0.715395	-0.849475	0	0	-0.782435	8.00892																															24	24
Vps53	sp|Q8CCB4|VPS53_MOUSE Vacuolar protein sorting-associated protein 53 homolog OS=Mus musculus OX=10090 GN=Vps53 PE=1 SV=1;tr|E9PXG9|E9PXG9_MOUSE Vacuolar protein sorting-associated protein 53 homolog OS=Mus musculus OX=10090 GN=Vps53 PE=1 SV=1;sp|Q8CCB4-2|V	3385	7	5	3	7	3	4	7.315	7.557	-0.6121	-0.9413	0	0	-0.7767	7.45264																															7	7
Qki	sp|Q9QYS9-8|QKI_MOUSE Isoform 8 of Protein quaking OS=Mus musculus OX=10090 GN=Qki;sp|Q9QYS9-4|QKI_MOUSE Isoform 4 of Protein quaking OS=Mus musculus OX=10090 GN=Qki;sp|Q9QYS9-3|QKI_MOUSE Isoform 3 of Protein quaking OS=Mus musculus OX=10090 GN=Qki;sp|Q9QY	4712	8	6	6	14	8	6	8.895	8.288	-0.7802	-0.771325	0	0	-0.775763	8.6899	4778	6	5	5	20	14	6	8.914	8.251	-0.74746	-0.9212	0	0	-0.83433	8.69836	4902	6	6	5	18	7	11	8.567	8.475	-0.986175	-0.77065	0	0	-0.878413	8.52343	34	32
Anxa1	sp|P10107|ANXA1_MOUSE Annexin A1 OS=Mus musculus OX=10090 GN=Anxa1 PE=1 SV=2;tr|A0A494BBD8|A0A494BBD8_MOUSE Annexin OS=Mus musculus OX=10090 GN=Anxa1 PE=1 SV=1	1667	41	41	37	362	201	161	10.69	10.21	-0.86342	-0.678155	0	0	-0.770787	10.5132	1705	43	43	38	430	200	230	10.62	10.42	0.070165	0.0928125	0	0	0.0814887	10.5314	1752	40	39	38	306	150	156	10.34	10.2	-0.499707	-0.272542	0	0	-0.386124	10.2756	792	668
Ass1	sp|P16460|ASSY_MOUSE Argininosuccinate synthase OS=Mus musculus OX=10090 GN=Ass1 PE=1 SV=1	1727	13	8	10	28	15	13	8.843	8.59	-0.6768	-0.86471	0	0	-0.770755	8.73467	1763	20	13	19	45	12	33	8.572	8.873	-0.676215	-0.964765	0	0	-0.82049	8.74807	1814	17	13	16	37	13	24	8.781	8.832	-0.23195	-0.12899	0	0	-0.18047	8.80725	73	65
Itgav	tr|A2AKI5|A2AKI5_MOUSE Integrin alpha-V OS=Mus musculus OX=10090 GN=Itgav PE=1 SV=1;sp|P43406|ITAV_MOUSE Integrin alpha-V OS=Mus musculus OX=10090 GN=Itgav PE=1 SV=2	616	23	17	20	41	15	26	9.104	8.857	-1.04409	-0.491735	0	0	-0.767915	8.99783	628	26	20	21	52	26	26	9.034	8.552	-0.22286	-0.00481	0	0	-0.113835	8.85669																93	41
Myo6	tr|E9Q175|E9Q175_MOUSE Unconventional myosin-6 OS=Mus musculus OX=10090 GN=Myo6 PE=1 SV=1;tr|E9Q3L1|E9Q3L1_MOUSE Unconventional myosin-6 OS=Mus musculus OX=10090 GN=Myo6 PE=1 SV=1;tr|E9PVU0|E9PVU0_MOUSE Unconventional myosin-6 OS=Mus musculus OX=10090 GN=M	1074	21	9	18	22	10	12	8.176	7.803	-0.542595	-0.991975	0	0	-0.767285	8.02837	1023	47	34	37	67	31	36	8.612	8.446	0.015215	-0.2573	0	0	-0.121042	8.53688	1063	12	9	7	11	5	6	7.7	7.426	-0.327485	-0.0125	0	0	-0.169992	7.58426	89	33
Sox10	sp|Q04888|SOX10_MOUSE Transcription factor SOX-10 OS=Mus musculus OX=10090 GN=Sox10 PE=1 SV=2	2383	6	3	5	8	4	4	8.401	8.086	-0.82845	-0.6947	0	0	-0.761575	8.27145	2416	3	3	2	6	5	1	8.38	7.951	-0.15098	-0.5178	0	0	-0.33439	8.21645	2481	5	4	5	8	4	4	8.321	8.166	-1.0139	-0.75215	0	0	-0.883025	8.25038	14	16
Igf2r	sp|Q07113|MPRI_MOUSE Cation-independent mannose-6-phosphate receptor OS=Mus musculus OX=10090 GN=Igf2r PE=1 SV=1	2395	69	66	54	228	124	104	9.627	9.035	-0.889665	-0.631335	0	0	-0.7605	9.42491	2425	47	46	28	130	82	48	9.066	8.438	-0.80671	-0.8447	0	0	-0.825705	8.85681	2493	47	35	45	121	49	72	8.689	8.806	-0.16225	-0.02468	0	0	-0.093465	8.75143	358	349
Camk2d	tr|E9Q1W0|E9Q1W0_MOUSE Calcium/calmodulin-dependent protein kinase OS=Mus musculus OX=10090 GN=Camk2d PE=1 SV=2;tr|E9Q1T1|E9Q1T1_MOUSE Calcium/calmodulin-dependent protein kinase OS=Mus musculus OX=10090 GN=Camk2d PE=1 SV=1;tr|A0A0G2JGS4|A0A0G2JGS4_MOUSE C	104	22	13	17	36	15	21	8.913	8.601	-0.8949	-0.62291	0	0	-0.758905	8.78444																114	11	8	9	11	4	7	7.873	8.128	-1.24013	-0.88845	0	0	-1.06429	8.01895	36	47
Rpl24	sp|Q8BP67|RL24_MOUSE 60S ribosomal protein L24 OS=Mus musculus OX=10090 GN=Rpl24 PE=1 SV=2	3238	12	12	10	88	41	47	9.707	9.337	-0.542165	-0.970502	0	0	-0.756333	9.56027	3280	12	12	10	78	42	36	9.638	9.226	-1.24619	-1.0879	1	1	-1.16705	9.47913	3380	10	9	10	78	34	44	9.522	9.491	-0.88655	-1.20319	0	1	-1.04487	9.50678	166	166
Aldh6a1	sp|Q9EQ20|MMSA_MOUSE Methylmalonate-semialdehyde dehydrogenase [acylating], mitochondrial OS=Mus musculus OX=10090 GN=Aldh6a1 PE=1 SV=1	4557	17	10	17	34	11	23	8.81	9.019	-0.95499	-0.556935	0	0	-0.755962	8.92695	4620	19	8	19	30	5	25	8.339	8.751	0.57192	-0.202495	0	0	0.184713	8.59213	4734	17	9	17	22	8	14	8.29	8.734	-0.3716	0.11923	0	0	-0.126185	8.56643	64	56
Ten1	sp|Q9D7K2|TEN1L_MOUSE CST complex subunit TEN1 OS=Mus musculus OX=10090 GN=Ten1 PE=1 SV=1	4411	5	4	4	5	3	2	7.742	7.229	-1.3478	-0.162005	0	0	-0.754903	7.55721	4461	3	3	2	2	2	0	7.542		-1.68459		0	0		7.542	4579	5	4	5	3	2	1	7.601		-0.537385		0	0		7.601	7	8
Utrn	tr|E9Q6R7|E9Q6R7_MOUSE Utrophin OS=Mus musculus OX=10090 GN=Utrn PE=1 SV=1	1125	29	18	25	44	15	29	8.224	8.441	-0.922995	-0.58201	0	0	-0.752502	8.34591	1119	64	44	49	89	41	48	8.796	8.732	0.044328	-0.076265	0	0	-0.0159685	8.76518	1186	70	50	63	126	50	76	8.802	9.002	0.34045	0.456906	0	0	0.398678	8.91341	133	170
Agk	sp|Q9ESW4|AGK_MOUSE Acylglycerol kinase, mitochondrial OS=Mus musculus OX=10090 GN=Agk PE=1 SV=1	4598	18	7	18	24	7	17	8.723	8.814	-1.10999	-0.39386	0	0	-0.751925	8.77088	4658	15	8	11	14	6	8	8.27	8.39	-0.47668	0.1298	0	0	-0.17344	8.33413	4777	12	7	8	10	5	5	8.346	8.353	0.2815	0.33265	0	0	0.307075	8.34951	38	34
Elmod2	tr|A0A1B0GRZ8|A0A1B0GRZ8_MOUSE ELMO domain-containing protein 2 (Fragment) OS=Mus musculus OX=10090 GN=Elmod2 PE=1 SV=1;sp|Q8BGF6|ELMD2_MOUSE ELMO domain-containing protein 2 OS=Mus musculus OX=10090 GN=Elmod2 PE=1 SV=1	301	3	2	3	6	2	4	7.095	7.487	-1.1758	-0.3277	0	0	-0.75175	7.3338	306	3	3	3	11	6	5	7.434	7.389	-0.65539	-0.9968	0	0	-0.826095	7.41208	326	4	3	3	6	3	3	7.407	7.503	-0.397215	-0.69855	0	0	-0.547883	7.45765	17	12
Dad1	sp|P61804|DAD1_MOUSE Dolichyl-diphosphooligosaccharide--protein glycosyltransferase subunit DAD1 OS=Mus musculus OX=10090 GN=Dad1 PE=1 SV=3	2132	4	3	4	12	7	5	8.635	8.351	-0.54049	-0.955025	0	0	-0.747757	8.51581	2162	4	4	4	14	6	8	8.63	8.62	-0.823635	-0.494595	0	0	-0.659115	8.62503	2219	4	4	4	10	6	4	8.865	8.257	-0.4844	-0.81115	0	0	-0.647775	8.6597	26	22
Gsk3b	tr|E9QAQ5|E9QAQ5_MOUSE Glycogen synthase kinase-3 beta OS=Mus musculus OX=10090 GN=Gsk3b PE=1 SV=1;sp|Q9WV60|GSK3B_MOUSE Glycogen synthase kinase-3 beta OS=Mus musculus OX=10090 GN=Gsk3b PE=1 SV=2	1155	9	7	7	14	8	6	8.837	8.449	-0.6081	-0.88471	0	0	-0.746405	8.68496	1155	12	10	11	29	14	15	8.795	8.532	-0.826335	-0.9157	0	0	-0.871018	8.68311	1215	11	8	10	21	6	15	8.443	8.701	-1.0439	-0.88707	0	0	-0.965485	8.59088	43	35
Cpne3	sp|Q8BT60|CPNE3_MOUSE Copine-3 OS=Mus musculus OX=10090 GN=Cpne3 PE=1 SV=2	3253	19	17	9	28	20	8	9.092	8.392	-0.695995	-0.784425	0	0	-0.74021	8.86998	3296	15	13	8	24	15	9	8.792	8.19	-0.630635	-0.3159	0	0	-0.473268	8.58789	3396	9	7	5	12	9	3	8.609	8.091	-0.629575	-0.41015	0	0	-0.519863	8.42304	52	40
Macf1	tr|E9QA63|E9QA63_MOUSE Microtubule-actin cross-linking factor 1 OS=Mus musculus OX=10090 GN=Macf1 PE=1 SV=2;tr|B1ARU4|B1ARU4_MOUSE Microtubule-actin cross-linking factor 1 OS=Mus musculus OX=10090 GN=Macf1 PE=1 SV=1;tr|E9PVY8|E9PVY8_MOUSE Microtubule-actin	717	76	49	61	118	54	64	8.578	8.7	-1.12227	-0.35736	0	0	-0.739815	8.64327	719	36	15	34	37	12	25	7.478	7.934	0.03101	-0.0444	0	0	-0.006695	7.76329																155	118
Celf2	sp|Q9Z0H4-7|CELF2_MOUSE Isoform 7 of CUGBP Elav-like family member 2 OS=Mus musculus OX=10090 GN=Celf2;sp|Q9Z0H4-5|CELF2_MOUSE Isoform 5 of CUGBP Elav-like family member 2 OS=Mus musculus OX=10090 GN=Celf2;sp|Q9Z0H4-4|CELF2_MOUSE Isoform 4 of CUGBP Elav-li	4821	5	2	5	14	5	9	7.837	7.986	-0.6843	-0.7935	0	0	-0.7389	7.91786																															14	14
Rap1gds1	sp|E9Q912|GDS1_MOUSE Rap1 GTPase-GDP dissociation stimulator 1 OS=Mus musculus OX=10090 GN=Rap1gds1 PE=2 SV=1;sp|E9Q912-2|GDS1_MOUSE Isoform 2 of Rap1 GTPase-GDP dissociation stimulator 1 OS=Mus musculus OX=10090 GN=Rap1gds1;sp|E9Q912-3|GDS1_MOUSE Isoform	1143	21	15	20	62	27	35	9.282	8.952	-0.73985	-0.731735	0	0	-0.735792	9.14762	1139	25	22	20	89	52	37	9.379	8.876	-0.222195	-0.593565	0	0	-0.40788	9.19658	1202	21	17	19	63	31	32	8.955	8.945	-0.6368	-0.034904	0	0	-0.335852	8.95003	151	125
Ppp4r2	tr|A0A0R4J0U2|A0A0R4J0U2_MOUSE Serine/threonine-protein phosphatase 4 regulatory subunit 2 OS=Mus musculus OX=10090 GN=Ppp4r2 PE=1 SV=1;sp|Q0VGB7|PP4R2_MOUSE Serine/threonine-protein phosphatase 4 regulatory subunit 2 OS=Mus musculus OX=10090 GN=Ppp4r2 PE=	200	6	5	3	6	4	2	7.889	7.074	-0.63449	-0.8368	0	0	-0.735645	7.64984	204	5	2	4	6	2	4	7.504	7.422	-0.84389	-1.0645	0	0	-0.954195	7.46493	216	7	4	5	9	5	4	8.004	7.382	0.73986	-1.1381	0	0	-0.19912	7.79596	12	15
Chchd6	tr|E9Q4M4|E9Q4M4_MOUSE MICOS complex subunit Mic25 OS=Mus musculus OX=10090 GN=Chchd6 PE=1 SV=1;sp|Q91VN4|MIC25_MOUSE MICOS complex subunit Mic25 OS=Mus musculus OX=10090 GN=Chchd6 PE=1 SV=2	1103	8	5	6	16	10	6	8.271	7.826	-0.719095	-0.751675	0	0	-0.735385	8.10316	1102	5	5	4	13	5	8	7.786	7.622	-0.16194	-0.28885	0	0	-0.225395	7.7117	1162	6	4	5	10	4	6	7.835	7.847	-0.475535	-0.6102	0	0	-0.542867	7.84104	29	26
Memo1	sp|Q91VH6|MEMO1_MOUSE Protein MEMO1 OS=Mus musculus OX=10090 GN=Memo1 PE=1 SV=1;tr|A0A3F2YNL8|A0A3F2YNL8_MOUSE Mediator of ErbB2-driven cell motility 1 OS=Mus musculus OX=10090 GN=Memo1 PE=1 SV=1;tr|A0A3B2W4I2|A0A3B2W4I2_MOUSE Mediator of ErbB2-driven cell	3720	19	18	16	56	27	29	9.344	8.8	-0.70085	-0.76796	0	0	-0.734405	9.15213	3786	17	13	14	29	15	14	8.818	8.182	-0.640235	-0.543	0	0	-0.591618	8.6073	3879	20	14	20	59	25	34	9.031	8.959	-0.4189	-0.468894	0	0	-0.443897	8.99649	85	115
Irf2bp2	sp|E9Q1P8|I2BP2_MOUSE Interferon regulatory factor 2-binding protein 2 OS=Mus musculus OX=10090 GN=Irf2bp2 PE=1 SV=1	1081	11	8	5	20	11	9	8.785	7.941	-0.64169	-0.82	0	0	-0.730845	8.5421	1076	4	4	1	6	3	3	7.931	6.844	0.017185	0.0621	0	0	0.0396425	7.66414	1132	3	3	3	11	8	3	8.221	7.416	-0.3668	-0.7687	0	0	-0.56775	7.98318	26	31
Golga3	tr|A0A0R4J1H6|A0A0R4J1H6_MOUSE Golgin subfamily A member 3 OS=Mus musculus OX=10090 GN=Golga3 PE=1 SV=1;tr|E9QP99|E9QP99_MOUSE Golgin subfamily A member 3 OS=Mus musculus OX=10090 GN=Golga3 PE=1 SV=1;sp|P55937-1|GOGA3_MOUSE Isoform 1 of Golgin subfamily A	233	4	4	1	7	4	3	8.867	6.664	-0.5097	-0.9453	0	0	-0.7275	8.56868	231	13	13	2	17	10	7	8.529	7.752	1.90939	-0.74725	1	0	0.581067	8.29508	243	4	4	1	4	1	3		6.805		-0.8022	0	0		6.805	24	11
Ppp2r2a	sp|Q6P1F6|2ABA_MOUSE Serine/threonine-protein phosphatase 2A 55 kDa regulatory subunit B alpha isoform OS=Mus musculus OX=10090 GN=Ppp2r2a PE=1 SV=1;tr|Q9CWU3|Q9CWU3_MOUSE Serine/threonine-protein phosphatase 2A 55 kDa regulatory subunit B OS=Mus musculus	2882	14	10	11	20	6	14	8.589	8.637	-0.78497	-0.66666	0	0	-0.725815	8.61366	2922	13	9	8	16	9	7	8.557	8.277	-0.275215	-0.17506	0	0	-0.225137	8.43919	2992	14	8	12	19	6	13	8.256	8.794	-1.0685	-0.61687	0	0	-0.842685	8.60347	36	39
Gnaq	sp|P21279|GNAQ_MOUSE Guanine nucleotide-binding protein G(q) subunit alpha OS=Mus musculus OX=10090 GN=Gnaq PE=1 SV=4	1768	12	10	8	20	12	8	9.082	8.406	-0.888395	-0.55791	0	0	-0.723152	8.86406	1803	14	11	12	28	13	15	9.023	8.707	-0.66966	-0.589195	0	0	-0.629428	8.89313	1856	7	5	5	13	8	5	8.465	8.045	-1.06418	-1.79085	0	1	-1.42751	8.30391	48	33
Mms19	sp|Q9D071|MMS19_MOUSE MMS19 nucleotide excision repair protein homolog OS=Mus musculus OX=10090 GN=Mms19 PE=1 SV=1;sp|Q9D071-3|MMS19_MOUSE Isoform 3 of MMS19 nucleotide excision repair protein homolog OS=Mus musculus OX=10090 GN=Mms19;tr|F7C9N6|F7C9N6_MOUS	4269	18	8	14	20	8	12	8.132	8.002	-0.846195	-0.5991	0	0	-0.722647	8.07185	4325	23	7	22	31	8	23	7.991	8.541	-0.528315	-0.3764	0	0	-0.452358	8.3478	4436	17	13	14	25	11	14	8.165	8.207	0.19579	-0.30045	0	0	-0.05233	8.18651	51	45
Prrc2c	tr|S4R294|S4R294_MOUSE Protein PRRC2C OS=Mus musculus OX=10090 GN=Prrc2c PE=1 SV=1;tr|S4R2J9|S4R2J9_MOUSE Protein PRRC2C OS=Mus musculus OX=10090 GN=Prrc2c PE=1 SV=1;tr|A0A0A0MQ79|A0A0A0MQ79_MOUSE Protein PRRC2C OS=Mus musculus OX=10090 GN=Prrc2c PE=1 SV=1	42	12	10	5	48	33	15	8.35	7.706	-0.45825	-0.985275	0	0	-0.721762	8.13781	36	10	9	4	19	13	6	7.808	7.166	-0.14062	-0.0023	0	0	-0.07146	7.59618	41	10	9	7	39	20	19	7.711	7.684	-0.368485	-0.59235	0	0	-0.480417	7.69771	67	87
Ctps2	sp|P70303|PYRG2_MOUSE CTP synthase 2 OS=Mus musculus OX=10090 GN=Ctps2 PE=1 SV=1;sp|P70303-3|PYRG2_MOUSE Isoform 3 of CTP synthase 2 OS=Mus musculus OX=10090 GN=Ctps2;sp|P70303-2|PYRG2_MOUSE Isoform 2 of CTP synthase 2 OS=Mus musculus OX=10090 GN=Ctps2	2267	14	13	9	24	15	9	8.928	8.42	-0.8245	-0.61751	0	0	-0.721005	8.74439	2301	8	7	3	9	6	3	8.142	7.656	0.190125	0.55405	0	0	0.372088	7.96371																33	24
Cdk13	sp|Q69ZA1-2|CDK13_MOUSE Isoform 2 of Cyclin-dependent kinase 13 OS=Mus musculus OX=10090 GN=Cdk13;sp|Q69ZA1|CDK13_MOUSE Cyclin-dependent kinase 13 OS=Mus musculus OX=10090 GN=Cdk13 PE=1 SV=3;tr|A0A1Y7VLM0|A0A1Y7VLM0_MOUSE Cyclin-dependent kinase 13 OS=Mus	2843	2	2	1	5	3	2	7.463	6.324	-0.4269	-1.0143	0	0	-0.7206	7.19241																															5	5
Rpl30	sp|P62889|RL30_MOUSE 60S ribosomal protein L30 OS=Mus musculus OX=10090 GN=Rpl30 PE=1 SV=2;tr|A0A2I3BQF4|A0A2I3BQF4_MOUSE 60S ribosomal protein L30 OS=Mus musculus OX=10090 GN=Rpl30 PE=1 SV=1	2201	9	9	9	64	38	26	9.718	9.505	-0.548865	-0.881355	0	0	-0.71511	9.62443	2234	9	9	9	61	37	24	9.828	9.54	-1.3217	-1.19146	1	1	-1.25658	9.70745	2290	9	9	9	53	30	23	9.75	9.63	-0.918807	-1.00414	0	0	-0.961475	9.69413	125	117
Aaas	sp|P58742|AAAS_MOUSE Aladin OS=Mus musculus OX=10090 GN=Aaas PE=1 SV=1;tr|A0A2R8VI65|A0A2R8VI65_MOUSE Aladin (Fragment) OS=Mus musculus OX=10090 GN=Aaas PE=1 SV=1	2073	12	12	6	17	10	7	8.61	7.932	-0.15807	-1.2708	0	0	-0.714435	8.39172	2103	10	10	2	13	11	2	8.479	7.429	0.072155	-0.4251	0	0	-0.176473	8.21505	2163	11	11	5	16	10	6	8.398	8.185	0.00431	0.07815	0	0	0.04123	8.30443	30	33
Anxa7	tr|A0A2C9F2D2|A0A2C9F2D2_MOUSE Annexin OS=Mus musculus OX=10090 GN=Anxa7 PE=1 SV=1;sp|Q07076|ANXA7_MOUSE Annexin A7 OS=Mus musculus OX=10090 GN=Anxa7 PE=1 SV=2	422	19	14	19	70	34	36	9.5	9.205	-0.66075	-0.764402	0	0	-0.712576	9.37708	413	19	16	18	82	38	44	9.418	9.285	-0.123795	-0.272705	0	0	-0.19825	9.35657	430	16	16	16	72	30	42	9.302	9.353	-0.2325	-0.48669	0	0	-0.359595	9.32825	152	142
Sntb2	tr|B7ZNU9|B7ZNU9_MOUSE Beta-2-syntrophin OS=Mus musculus OX=10090 GN=Sntb2 PE=1 SV=1;sp|Q61235|SNTB2_MOUSE Beta-2-syntrophin OS=Mus musculus OX=10090 GN=Sntb2 PE=1 SV=2	792	9	7	7	15	8	7	8.749	8.065	-0.84679	-0.5782	0	0	-0.712495	8.52968																															15	15
Abat	sp|P61922|GABT_MOUSE 4-aminobutyrate aminotransferase, mitochondrial OS=Mus musculus OX=10090 GN=Abat PE=1 SV=1;sp|P61922-2|GABT_MOUSE Isoform 2 of 4-aminobutyrate aminotransferase, mitochondrial OS=Mus musculus OX=10090 GN=Abat	2134	19	16	16	33	12	21	8.782	8.849	-0.71529	-0.70386	0	0	-0.709575	8.81679	2163	19	13	18	29	8	21	8.106	9.098	0.119825	0.114795	0	0	0.11731	8.8391																62	33
Igf2bp2	sp|Q5SF07|IF2B2_MOUSE Insulin-like growth factor 2 mRNA-binding protein 2 OS=Mus musculus OX=10090 GN=Igf2bp2 PE=1 SV=1;tr|A6X8Z3|A6X8Z3_MOUSE Insulin-like growth factor 2 mRNA-binding protein 2 OS=Mus musculus OX=10090 GN=Igf2bp2 PE=1 SV=1;sp|Q5SF07-2|IF2	2644	25	24	19	63	35	28	9.502	8.727	-0.93615	-0.48186	0	0	-0.709005	9.26837	2681	21	20	9	28	24	4	9.195	7.866	-0.82691	1.0384	0	0	0.105745	8.91387	2734	26	25	16	62	35	27	9.412	8.81	-0.87155	-0.08405	0	0	-0.4778	9.20789	91	125
Sh3pxd2b	tr|A0A5F8MPP7|A0A5F8MPP7_MOUSE SH3 and PX domain-containing protein 2B OS=Mus musculus OX=10090 GN=Sh3pxd2b PE=1 SV=1;sp|A2AAY5|SPD2B_MOUSE SH3 and PX domain-containing protein 2B OS=Mus musculus OX=10090 GN=Sh3pxd2b PE=1 SV=1	534	6	4	3	9	6	3	7.812	7.689	-0.5169	-0.897475	0	0	-0.707187	7.75484	546	6	4	4	6	3	3	7.783	7.649	-0.14176	1.36545	0	0	0.611845	7.72115	555	7	5	4	8	3	5	7.665	7.842	-0.724885	-0.5055	0	0	-0.615193	7.76246	15	17
Gfm2	tr|E9Q7N5|E9Q7N5_MOUSE Ribosome-releasing factor 2, mitochondrial OS=Mus musculus OX=10090 GN=Gfm2 PE=1 SV=1;sp|Q8R2Q4-3|RRF2M_MOUSE Isoform 3 of Ribosome-releasing factor 2, mitochondrial OS=Mus musculus OX=10090 GN=Gfm2;sp|Q8R2Q4-2|RRF2M_MOUSE Isoform 2	1135	8	6	7	7	3	4	7.658	7.275	-0.7336	-0.6805	0	0	-0.70705	7.50742																1195	6	1	6	2	0	2		7.225		-0.30983	0	0		7.225	7	9
Pdlim5	sp|Q8CI51|PDLI5_MOUSE PDZ and LIM domain protein 5 OS=Mus musculus OX=10090 GN=Pdlim5 PE=1 SV=4;tr|D9J2Z9|D9J2Z9_MOUSE ENH isoform 1b OS=Mus musculus OX=10090 GN=Pdlim5 PE=1 SV=1;tr|D9J300|D9J300_MOUSE ENH isoform 1c OS=Mus musculus OX=10090 GN=Pdlim5 PE=1	3428	19	14	16	50	23	27	9.02	8.927	-0.8508	-0.558335	0	0	-0.704568	8.97598	3475	30	26	25	111	67	44	9.407	8.92	-0.403395	-0.225465	0	0	-0.31443	9.22846	3577	22	16	19	43	20	23	8.761	8.505	-0.38265	-0.14155	0	0	-0.2621	8.6516	161	93
Sept9	sp|Q80UG5-3|SEPT9_MOUSE Isoform 3 of Septin-9 OS=Mus musculus OX=10090 GN=Septin9;tr|A2A6U3|A2A6U3_MOUSE Septin-9 OS=Mus musculus OX=10090 GN=Septin9 PE=1 SV=1;sp|Q80UG5|SEPT9_MOUSE Septin-9 OS=Mus musculus OX=10090 GN=Septin9 PE=1 SV=1;sp|Q80UG5-2|SEPT9_M	3045	35	32	27	242	118	124	10.11	9.678	-0.778119	-0.630155	0	0	-0.704137	9.94564	3084	33	27	27	140	63	77	9.521	9.35	-0.353395	-0.394505	0	0	-0.37395	9.44386																382	242
Ctnnb1	sp|Q02248|CTNB1_MOUSE Catenin beta-1 OS=Mus musculus OX=10090 GN=Ctnnb1 PE=1 SV=1;tr|E9Q6A9|E9Q6A9_MOUSE Catenin beta-1 OS=Mus musculus OX=10090 GN=Ctnnb1 PE=1 SV=1	2368	22	17	18	58	24	34	8.987	8.738	-0.8443	-0.56296	0	0	-0.70363	8.88011	2405	25	24	20	89	42	47	9.145	8.793	-0.25141	-0.213295	0	0	-0.232352	9.00373	2466	18	17	15	59	29	30	8.803	8.778	0.49495	0.40213	0	0	0.44854	8.79068	147	117
Aip	sp|O08915|AIP_MOUSE AH receptor-interacting protein OS=Mus musculus OX=10090 GN=Aip PE=1 SV=1;tr|D3YW40|D3YW40_MOUSE AH receptor-interacting protein (Fragment) OS=Mus musculus OX=10090 GN=Aip PE=1 SV=1	1441	6	5	3	12	7	5	8.644	8.129	-0.68439	-0.7213	0	0	-0.702845	8.45874	1466	9	7	7	24	13	11	8.789	8.384	0.226565	-0.2795	0	0	-0.0264675	8.63209	1512	5	5	4	10	4	6	8.197	8.313	-0.4813	-0.41155	0	0	-0.446425	8.25886	36	22
Src	sp|P05480|SRC_MOUSE Neuronal proto-oncogene tyrosine-protein kinase Src OS=Mus musculus OX=10090 GN=Src PE=1 SV=5;sp|P05480-1|SRC_MOUSE Isoform 1 of Neuronal proto-oncogene tyrosine-protein kinase Src OS=Mus musculus OX=10090 GN=Src	1635	10	9	4	15	10	5	8.794	7.815	-0.77539	-0.629975	0	0	-0.702682	8.53631	1667	13	13	6	25	15	10	8.75	8.217	-0.274535	-0.5521	0	0	-0.413318	8.5606	1715	13	12	7	22	17	5	8.651	8.235	-0.74865	-0.73315	0	0	-0.7409	8.49101	40	37
Rptor	tr|A2ACM0|A2ACM0_MOUSE Regulatory-associated protein of mTOR OS=Mus musculus OX=10090 GN=Rptor PE=1 SV=1;sp|Q8K4Q0|RPTOR_MOUSE Regulatory-associated protein of mTOR OS=Mus musculus OX=10090 GN=Rptor PE=1 SV=1	583	10	6	10	16	6	10	7.998	7.725	-0.75409	-0.648775	0	0	-0.701433	7.88261	599	8	2	8	8	1	7		7.36		-0.27576	0	0		7.36	610	5	3	4	5	3	2	7.21	6.88	-0.559415	-1.452	0	0	-1.00571	7.07562	24	21
Rps6ka3	sp|P18654|KS6A3_MOUSE Ribosomal protein S6 kinase alpha-3 OS=Mus musculus OX=10090 GN=Rps6ka3 PE=1 SV=2;tr|B1AXN9|B1AXN9_MOUSE Non-specific serine/threonine protein kinase OS=Mus musculus OX=10090 GN=Rps6ka3 PE=1 SV=1	1748	36	28	33	94	43	51	9.596	9.284	-0.729465	-0.666602	0	0	-0.698033	9.46744																															94	94
Ankfy1	sp|Q810B6|ANFY1_MOUSE Rabankyrin-5 OS=Mus musculus OX=10090 GN=Ankfy1 PE=1 SV=2	3097	19	14	14	24	12	12	8.472	7.902	-0.65427	-0.7392	0	0	-0.696735	8.27448	3145	25	19	19	36	21	15	8.353	7.911	-0.30138	0.1093	0	0	-0.09604	8.18596	3224	24	20	19	35	17	18	8.396	8.248	-0.7753	-0.73105	0	0	-0.753175	8.32827	60	59
Slc6a6	sp|O35316|SC6A6_MOUSE Sodium- and chloride-dependent taurine transporter OS=Mus musculus OX=10090 GN=Slc6a6 PE=1 SV=2;tr|A0A0U1RQA5|A0A0U1RQA5_MOUSE Transporter (Fragment) OS=Mus musculus OX=10090 GN=Slc6a6 PE=1 SV=1;tr|A0A0U1RP20|A0A0U1RP20_MOUSE Transpor	1470	3	3	1	17	10	7	8.884	8.317	-1.0139	-0.378025	0	0	-0.695963	8.68712																1543	2	2	1	12	6	6	8.488	8.259	-0.031235	-0.38615	0	0	-0.208693	8.38842	17	29
Top2b	sp|Q64511|TOP2B_MOUSE DNA topoisomerase 2-beta OS=Mus musculus OX=10090 GN=Top2b PE=1 SV=2	2828	48	41	38	140	72	68	9.254	8.688	-1.02809	-0.36226	0	0	-0.695178	9.05734	2868	46	40	36	137	71	66	8.849	8.644	-0.16496	-0.042945	0	0	-0.103953	8.75849	2933	65	53	58	224	97	127	9.291	9.288	0.11542	0.23891	0	0	0.177165	9.2895	277	364
Tgm2	sp|P21981|TGM2_MOUSE Protein-glutamine gamma-glutamyltransferase 2 OS=Mus musculus OX=10090 GN=Tgm2 PE=1 SV=4	1774	33	30	26	111	58	53	9.639	9.095	-0.750265	-0.639035	0	0	-0.69465	9.44713	1809	18	17	12	25	14	11	8.516	7.974	-0.490815	0.1055	0	0	-0.192658	8.32457	1863	32	27	31	105	42	63	9.515	9.236	-0.17125	-0.14179	0	0	-0.15652	9.39753	136	216
Hspg2	tr|B1B0C7|B1B0C7_MOUSE Basement membrane-specific heparan sulfate proteoglycan core protein OS=Mus musculus OX=10090 GN=Hspg2 PE=1 SV=1;tr|E9PZ16|E9PZ16_MOUSE Basement membrane-specific heparan sulfate proteoglycan core protein OS=Mus musculus OX=10090 GN=	754	69	61	53	120	70	50	8.865	8.414	-0.9379	-0.44951	0	0	-0.693705	8.69559	752	40	40	15	62	43	19	8.264	7.7	-0.71758	0.19485	0	0	-0.261365	8.06776																182	120
Tmx4	tr|A2ARI0|A2ARI0_MOUSE Thioredoxin-related transmembrane protein 4 OS=Mus musculus OX=10090 GN=Tmx4 PE=1 SV=1;sp|Q8C0L0|TMX4_MOUSE Thioredoxin-related transmembrane protein 4 OS=Mus musculus OX=10090 GN=Tmx4 PE=1 SV=2	645	2	1	2	5	2	3	7.77	7.839	-0.5748	-0.811375	0	0	-0.693087	7.80587																															5	5
Rpl12	sp|P35979|RL12_MOUSE 60S ribosomal protein L12 OS=Mus musculus OX=10090 GN=Rpl12 PE=1 SV=2	1878	13	12	12	93	55	38	9.876	9.582	-0.770765	-0.610655	0	0	-0.69071	9.75342	1910	15	13	14	78	40	38	9.732	9.505	-1.5237	-1.10146	1	1	-1.31258	9.63317	1965	11	11	11	76	40	36	9.632	9.617	-0.77775	-0.818342	0	0	-0.798046	9.62456	171	169
Ctcf	sp|Q61164|CTCF_MOUSE Transcriptional repressor CTCF OS=Mus musculus OX=10090 GN=Ctcf PE=1 SV=2	2731	11	8	9	57	34	23	8.411	8.055	-0.66985	-0.6939	0	0	-0.681875	8.2685	2770	6	4	5	22	6	16	7.255	7.572	-0.60769	-0.97485	0	0	-0.79127	7.4418	2828	9	9	7	36	20	16	8.044	7.627	-0.87944	-1.49505	0	0	-1.18725	7.88374	79	93
Smarcb1	sp|Q9Z0H3-2|SNF5_MOUSE Isoform B of SWI/SNF-related matrix-associated actin-dependent regulator of chromatin subfamily B member 1 OS=Mus musculus OX=10090 GN=Smarcb1;sp|Q9Z0H3|SNF5_MOUSE SWI/SNF-related matrix-associated actin-dependent regulator of chroma	4820	8	4	7	12	7	5	9.044	8.091	-0.118395	-1.2434	0	0	-0.680898	8.78885	4886	8	4	5	8	5	3	8.546	7.751	0.886085	-1.72455	0	1	-0.419233	8.30955	5012	10	6	6	12	6	6	8.863	8.322	0.7808	-0.70805	0	0	0.036375	8.6718	20	24
Cmas	tr|A0A0R4J0B4|A0A0R4J0B4_MOUSE CMP-N-acetylneuraminic acid synthase OS=Mus musculus OX=10090 GN=Cmas PE=1 SV=1;sp|Q99KK2|NEUA_MOUSE N-acylneuraminate cytidylyltransferase OS=Mus musculus OX=10090 GN=Cmas PE=1 SV=2	169	6	2	5	4	2	2	7.764	7.529	-1.1118	-0.2494	0	0	-0.6806	7.6622	172	9	2	8	4	1	3		7.776		0.4673	0	0		7.776	183	5	4	4	2	2	0	8.044		-0.45594		0	0		8.044	8	6
Echdc1	sp|Q9D9V3-2|ECHD1_MOUSE Isoform 2 of Ethylmalonyl-CoA decarboxylase OS=Mus musculus OX=10090 GN=Echdc1;sp|Q9D9V3|ECHD1_MOUSE Ethylmalonyl-CoA decarboxylase OS=Mus musculus OX=10090 GN=Echdc1 PE=1 SV=2;tr|E0CXS3|E0CXS3_MOUSE Ethylmalonyl-CoA decarboxylase (	4450	4	4	3	5	3	2	8.037	7.3	-1.05989	-0.2998	0	0	-0.679845	7.80904	4503	5	3	5	6	3	3	7.947	7.562	-1.16911	0.15335	0	0	-0.507883	7.79583	4623	4	3	4	3	2	1	7.498		0.446885		0	0		7.498	11	8
Erc1	tr|V9GXP8|V9GXP8_MOUSE ELKS/Rab6-interacting/CAST family member 1 OS=Mus musculus OX=10090 GN=Erc1 PE=1 SV=1;tr|F8VPM7|F8VPM7_MOUSE ELKS/Rab6-interacting/CAST family member 1 OS=Mus musculus OX=10090 GN=Erc1 PE=1 SV=1;sp|Q99MI1|RB6I2_MOUSE ELKS/Rab6-intera	1245	19	11	17	34	12	22	8.437	8.265	-0.78785	-0.570025	0	0	-0.678937	8.35946	1255	26	23	17	47	25	22	8.525	8.281	0.072705	-0.24072	0	0	-0.0840075	8.41992	1311	24	18	21	48	19	29	8.405	8.565	1.0951	0.138	0	0	0.61655	8.49233	81	82
Rabgap1	sp|A2AWA9|RBGP1_MOUSE Rab GTPase-activating protein 1 OS=Mus musculus OX=10090 GN=Rabgap1 PE=1 SV=1;sp|A2AWA9-2|RBGP1_MOUSE Isoform 2 of Rab GTPase-activating protein 1 OS=Mus musculus OX=10090 GN=Rabgap1	663	16	8	14	18	6	12	8.166	7.778	-0.832695	-0.523975	0	0	-0.678335	8.01396	675	14	10	7	11	4	7	7.594	7.524	-1.13659	-0.3965	0	0	-0.766545	7.56041	695	18	8	16	17	6	11	7.74	7.889	-0.518585	-0.0074	0	0	-0.262993	7.82086	29	35
Rpl13a	sp|P19253|RL13A_MOUSE 60S ribosomal protein L13a OS=Mus musculus OX=10090 GN=Rpl13a PE=1 SV=4;tr|A0A1B0GSQ6|A0A1B0GSQ6_MOUSE 60S ribosomal protein L13a (Fragment) OS=Mus musculus OX=10090 GN=Rpl13a PE=3 SV=1;tr|A0A1B0GS68|A0A1B0GS68_MOUSE 60S ribosomal pro	1754	19	13	17	72	38	34	9.611	9.277	-0.820765	-0.534702	0	0	-0.677733	9.47535	1789	17	15	13	72	42	30	9.59	9.269	-1.6682	-1.3249	1	1	-1.49655	9.45851	1840	17	15	14	59	30	29	9.396	9.451	-0.96655	-0.94519	0	0	-0.95587	9.42437	144	131
Sec23a	tr|E9Q1S3|E9Q1S3_MOUSE Protein transport protein SEC23 OS=Mus musculus OX=10090 GN=Sec23a PE=1 SV=1;sp|Q01405|SC23A_MOUSE Protein transport protein Sec23A OS=Mus musculus OX=10090 GN=Sec23a PE=1 SV=2	1082	28	26	21	48	26	22	9.132	8.726	-0.705995	-0.64836	0	0	-0.677177	8.97481	1077	25	23	17	41	24	17	8.889	8.482	-0.19746	-0.18621	0	0	-0.191835	8.73153	1133	24	19	20	42	17	25	8.893	8.811	-0.402	-0.11908	0	0	-0.26054	8.85393	89	90
Abhd10	sp|Q6PE15-2|ABHDA_MOUSE Isoform 2 of Palmitoyl-protein thioesterase ABHD10, mitochondrial OS=Mus musculus OX=10090 GN=Abhd10;sp|Q6PE15|ABHDA_MOUSE Palmitoyl-protein thioesterase ABHD10, mitochondrial OS=Mus musculus OX=10090 GN=Abhd10 PE=1 SV=1	2926	11	9	9	20	9	11	8.412	8.262	-0.42605	-0.925825	0	0	-0.675937	8.34344	2963	9	6	7	10	4	6	7.633	7.789	0.47446	0.1152	0	0	0.29483	7.71797	3044	7	7	7	10	5	5	7.826	7.861	-0.362235	-0.1294	0	0	-0.245817	7.84385	30	30
Cald1	tr|E9QA16|E9QA16_MOUSE Caldesmon 1 OS=Mus musculus OX=10090 GN=Cald1 PE=1 SV=1;tr|Q8VCQ8|Q8VCQ8_MOUSE Caldesmon 1 OS=Mus musculus OX=10090 GN=Cald1 PE=1 SV=1;tr|E9Q0M9|E9Q0M9_MOUSE Caldesmon 1 OS=Mus musculus OX=10090 GN=Cald1 PE=1 SV=1;tr|D3Z6I7|D3Z6I7_MO	1151	46	40	37	408	226	182	10.08	9.54	-0.770019	-0.581355	0	0	-0.675687	9.88902																1210	55	50	52	598	299	299	10.09	10.03	-0.520807	-0.350642	0	0	-0.435725	10.061	408	1006
Epb4.1;Epb41	tr|A2A839|A2A839_MOUSE Band 4.1 OS=Mus musculus OX=10090 GN=Epb41 PE=1 SV=1;tr|A2A838|A2A838_MOUSE Band 4.1 (Fragment) OS=Mus musculus OX=10090 GN=Epb41 PE=1 SV=1;tr|A2A842|A2A842_MOUSE Band 4.1 OS=Mus musculus OX=10090 GN=Epb41 PE=1 SV=1;tr|A2A841|A2A841_	567	2	2	1	8	3	5	7.404	6.999	-0.4104	-0.9393	0	0	-0.67485	7.24709																															8	8
Dazap1	tr|Q3UGB5|Q3UGB5_MOUSE DAZ-associated protein 1 OS=Mus musculus OX=10090 GN=Dazap1 PE=1 SV=1;sp|Q9JII5-2|DAZP1_MOUSE Isoform 2 of DAZ-associated protein 1 OS=Mus musculus OX=10090 GN=Dazap1;sp|Q9JII5|DAZP1_MOUSE DAZ-associated protein 1 OS=Mus musculus OX=	2533	10	8	8	42	23	19	9.226	8.622	-0.781595	-0.56736	0	0	-0.674477	9.02149	2564	9	8	9	51	22	29	8.867	8.728	-0.06496	-0.255195	0	0	-0.160078	8.80304	2618	11	11	10	56	26	30	9.135	8.849	-0.0552	-0.078832	0	0	-0.067016	9.01513	93	98
Gatad2b	tr|A1L3S7|A1L3S7_MOUSE Gatad2b protein OS=Mus musculus OX=10090 GN=Gatad2b PE=1 SV=1;sp|Q8VHR5|P66B_MOUSE Transcriptional repressor p66-beta OS=Mus musculus OX=10090 GN=Gatad2b PE=1 SV=1;tr|A0A0U1RNM2|A0A0U1RNM2_MOUSE Transcriptional repressor p66-beta (Fr	553	4	4	1	8	6	2	8.485	7.52	-0.82227	-0.5263	0	0	-0.674285	8.22866																581	3	3	1	2	2	0	7.511		-1.48301		0	0		7.511	8	10
Pfkp	tr|Q8C605|Q8C605_MOUSE ATP-dependent 6-phosphofructokinase OS=Mus musculus OX=10090 GN=Pfkp PE=1 SV=1;sp|Q9WUA3|PFKAP_MOUSE ATP-dependent 6-phosphofructokinase, platelet type OS=Mus musculus OX=10090 GN=Pfkp PE=1 SV=1;sp|Q9WUA3-2|PFKAP_MOUSE Isoform 2 of A	3363	34	28	32	84	42	42	9.407	9.02	-0.63225	-0.715635	0	0	-0.673942	9.25525																3499	36	32	31	79	34	45	9.219	9.169	-0.4045	-0.810494	0	0	-0.607497	9.19472	84	163
	sp|Q9CXL3|CG050_MOUSE Uncharacterized protein C7orf50 homolog OS=Mus musculus OX=10090 PE=1 SV=3;tr|A0A0G2JEY4|A0A0G2JEY4_MOUSE RIKEN cDNA 3110082I17 gene OS=Mus musculus OX=10090 GN=3110082I17Rik PE=1 SV=1	4194	6	5	4	7	4	3	8.217	7.158	-1.30509	-0.0419	0	0	-0.673497	7.95232	4258	6	5	5	7	2	5	7.485	7.812	-0.43659	-1.6976	0	1	-1.06709	7.67858	4356	9	9	8	29	14	15	9.078	9.006	-1.0163	-1.63959	0	1	-1.32795	9.04349	14	36
Smap;1110004F10Rik	sp|Q9R0P4|SMAP_MOUSE Small acidic protein OS=Mus musculus OX=10090 GN=Smap PE=1 SV=1;tr|A0A0U1RPJ7|A0A0U1RPJ7_MOUSE RIKEN cDNA 1110004F10 gene (Fragment) OS=Mus musculus OX=10090 GN=1110004F10Rik PE=1 SV=1;tr|D6RI64|D6RI64_MOUSE Small acidic protein OS=Mus	4740	3	2	3	7	5	2	8.593	7.996	-0.25717	-1.0881	0	0	-0.672635	8.3899	4806	2	2	2	6	6	0	8.303		-0.66948		0	0		8.303	4932	5	4	5	14	10	4	8.736	8.264	-0.73055	-0.68785	0	0	-0.7092	8.56119	13	21
Mob4	sp|Q6PEB6|PHOCN_MOUSE MOB-like protein phocein OS=Mus musculus OX=10090 GN=Mob4 PE=1 SV=1;tr|E0CYJ0|E0CYJ0_MOUSE MOB-like protein phocein (Fragment) OS=Mus musculus OX=10090 GN=Mob4 PE=1 SV=1;tr|E0CXA9|E0CXA9_MOUSE MOB-like protein phocein OS=Mus musculus	2927	8	7	5	15	9	6	8.851	8.298	-0.5261	-0.818825	0	0	-0.672462	8.65715	2964	12	9	12	18	8	10	8.465	8.445	-0.691615	-0.3398	0	0	-0.515707	8.45512	3045	11	9	9	15	7	8	8.492	8.419	-0.961175	-0.76545	0	0	-0.863313	8.45703	33	30
Cpsf7	sp|Q8BTV2-2|CPSF7_MOUSE Isoform 2 of Cleavage and polyadenylation specificity factor subunit 7 OS=Mus musculus OX=10090 GN=Cpsf7;sp|Q8BTV2|CPSF7_MOUSE Cleavage and polyadenylation specificity factor subunit 7 OS=Mus musculus OX=10090 GN=Cpsf7 PE=1 SV=2;sp|	3259	6	5	4	7	5	2	8.416	7.019	-0.26445	-1.0726	0	0	-0.668525	8.13204	3305	5	4	3	7	4	3	7.556	7.566	-0.24929	-0.71895	0	0	-0.48412	7.56103	3401	7	6	4	9	4	5	8.022	7.781	0.48906	-1.5719	0	0	-0.54142	7.91801	14	16
Bckdhb	sp|Q6P3A8|ODBB_MOUSE 2-oxoisovalerate dehydrogenase subunit beta, mitochondrial OS=Mus musculus OX=10090 GN=Bckdhb PE=1 SV=2;sp|Q6P3A8-2|ODBB_MOUSE Isoform 2 of 2-oxoisovalerate dehydrogenase subunit beta, mitochondrial OS=Mus musculus OX=10090 GN=Bckdhb	2885	6	3	5	9	5	4	8.335	8.059	-1.05765	-0.2758	0	0	-0.666725	8.21857	2924	3	1	3	3	1	2		7.507		-0.18327	0	0		7.507																12	9
Spcs3	sp|Q6ZWQ7|SPCS3_MOUSE Signal peptidase complex subunit 3 OS=Mus musculus OX=10090 GN=Spcs3 PE=1 SV=1	2967	4	4	3	9	5	4	8.379	8.057	-0.53735	-0.7956	0	0	-0.666475	8.24718	3000	5	5	5	12	6	6	8.531	8.266	-1.05561	-0.8437	0	0	-0.949658	8.41841	3083	4	3	4	9	3	6	8.309	8.41	-0.5808	-0.91555	0	0	-0.748175	8.36243	21	18
Nckap1	tr|A2AS98|A2AS98_MOUSE Nck-associated protein 1 OS=Mus musculus OX=10090 GN=Nckap1 PE=1 SV=1;sp|P28660|NCKP1_MOUSE Nck-associated protein 1 OS=Mus musculus OX=10090 GN=Nckap1 PE=1 SV=2;sp|P28660-2|NCKP1_MOUSE Isoform 2 of Nck-associated protein 1 OS=Mus mu	649	34	23	33	81	32	49	8.841	8.776	-0.7624	-0.57026	0	0	-0.66633	8.80971	664	43	32	41	99	44	55	8.986	8.844	-0.34816	-0.788465	0	0	-0.568312	8.92078	681	35	24	33	63	30	33	8.896	8.87	-0.2463	-0.56737	0	0	-0.406835	8.88319	180	144
Gaa	sp|P70699|LYAG_MOUSE Lysosomal alpha-glucosidase OS=Mus musculus OX=10090 GN=Gaa PE=1 SV=2	2286	17	16	9	34	21	13	9.057	8.527	-0.548595	-0.78361	0	0	-0.666103	8.86828	2321	16	11	10	23	11	12	8.512	8.315	0.417085	0.2928	0	0	0.354942	8.42458	2377	11	10	6	18	12	6	8.544	8.16	0.035865	0.43375	0	0	0.234808	8.39313	57	52
Nipsnap3b	sp|Q9CQE1|NPS3B_MOUSE Protein NipSnap homolog 3B OS=Mus musculus OX=10090 GN=Nipsnap3b PE=1 SV=1;tr|B1AWZ5|B1AWZ5_MOUSE Protein NipSnap homolog 3B OS=Mus musculus OX=10090 GN=Nipsnap3b PE=1 SV=1	4057	6	4	5	13	7	6	8.115	8.044	-0.446695	-0.8851	0	0	-0.665898	8.08095	4123	6	6	3	12	8	4	8.275	7.843	-0.51808	-0.20533	0	0	-0.361705	8.11064	4214	7	6	6	17	10	7	8.235	8.161	-0.3832	-0.03175	0	0	-0.207475	8.19957	25	30
Cpsf3l	tr|A8Y5J3|A8Y5J3_MOUSE Cleavage and polyadenylation-specific factor 3-like protein OS=Mus musculus OX=10090 GN=Ints11 PE=1 SV=1;sp|Q9CWS4|INT11_MOUSE Integrator complex subunit 11 OS=Mus musculus OX=10090 GN=Ints11 PE=1 SV=1	701	4	3	3	6	3	3	8.149	7.491	-0.390495	-0.941	0	0	-0.665748	7.93425	705	4	3	2	3	2	1	7.494		-0.11046		0	0		7.494	728	6	5	4	5	3	2	7.922	7.488	0.829465	0.43845	0	0	0.633957	7.7571	9	11
Spc24	sp|Q9D083|SPC24_MOUSE Kinetochore protein Spc24 OS=Mus musculus OX=10090 GN=Spc24 PE=1 SV=1;tr|A0A1L1SV84|A0A1L1SV84_MOUSE Kinetochore protein Spc24 OS=Mus musculus OX=10090 GN=Spc24 PE=1 SV=1;sp|Q9D083-3|SPC24_MOUSE Isoform 3 of Kinetochore protein Spc24	4270	4	3	3	5	3	2	7.842	7.267	-0.1754	-1.1552	0	0	-0.6653	7.64343																															5	5
Mlkl	sp|Q9D2Y4-2|MLKL_MOUSE Isoform 2 of Mixed lineage kinase domain-like protein OS=Mus musculus OX=10090 GN=Mlkl;sp|Q9D2Y4|MLKL_MOUSE Mixed lineage kinase domain-like protein OS=Mus musculus OX=10090 GN=Mlkl PE=1 SV=1	4360	6	6	3	10	7	3	8.127	7.288	-0.599195	-0.7259	0	0	-0.662547	7.88473	4414	4	2	3	6	3	3	7.406	7.194	-0.61499	-0.9865	0	0	-0.800745	7.31281	4526	14	13	8	20	12	8	8.435	7.927	-0.3125	-0.82635	0	0	-0.569425	8.25139	16	30
Dync1h1	sp|Q9JHU4|DYHC1_MOUSE Cytoplasmic dynein 1 heavy chain 1 OS=Mus musculus OX=10090 GN=Dync1h1 PE=1 SV=2	4612	308	273	278	1689	879	810	10.4	9.918	-0.73812	-0.584655	0	0	-0.661387	10.2227	4674	322	282	295	1900	889	1011	10.05	10.05	-0.732295	-0.367957	0	0	-0.550126	10.05	4791	312	273	288	1582	749	833	10.05	10.05	-0.645307	-0.440042	0	0	-0.542674	10.05	3589	3271
Rab2a	sp|P53994|RAB2A_MOUSE Ras-related protein Rab-2A OS=Mus musculus OX=10090 GN=Rab2a PE=1 SV=1	2017	18	15	16	78	34	44	9.454	9.173	-0.70945	-0.610902	0	0	-0.660176	9.33584	2048	17	16	14	76	36	40	9.48	9.084	-0.674295	-0.314565	0	0	-0.49443	9.32565	2103	15	13	15	71	31	40	9.469	9.191	-0.66415	-0.372294	0	0	-0.518222	9.35187	154	149
Snrpd3	sp|P62320|SMD3_MOUSE Small nuclear ribonucleoprotein Sm D3 OS=Mus musculus OX=10090 GN=Snrpd3 PE=1 SV=1;tr|A0A1W2P7K5|A0A1W2P7K5_MOUSE Small nuclear ribonucleoprotein Sm D3 OS=Mus musculus OX=10090 GN=Snrpd3 PE=1 SV=1	2169	6	5	6	29	16	13	9.633	9.324	-0.456365	-0.859302	0	0	-0.657833	9.50542	2198	5	3	5	22	12	10	9.417	8.916	-1.29419	-0.282065	1	0	-0.78813	9.23506	2255	5	5	5	24	14	10	9.441	9.187	-1.05155	-0.930694	0	0	-0.991122	9.33231	51	53
Cyb5a	tr|G5E850|G5E850_MOUSE Cytochrome b5 OS=Mus musculus OX=10090 GN=Cyb5a PE=1 SV=1;sp|P56395|CYB5_MOUSE Cytochrome b5 OS=Mus musculus OX=10090 GN=Cyb5a PE=1 SV=2	1345	7	6	5	16	6	10	9.007	8.98	-0.558	-0.751235	0	0	-0.654617	8.99371	1363	6	4	5	21	8	13	9.047	9.246	-0.83376	-0.282005	0	0	-0.557882	9.1578	1412	4	4	3	15	10	5	8.949	8.444	0.09553	-0.27755	0	0	-0.09101	8.76611	37	31
Nck1	tr|Q8BH99|Q8BH99_MOUSE Cytoplasmic protein NCK1 OS=Mus musculus OX=10090 GN=Nck1 PE=1 SV=1;sp|Q99M51|NCK1_MOUSE Cytoplasmic protein NCK1 OS=Mus musculus OX=10090 GN=Nck1 PE=1 SV=1	3164	4	1	4	4	2	2	7.31	7.374	-0.9748	-0.3318	0	0	-0.6533	7.34318																															4	4
Dync1li2	sp|Q6PDL0|DC1L2_MOUSE Cytoplasmic dynein 1 light intermediate chain 2 OS=Mus musculus OX=10090 GN=Dync1li2 PE=1 SV=2;tr|A0A1D5RM94|A0A1D5RM94_MOUSE Dynein light intermediate chain OS=Mus musculus OX=10090 GN=Dync1li2 PE=1 SV=1;tr|A0A1D5RMC1|A0A1D5RMC1_MOUS	2922	10	8	7	22	12	10	8.558	8.297	-0.64797	-0.658025	0	0	-0.652998	8.44682	2960	9	6	7	14	9	5	7.993	7.785	-0.407515	-0.21442	0	0	-0.310968	7.90134	3041	12	10	10	20	10	10	8.425	8.432	-0.3995	-0.58915	0	0	-0.494325	8.42851	36	42
Rhot1	sp|Q8BG51-3|MIRO1_MOUSE Isoform 3 of Mitochondrial Rho GTPase 1 OS=Mus musculus OX=10090 GN=Rhot1;sp|Q8BG51-4|MIRO1_MOUSE Isoform 4 of Mitochondrial Rho GTPase 1 OS=Mus musculus OX=10090 GN=Rhot1;sp|Q8BG51|MIRO1_MOUSE Mitochondrial Rho GTPase 1 OS=Mus musc	3122	8	5	8	19	7	12	8.317	8.225	-0.21875	-1.08052	0	0	-0.649637	8.27343	3168	7	4	7	10	4	6	7.692	7.717	-0.16844	-0.46405	0	0	-0.316245	7.70468	3252	8	7	6	14	8	6	8.231	7.841	-0.9745	-1.1989	0	0	-1.0867	8.07838	29	33
Gstz1	tr|A0A1Y7VJZ2|A0A1Y7VJZ2_MOUSE Maleylacetoacetate isomerase OS=Mus musculus OX=10090 GN=Gstz1 PE=1 SV=1;sp|Q9WVL0|MAAI_MOUSE Maleylacetoacetate isomerase OS=Mus musculus OX=10090 GN=Gstz1 PE=1 SV=1;tr|A0A1Y7VNC1|A0A1Y7VNC1_MOUSE Maleylacetoacetate isomeras	384	8	7	5	7	3	4	7.709	7.558	-0.5091	-0.7862	0	0	-0.64765	7.64003																															7	7
Sept8	tr|B7ZC46|B7ZC46_MOUSE Septin OS=Mus musculus OX=10090 GN=Septin8 PE=1 SV=1;tr|B1AQY9|B1AQY9_MOUSE Septin OS=Mus musculus OX=10090 GN=Septin8 PE=1 SV=1;tr|B1AQZ0|B1AQZ0_MOUSE Septin-8 OS=Mus musculus OX=10090 GN=Septin8 PE=1 SV=1;sp|Q8CHH9|SEPT8_MOUSE Sept	710	22	14	20	55	26	29	9.281	9.12	-0.60235	-0.690535	0	0	-0.646443	9.20792	714	20	16	17	41	22	19	9.007	8.828	-0.24456	-0.723065	0	0	-0.483812	8.92666	738	16	12	13	33	14	19	8.825	8.916	-0.90185	-0.49917	0	0	-0.70051	8.87288	96	88
Psme4	sp|Q5SSW2|PSME4_MOUSE Proteasome activator complex subunit 4 OS=Mus musculus OX=10090 GN=Psme4 PE=1 SV=1	2651	40	33	35	121	58	63	9.252	8.845	-0.680995	-0.61176	0	0	-0.646378	9.09453	2688	26	20	18	51	26	25	8.37	8.142	-0.15828	-0.5083	0	0	-0.33329	8.27079	2741	36	26	34	78	30	48	8.765	8.776	-0.37465	-0.22077	0	0	-0.29771	8.77053	172	199
Stk39	sp|Q9Z1W9|STK39_MOUSE STE20/SPS1-related proline-alanine-rich protein kinase OS=Mus musculus OX=10090 GN=Stk39 PE=1 SV=1	4858	5	5	3	12	7	5	7.906	7.192	-0.76949	-0.5182	0	0	-0.643845	7.68168	4924	6	6	4	15	9	6	8.027	7.042	0.281885	-1.0193	0	0	-0.368708	7.76875	5049	5	5	4	14	7	7	8.012	7.79	-0.13434	-0.7656	0	0	-0.44997	7.91503	27	26
Nudt2	sp|P56380|AP4A_MOUSE Bis(5-nucleosyl)-tetraphosphatase [asymmetrical] OS=Mus musculus OX=10090 GN=Nudt2 PE=1 SV=3	2047	7	6	7	17	8	9	8.732	8.466	-0.51579	-0.77081	0	0	-0.6433	8.61905	2076	8	4	8	13	5	8	8.201	8.09	-0.558375	-0.4109	0	0	-0.484637	8.14904	2133	6	5	6	10	5	5	7.99	8.041	-0.65434	-0.76435	0	0	-0.709345	8.01625	30	27
Sept6	sp|Q9R1T4-2|SEPT6_MOUSE Isoform I of Septin-6 OS=Mus musculus OX=10090 GN=Septin6;sp|Q9R1T4-3|SEPT6_MOUSE Isoform V of Septin-6 OS=Mus musculus OX=10090 GN=Septin6;sp|Q9R1T4|SEPT6_MOUSE Septin-6 OS=Mus musculus OX=10090 GN=Septin6 PE=1 SV=4	4758	7	6	7	16	9	7	8.37	8.073	-0.76235	-0.5156	0	0	-0.638975	8.24641	4823	3	1	3	4	1	3		7.39		-0.9325	0	0		7.39	4953	7	4	6	9	5	4	7.953	7.751	-0.435735	-0.30487	0	0	-0.370302	7.86364	20	25
Vprbp	sp|Q80TR8-4|DCAF1_MOUSE Isoform 4 of DDB1- and CUL4-associated factor 1 OS=Mus musculus OX=10090 GN=Dcaf1;sp|Q80TR8|DCAF1_MOUSE DDB1- and CUL4-associated factor 1 OS=Mus musculus OX=10090 GN=Dcaf1 PE=1 SV=4;sp|Q80TR8-2|DCAF1_MOUSE Isoform 2 of DDB1- and CU	3041	13	13	4	29	20	9	8.521	7.744	-0.25547	-1.01867	0	0	-0.637073	8.28708	3076	4	4	2	11	5	6	7.393	7.887	-0.74369	-1.0008	0	0	-0.872245	7.70675																40	29
Bphl	sp|Q8R164|BPHL_MOUSE Valacyclovir hydrolase OS=Mus musculus OX=10090 GN=Bphl PE=1 SV=1	3562	14	13	12	30	14	16	8.778	8.689	-0.41029	-0.86086	0	0	-0.635575	8.73578	3613	12	10	11	20	8	12	8.124	8.46	0.613725	0.1596	0	0	0.386663	8.32371	3713	13	11	11	26	13	13	8.605	8.576	-0.488575	-0.2608	0	0	-0.374688	8.59074	50	56
Acsl4	sp|Q9QUJ7-2|ACSL4_MOUSE Isoform Short of Long-chain-fatty-acid--CoA ligase 4 OS=Mus musculus OX=10090 GN=Acsl4;sp|Q9QUJ7|ACSL4_MOUSE Long-chain-fatty-acid--CoA ligase 4 OS=Mus musculus OX=10090 GN=Acsl4 PE=1 SV=2	4677	28	20	21	45	22	23	9.24	8.857	-0.527995	-0.736435	0	0	-0.632215	9.08942	4750	13	11	9	18	11	7	8.571	8.214	-0.210615	-0.3331	0	0	-0.271857	8.42819	4865	18	12	17	32	15	17	8.748	8.731	-0.11555	-0.15148	0	0	-0.133515	8.73958	63	77
Wdfy3	tr|A0A1D5RLV7|A0A1D5RLV7_MOUSE WD repeat and FYVE domain-containing protein 3 OS=Mus musculus OX=10090 GN=Wdfy3 PE=1 SV=1;tr|G3UYW1|G3UYW1_MOUSE WD repeat and FYVE domain-containing protein 3 OS=Mus musculus OX=10090 GN=Wdfy3 PE=1 SV=1;sp|Q6VNB8|WDFY3_MOUS	324	6	3	3	4	2	2	6.875	6.088	-1.1218	-0.14153	0	0	-0.631665	6.63966	332	18	12	9	10	7	3	7.321	6.795	-0.92749	0.844	0	0	-0.041745	7.1332	347	5	5	1	3	1	2		6.105		-0.572	0	0		6.105	14	7
Dip2b	sp|Q3UH60|DIP2B_MOUSE Disco-interacting protein 2 homolog B OS=Mus musculus OX=10090 GN=Dip2b PE=1 SV=1;sp|Q3UH60-2|DIP2B_MOUSE Isoform 2 of Disco-interacting protein 2 homolog B OS=Mus musculus OX=10090 GN=Dip2b	2539	41	37	32	99	44	55	9.122	8.661	-0.682095	-0.58096	0	0	-0.631528	8.95	2570	53	45	40	158	76	82	9.076	8.782	-0.35261	-0.373195	0	0	-0.362903	8.95342	2625	33	29	22	71	45	26	8.925	8.362	-0.3639	-0.20605	0	0	-0.284975	8.72898	257	170
Isca2	tr|A0A1Y7VK19|A0A1Y7VK19_MOUSE Iron-sulfur cluster assembly 2 homolog, mitochondrial (Fragment) OS=Mus musculus OX=10090 GN=Isca2 PE=1 SV=1;sp|Q9DCB8|ISCA2_MOUSE Iron-sulfur cluster assembly 2 homolog, mitochondrial OS=Mus musculus OX=10090 GN=Isca2 PE=1 S	386	3	3	3	7	3	4	7.362	7.219	-0.6435	-0.6192	0	0	-0.63135	7.29636	384	3	3	2	5	4	1	7.693		-1.11174		0	0		7.693	401	3	2	2	4	3	1	7.702		-0.565185		0	0		7.702	12	11
Rab11b;Rab11a	sp|P46638|RB11B_MOUSE Ras-related protein Rab-11B OS=Mus musculus OX=10090 GN=Rab11b PE=1 SV=3;tr|G3UY29|G3UY29_MOUSE Ras-related protein Rab-11B OS=Mus musculus OX=10090 GN=Rab11b PE=4 SV=1;tr|E9Q3P9|E9Q3P9_MOUSE Ras-related protein Rab-11A OS=Mus musculu	1922	14	12	14	59	25	34	9.447	9.286	-0.52975	-0.732802	0	0	-0.631276	9.37392	1954	14	13	14	69	28	41	9.401	9.351	-0.772295	-0.359605	0	0	-0.56595	9.37672	2010	13	13	13	69	34	35	9.454	9.395	-1.06055	-0.91569	0	0	-0.98812	9.4255	128	128
Snx1	tr|Q6NZD2|Q6NZD2_MOUSE Sorting nexin-1 OS=Mus musculus OX=10090 GN=Snx1 PE=1 SV=1;sp|Q9WV80|SNX1_MOUSE Sorting nexin-1 OS=Mus musculus OX=10090 GN=Snx1 PE=1 SV=1	2876	15	11	11	19	7	12	8.674	8.606	-0.75949	-0.50231	0	0	-0.6309	8.64133	2916	22	19	18	42	14	28	8.638	8.798	-0.466135	-0.007045	0	0	-0.23659	8.72533	2985	14	13	12	21	9	12	8.597	8.533	-0.298275	0.3063	0	0	0.0040125	8.56618	61	40
Hibadh	sp|Q99L13|3HIDH_MOUSE 3-hydroxyisobutyrate dehydrogenase, mitochondrial OS=Mus musculus OX=10090 GN=Hibadh PE=1 SV=1	3923	18	15	14	44	19	25	9.14	8.97	-0.855895	-0.405735	0	0	-0.630815	9.06327	3987	16	9	14	30	13	17	8.868	8.782	-0.11156	-0.394195	0	0	-0.252877	8.82713	4080	13	11	13	33	15	18	8.875	8.742	-0.7565	-0.04992	0	0	-0.40321	8.81357	74	77
Swap70	sp|Q6A028|SWP70_MOUSE Switch-associated protein 70 OS=Mus musculus OX=10090 GN=Swap70 PE=1 SV=2	2848	33	26	28	63	31	32	9.302	9.098	-0.55745	-0.700835	0	0	-0.629143	9.21187	2888	24	20	15	48	27	21	9.107	8.831	-0.24011	-0.458565	0	0	-0.349338	8.99057	2954	38	32	29	59	31	28	9.254	9.158	-0.9513	-0.419794	0	0	-0.685547	9.20865	111	122
Ap2s1	sp|P62743|AP2S1_MOUSE AP-2 complex subunit sigma OS=Mus musculus OX=10090 GN=Ap2s1 PE=1 SV=1;tr|A0A0U1RPS0|A0A0U1RPS0_MOUSE AP-2 complex subunit sigma OS=Mus musculus OX=10090 GN=Ap2s1 PE=1 SV=1	2180	4	4	3	8	5	3	8.566	8.399	-0.77087	-0.48471	0	0	-0.62779	8.49048	2212	4	2	4	4	2	2	8.23	8.122	-0.40288	-0.5039	0	0	-0.45339	8.17935	2269	3	3	3	9	3	6	8.344	8.638	-0.4933	-0.6602	0	0	-0.57675	8.51542	12	17
Rpl5	sp|P47962|RL5_MOUSE 60S ribosomal protein L5 OS=Mus musculus OX=10090 GN=Rpl5 PE=1 SV=3;tr|D3YYV8|D3YYV8_MOUSE 60S ribosomal protein L5 (Fragment) OS=Mus musculus OX=10090 GN=Rpl5 PE=1 SV=1	1944	32	31	23	186	97	89	10.22	9.656	-0.52962	-0.725055	0	0	-0.627337	10.0238	1977	26	25	25	171	84	87	10.07	9.632	-0.864495	-0.894158	0	0	-0.879326	9.90402	2033	27	25	27	155	69	86	9.936	9.735	-0.561807	-0.690142	0	0	-0.625974	9.84703	357	341
Dnajc13	tr|G3X922|G3X922_MOUSE DnaJ heat shock protein family (Hsp40) member C13 OS=Mus musculus OX=10090 GN=Dnajc13 PE=1 SV=1;tr|D4AFX7|D4AFX7_MOUSE DnaJ heat shock protein family (Hsp40) member C13 OS=Mus musculus OX=10090 GN=Dnajc13 PE=1 SV=1	1324	60	47	46	129	69	60	9.07	8.611	-0.920795	-0.33276	0	0	-0.626777	8.89851	1340	66	51	58	157	62	95	8.783	8.722	-0.385535	-0.224995	0	0	-0.305265	8.75357	1390	49	36	38	60	31	29	8.581	8.429	0.229725	0.49885	0	0	0.364287	8.51162	286	189
Msrb3	tr|A0A0R4J139|A0A0R4J139_MOUSE Peptide-methionine (R)-S-oxide reductase OS=Mus musculus OX=10090 GN=Msrb3 PE=1 SV=1;sp|Q8BU85|MSRB3_MOUSE Methionine-R-sulfoxide reductase B3, mitochondrial OS=Mus musculus OX=10090 GN=Msrb3 PE=1 SV=2	216	5	5	3	7	5	2	8.549	7.941	-0.51597	-0.7342	0	0	-0.625085	8.3437	217	3	3	0	3	3	0	8.14		-0.725875		0	0		8.14	230	4	3	2	5	4	1	8.274		-0.6841		0	0		8.274	10	12
Tubb3	sp|Q9ERD7|TBB3_MOUSE Tubulin beta-3 chain OS=Mus musculus OX=10090 GN=Tubb3 PE=1 SV=1	4580	10	9	8	35	18	17	9.226	8.68	-0.477295	-0.76876	0	0	-0.623027	9.03369	4638	10	10	10	53	27	26	9.08	8.785	-0.14991	-0.190995	0	0	-0.170453	8.95708	4760	10	9	10	68	30	38	9.349	9.224	-0.41195	-0.33509	0	0	-0.37352	9.29098	88	103
Sacm1l	tr|A0A5F8MPK9|A0A5F8MPK9_MOUSE Phosphatidylinositol-3-phosphatase SAC1 OS=Mus musculus OX=10090 GN=Sacm1l PE=1 SV=1;sp|Q9EP69|SAC1_MOUSE Phosphatidylinositol-3-phosphatase SAC1 OS=Mus musculus OX=10090 GN=Sacm1l PE=1 SV=1	531	23	16	18	37	18	19	8.908	8.768	-1.0109	-0.23406	0	0	-0.62248	8.84362	544	25	19	22	46	22	24	8.802	8.916	-0.313135	-0.110095	0	0	-0.211615	8.86273	552	19	19	11	31	22	9	8.785	8.243	-0.22845	1.31315	0	0	0.54235	8.59357	83	68
Ube2h	sp|P62257|UBE2H_MOUSE Ubiquitin-conjugating enzyme E2 H OS=Mus musculus OX=10090 GN=Ube2h PE=1 SV=1;tr|E9Q3U1|E9Q3U1_MOUSE Ubiquitin-conjugating enzyme E2 H OS=Mus musculus OX=10090 GN=Ube2h PE=1 SV=1	2155	6	6	6	14	7	7	8.696	8.413	-0.32779	-0.91691	0	0	-0.62235	8.57715	2184	7	6	6	21	11	10	8.694	8.474	-1.05253	-1.0667	0	1	-1.05962	8.59778	2241	7	6	6	20	9	11	8.529	8.73	-1.10417	-0.93497	0	0	-1.01957	8.64103	35	34
Cd2bp2	sp|Q9CWK3|CD2B2_MOUSE CD2 antigen cytoplasmic tail-binding protein 2 OS=Mus musculus OX=10090 GN=Cd2bp2 PE=1 SV=1;tr|A0A0U1RP07|A0A0U1RP07_MOUSE CD2 antigen cytoplasmic tail-binding protein 2 (Fragment) OS=Mus musculus OX=10090 GN=Cd2bp2 PE=1 SV=2;tr|A0A0U	4164	3	2	2	4	2	2	8.176	7.854	0.371605	-1.6138	0	0	-0.621097	8.04418	4229	3	3	1	4	3	1	8.27		0.03821		0	0		8.27	4320	6	5	6	6	3	3	8.4	8.134	-0.2347	-0.27845	0	0	-0.256575	8.28705	8	10
Scd3;Scd1;Scd2;Scd4	tr|A0A494BAV5|A0A494BAV5_MOUSE Stearoyl-CoA desaturase 2 OS=Mus musculus OX=10090 GN=Scd2 PE=1 SV=1;sp|Q99PL7|SCD3_MOUSE Acyl-CoA desaturase 3 OS=Mus musculus OX=10090 GN=Scd3 PE=1 SV=1;sp|P13516|ACOD1_MOUSE Acyl-CoA desaturase 1 OS=Mus musculus OX=10090 G	510	3	3	2	13	8	5	8.863	8.178	-0.5862	-0.6544	0	0	-0.6203	8.64351	516	3	3	2	18	9	9	8.812	8.363	-0.537235	-0.16688	0	0	-0.352058	8.64311	530	2	1	2	11	4	7	8.233	8.19	-0.5418	-1.06025	0	0	-0.801025	8.21203	31	24
Anxa6	sp|P14824|ANXA6_MOUSE Annexin A6 OS=Mus musculus OX=10090 GN=Anxa6 PE=1 SV=3	1713	2	2	2	5	3	2	8.03	7.466	-0.73069	-0.507	0	0	-0.618845	7.83376	1748	4	2	4	4	2	2	7.802	7.433	0.22006	-1.318	0	0	-0.54897	7.65557	1799	4	3	3	9	5	4	8.444	7.884	-0.00431	0.5685	0	0	0.282095	8.24862	9	14
Gna13	sp|P27601|GNA13_MOUSE Guanine nucleotide-binding protein subunit alpha-13 OS=Mus musculus OX=10090 GN=Gna13 PE=1 SV=1	1812	5	3	4	6	3	3	8.061	7.596	-0.66659	-0.5711	0	0	-0.618845	7.88797	1846	7	3	7	8	3	5	7.817	8.001	-0.15704	-0.4911	0	0	-0.32407	7.91867	1899	5	2	5	5	2	3	7.656	8.265	-1.59949	1.61015	0	0	0.0053325	8.0595	14	11
Rpl11	sp|Q9CXW4|RL11_MOUSE 60S ribosomal protein L11 OS=Mus musculus OX=10090 GN=Rpl11 PE=1 SV=4;tr|A2BH06|A2BH06_MOUSE 60S ribosomal protein L11 (Fragment) OS=Mus musculus OX=10090 GN=Rpl11 PE=1 SV=1	4202	16	15	14	62	30	32	9.775	9.423	-0.415865	-0.820302	0	0	-0.618084	9.63373	4264	15	14	13	55	28	27	9.68	9.422	-1.3397	-1.32446	1	1	-1.33208	9.56988	4364	13	12	12	47	19	28	9.505	9.494	-0.94255	-1.17419	0	1	-1.05837	9.49953	117	109
Cap1	sp|P40124|CAP1_MOUSE Adenylyl cyclase-associated protein 1 OS=Mus musculus OX=10090 GN=Cap1 PE=1 SV=4	1889	38	33	38	209	108	101	10.12	9.825	-0.69472	-0.539555	0	0	-0.617137	9.99708	1922	42	40	40	223	108	115	9.94	9.786	-0.125095	-0.297357	0	0	-0.211226	9.86979	1977	40	36	38	223	116	107	9.985	9.949	-0.412707	-0.261342	0	0	-0.337025	9.96737	432	432
Cbwd1	sp|Q8VEH6|CBWD1_MOUSE COBW domain-containing protein 1 OS=Mus musculus OX=10090 GN=Cbwd1 PE=1 SV=1;sp|Q8VEH6-2|CBWD1_MOUSE Isoform 2 of COBW domain-containing protein 1 OS=Mus musculus OX=10090 GN=Cbwd1	3683	4	4	3	4	2	2	9.229	7.482	-0.364695	-0.8692	0	0	-0.616947	8.93568	3743	6	3	6	6	1	5		7.893		-0.5541	0	0		7.893	3842	3	1	3	2	0	2		7.287		-0.878	0	0		7.287	10	6
Sptbn1	sp|Q62261|SPTB2_MOUSE Spectrin beta chain, non-erythrocytic 1 OS=Mus musculus OX=10090 GN=Sptbn1 PE=1 SV=2;tr|A0A0A0MQG2|A0A0A0MQG2_MOUSE Spectrin beta chain, non-erythrocytic 1 (Fragment) OS=Mus musculus OX=10090 GN=Sptbn1 PE=1 SV=1;sp|Q62261-2|SPTB2_MOUS	2790	133	109	117	723	330	393	9.854	9.587	-0.710165	-0.521655	0	0	-0.61591	9.7407	2828	140	113	131	863	404	459	9.701	9.677	-0.248195	-0.207258	0	0	-0.227726	9.68917	2891	142	116	135	804	375	429	9.755	9.808	-0.086167	0.043578	0	0	-0.0212945	9.78231	1586	1527
Gtf2i	tr|G3UYD0|G3UYD0_MOUSE General transcription factor II-I OS=Mus musculus OX=10090 GN=Gtf2i PE=1 SV=1;tr|Q3UHU8|Q3UHU8_MOUSE General transcription factor II-I OS=Mus musculus OX=10090 GN=Gtf2i PE=1 SV=1;sp|Q9ESZ8-5|GTF2I_MOUSE Isoform 5 of General transcrip	1302	12	9	8	24	12	12	8.56	8.123	-0.67127	-0.557	0	0	-0.614135	8.39429	1319	26	22	13	51	34	17	8.873	8.522	-0.01846	-0.4221	0	0	-0.22028	8.73204	1367	13	10	9	18	9	9	8.286	8.251	-0.0039	0.32265	0	0	0.159375	8.26885	75	42
Usp9x	tr|Q4FE56|Q4FE56_MOUSE Ubiquitinyl hydrolase 1 OS=Mus musculus OX=10090 GN=Usp9x PE=1 SV=1;sp|P70398|USP9X_MOUSE Probable ubiquitin carboxyl-terminal hydrolase FAF-X OS=Mus musculus OX=10090 GN=Usp9x PE=1 SV=2	2603	79	67	68	254	134	120	9.372	8.78	-0.61685	-0.60506	0	0	-0.610955	9.16991	2635	73	60	64	213	108	105	8.874	8.717	-0.58066	-0.460495	0	0	-0.520578	8.80256	2683	87	69	77	248	114	134	9.018	8.963	-0.8144	-0.403194	0	0	-0.608797	8.99137	467	502
Vcl	sp|Q64727|VINC_MOUSE Vinculin OS=Mus musculus OX=10090 GN=Vcl PE=1 SV=4	2835	85	75	78	378	169	209	10.02	9.661	-0.758819	-0.462455	0	0	-0.610637	9.87658	2878	95	89	86	468	194	274	9.952	9.74	-0.061505	-0.223357	0	0	-0.142431	9.85881	2941	79	71	72	306	114	192	9.661	9.647	-0.685107	-0.103242	0	0	-0.394174	9.65406	846	684
Fam98b	sp|Q80VD1|FA98B_MOUSE Protein FAM98B OS=Mus musculus OX=10090 GN=Fam98b PE=1 SV=1	3054	3	3	3	9	7	2	8.352	8.072	-0.38015	-0.8401	0	0	-0.610125	8.23419	3096	8	4	8	11	4	7	8.188	8.292	-0.861775	0.1471	0	0	-0.357337	8.24311	3176	10	9	9	23	11	12	8.825	8.621	1.28115	-0.16457	1	0	0.55829	8.73487	20	32
Dpysl2	sp|O08553|DPYL2_MOUSE Dihydropyrimidinase-related protein 2 OS=Mus musculus OX=10090 GN=Dpysl2 PE=1 SV=2	1421	32	30	31	155	80	75	10.16	9.748	-0.587419	-0.630655	0	0	-0.609037	10.0011	1441	33	32	28	177	93	84	9.985	9.605	-0.324195	-0.150657	0	0	-0.237426	9.8353	1490	32	31	30	174	77	97	10.01	9.864	-0.455207	-0.086992	0	0	-0.271099	9.94311	332	329
Snx6	sp|Q6P8X1|SNX6_MOUSE Sorting nexin-6 OS=Mus musculus OX=10090 GN=Snx6 PE=1 SV=2;tr|A0A1W2P701|A0A1W2P701_MOUSE Sorting nexin-6 OS=Mus musculus OX=10090 GN=Snx6 PE=1 SV=1	2903	12	10	10	22	9	13	8.866	8.255	-0.5455	-0.669525	0	0	-0.607513	8.66011	2941	18	14	14	29	12	17	8.564	8.33	-0.299715	-0.6549	0	0	-0.477307	8.46257	3019	14	13	11	20	7	13	8.269	8.293	-0.6364	-0.28155	0	0	-0.458975	8.28117	51	42
Gng7	sp|Q61016|GBG7_MOUSE Guanine nucleotide-binding protein G(I)/G(S)/G(O) subunit gamma-7 OS=Mus musculus OX=10090 GN=Gng7 PE=1 SV=2;tr|G3X9Q2|G3X9Q2_MOUSE Guanine nucleotide-binding protein subunit gamma OS=Mus musculus OX=10090 GN=Gng7 PE=1 SV=1;tr|D3Z483|D	2718	6	4	5	9	4	5	7.824	7.806	-0.5889	-0.624475	0	0	-0.606688	7.81509	2754	6	5	5	11	6	5	8.121	7.835	-0.550375	-0.20531	0	0	-0.377843	8.00113																20	9
Clint1	tr|Q5SUH7|Q5SUH7_MOUSE Clathrin interactor 1 OS=Mus musculus OX=10090 GN=Clint1 PE=1 SV=1;tr|Q5SUH6|Q5SUH6_MOUSE Clathrin interactor 1 OS=Mus musculus OX=10090 GN=Clint1 PE=1 SV=1;sp|Q99KN9-2|EPN4_MOUSE Isoform 2 of Clathrin interactor 1 OS=Mus musculus OX	2656	5	4	3	16	12	4	8.751	7.867	-0.27079	-0.931	0	0	-0.600895	8.50329	2693	8	4	7	17	8	9	8.147	8.047	-0.595975	-1.2939	0	1	-0.944937	8.09987	2746	7	5	4	18	10	8	8.434	8.129	-0.5658	-0.90685	0	0	-0.736325	8.30774	33	34
Stat3	sp|P42227-2|STAT3_MOUSE Isoform Stat3B of Signal transducer and activator of transcription 3 OS=Mus musculus OX=10090 GN=Stat3;sp|P42227|STAT3_MOUSE Signal transducer and activator of transcription 3 OS=Mus musculus OX=10090 GN=Stat3 PE=1 SV=2;sp|P42227-3|	1900	19	16	14	29	16	13	9.023	8.574	-0.6107	-0.58811	0	0	-0.599405	8.85411	1932	31	28	23	72	37	35	9.302	9.028	-0.27151	-0.112795	0	0	-0.192153	9.18626																101	29
Fbxo38	sp|Q8BMI0|FBX38_MOUSE F-box only protein 38 OS=Mus musculus OX=10090 GN=Fbxo38 PE=1 SV=1	3223	7	6	1	7	5	2	7.949	7.864	0.15991	-1.3578	0	1	-0.598945	7.90858	3265	5	4	3	6	4	2	8.118	7.666	0.419825	-2.88055	0	2	-1.23036	7.94833	3362	4	4	3	7	4	3	7.774	7.964	-0.024355	1.25315	0	0	0.614398	7.87931	13	14
Plod1	sp|Q9R0E2|PLOD1_MOUSE Procollagen-lysine,2-oxoglutarate 5-dioxygenase 1 OS=Mus musculus OX=10090 GN=Plod1 PE=1 SV=1	4736	26	25	21	49	28	21	9.404	8.907	-0.57855	-0.618835	0	0	-0.598692	9.22302	4802	25	22	14	41	27	14	9.227	8.675	-0.11811	-0.445595	0	0	-0.281853	9.03336	4928	27	24	26	64	31	33	9.484	9.225	-0.41185	-0.21639	0	0	-0.31412	9.37353	90	113
Upf2	sp|A2AT37|RENT2_MOUSE Regulator of nonsense transcripts 2 OS=Mus musculus OX=10090 GN=Upf2 PE=1 SV=1	652	10	4	10	10	2	8	7.175	7.153	-1.1298	-0.06376	0	0	-0.59678	7.16414	666	6	3	4	5	2	3	6.492	6.453	0.53341	-0.16889	0	0	0.18226	6.47294	683	16	13	11	12	7	5	7.502	7.269	0.715885	0.332	0	0	0.523942	7.40094	15	22
Ptbp3	tr|G8JL74|G8JL74_MOUSE Polypyrimidine tract-binding protein 3 OS=Mus musculus OX=10090 GN=Ptbp3 PE=1 SV=1;tr|G3UXA6|G3UXA6_MOUSE Polypyrimidine tract-binding protein 3 OS=Mus musculus OX=10090 GN=Ptbp3 PE=1 SV=1;sp|Q8BHD7-2|PTBP3_MOUSE Isoform 2 of Polypyr	1294	9	7	8	17	10	7	8.705	8.035	-0.50899	-0.6822	0	0	-0.595595	8.48812	1310	7	7	4	13	8	5	8.291	7.803	-0.76618	-0.3561	0	0	-0.56114	8.11221	1356	12	12	11	23	12	11	8.414	8.388	0.2282	0.83075	0	0	0.529475	8.40119	30	40
Nol10	sp|Q5RJG1|NOL10_MOUSE Nucleolar protein 10 OS=Mus musculus OX=10090 GN=Nol10 PE=2 SV=1	2640	7	6	4	9	5	4	7.971	7.285	-0.53129	-0.6593	0	0	-0.595295	7.75134	2677	5	5	1	4	4	0	7.56		-0.50699		0	0		7.56	2730	10	7	8	8	5	3	7.819	7.374	0.011385	-0.5722	0	0	-0.280407	7.65116	13	17
Gtf3c3	tr|Q3TMP1|Q3TMP1_MOUSE General transcription factor IIIC, polypeptide 3 OS=Mus musculus OX=10090 GN=Gtf3c3 PE=1 SV=1	2462	3	3	2	5	3	2	7.819	7.338	-0.4474	-0.742	0	0	-0.5947	7.64194	2498	5	4	3	5	2	3	7.373	7.335	-0.44729	-0.4865	0	0	-0.466895	7.35442	2565	5	4	4	5	4	1	7.717		-0.571885		0	0		7.717	10	10
Ndufaf7	sp|Q9CWG8|NDUF7_MOUSE Protein arginine methyltransferase NDUFAF7, mitochondrial OS=Mus musculus OX=10090 GN=Ndufaf7 PE=1 SV=4;sp|Q9CWG8-2|NDUF7_MOUSE Isoform 2 of Protein arginine methyltransferase NDUFAF7, mitochondrial OS=Mus musculus OX=10090 GN=Ndufaf7	4161	12	9	7	16	9	7	8.604	8.097	-0.68027	-0.5086	0	0	-0.594435	8.42063																															16	16
Coro2b	sp|Q8BH44|COR2B_MOUSE Coronin-2B OS=Mus musculus OX=10090 GN=Coro2b PE=1 SV=2;tr|G3UW48|G3UW48_MOUSE Coronin (Fragment) OS=Mus musculus OX=10090 GN=Coro2b PE=1 SV=1	3154	8	4	6	7	3	4	7.546	7.836	-0.5051	-0.682875	0	0	-0.593988	7.71477	3198	10	9	8	16	11	5	8.683	7.883	-0.757835	-0.6343	0	0	-0.696067	8.44586	3286	8	6	6	7	3	4	7.651	7.95	-0.035485	-0.73745	0	0	-0.386468	7.82574	23	14
Pds5b	tr|F8WHU5|F8WHU5_MOUSE Sister chromatid cohesion protein PDS5 homolog B OS=Mus musculus OX=10090 GN=Pds5b PE=1 SV=1;sp|Q4VA53-3|PDS5B_MOUSE Isoform 3 of Sister chromatid cohesion protein PDS5 homolog B OS=Mus musculus OX=10090 GN=Pds5b	1268	43	33	32	109	61	48	9.069	8.503	-0.678595	-0.50851	0	0	-0.593553	8.87234	1286	32	23	26	78	41	37	8.654	8.394	-0.508035	-0.2497	0	0	-0.378868	8.54317																187	109
Spag7	sp|Q7TNE3|SPAG7_MOUSE Sperm-associated antigen 7 OS=Mus musculus OX=10090 GN=Spag7 PE=1 SV=1	3013	6	2	6	9	4	5	8.076	7.884	-0.95119	-0.2351	0	0	-0.593145	7.99053	3048	3	3	1	4	3	1	7.803		-0.64404		0	0		7.803	3127	5	4	4	9	5	4	7.978	7.821	-0.52854	-0.3736	0	0	-0.45107	7.90656	13	18
Bptf	tr|E9Q6A7|E9Q6A7_MOUSE Bromodomain PHD finger transcription factor OS=Mus musculus OX=10090 GN=Bptf PE=1 SV=1;tr|A2A655|A2A655_MOUSE Bromodomain PHD finger transcription factor OS=Mus musculus OX=10090 GN=Bptf PE=1 SV=1;tr|A2A654|A2A654_MOUSE Bromodomain P	560	15	13	4	22	19	3	8.104	6.602	-0.289095	-0.8963	0	0	-0.592697	7.81643	576	3	3	1	4	3	1	6.538		-0.20419		0	0		6.538	589	14	14	4	15	13	2	7.548	6.391	0.271515	0.3012	0	0	0.286357	7.27622	26	37
Mdh1	sp|P14152|MDHC_MOUSE Malate dehydrogenase, cytoplasmic OS=Mus musculus OX=10090 GN=Mdh1 PE=1 SV=3;tr|A0A5F8MPN8|A0A5F8MPN8_MOUSE Malate dehydrogenase OS=Mus musculus OX=10090 GN=Mdh1 PE=1 SV=1	1707	19	19	16	78	33	45	9.859	9.547	-0.553865	-0.628355	0	0	-0.59111	9.73044	1742	19	19	16	84	32	52	9.743	9.636	-0.335195	-0.339757	0	0	-0.337476	9.69279	1792	16	14	15	63	26	37	9.608	9.45	-0.09575	-0.05129	0	0	-0.07352	9.53615	162	141
Dlg1	tr|H7BWY4|H7BWY4_MOUSE Disks large homolog 1 OS=Mus musculus OX=10090 GN=Dlg1 PE=1 SV=1;tr|E9Q9H0|E9Q9H0_MOUSE Disks large homolog 1 OS=Mus musculus OX=10090 GN=Dlg1 PE=1 SV=1;sp|Q811D0-2|DLG1_MOUSE Isoform 2 of Disks large homolog 1 OS=Mus musculus OX=100	1148	19	12	15	47	22	25	8.681	8.312	-0.66619	-0.515325	0	0	-0.590758	8.53457																															47	47
Dpysl5	sp|Q9EQF6|DPYL5_MOUSE Dihydropyrimidinase-related protein 5 OS=Mus musculus OX=10090 GN=Dpysl5 PE=1 SV=1	4560	15	12	9	22	15	7	8.959	8.317	-0.6659	-0.513525	0	0	-0.589712	8.74718	4623	10	9	2	5	5	0	8.197		-0.701775		0	0		8.197	4737	26	25	20	66	35	31	9.31	8.998	-0.7356	-0.457894	0	0	-0.596747	9.18144	27	88
Kif4	sp|P33174|KIF4_MOUSE Chromosome-associated kinesin KIF4 OS=Mus musculus OX=10090 GN=Kif4 PE=1 SV=3	1853	12	9	6	21	13	8	8.419	7.533	-0.60195	-0.576	0	0	-0.588975	8.17105	1885	9	9	3	18	12	6	8.064	7.812	-0.741075	-0.2833	0	0	-0.512188	7.95603	1939	20	19	5	34	23	11	8.634	7.963	-0.525275	-0.62135	0	0	-0.573313	8.41694	39	55
Trappc11	sp|B2RXC1|TPC11_MOUSE Trafficking protein particle complex subunit 11 OS=Mus musculus OX=10090 GN=Trappc11 PE=1 SV=1	774	9	5	9	12	4	8	7.895	7.706	-1.00089	-0.176165	0	0	-0.588527	7.8107	771	18	12	16	22	8	14	8.281	8.229	-0.48398	-0.4593	0	0	-0.47164	8.25578	798	10	5	9	7	1	6		8.543		0.9891	0	0		8.543	34	19
Mff	tr|F7CTF8|F7CTF8_MOUSE Mitochondrial fission factor (Fragment) OS=Mus musculus OX=10090 GN=Mff PE=1 SV=1;tr|E0CYB9|E0CYB9_MOUSE Mitochondrial fission factor OS=Mus musculus OX=10090 GN=Mff PE=1 SV=1;sp|Q6PCP5-3|MFF_MOUSE Isoform 3 of Mitochondrial fission	988	5	4	4	16	7	9	8.438	8.106	-0.46585	-0.7101	0	0	-0.587975	8.30298	986	6	4	5	17	7	10	8.008	8.201	-0.124155	-0.20007	0	0	-0.162112	8.11513																33	16
FRRS1	tr|A0A0G2JFP4|A0A0G2JFP4_MOUSE Ferric-chelate reductase 1 OS=Mus musculus OX=10090 GN=Frrs1 PE=1 SV=1;sp|Q8K385|FRRS1_MOUSE Ferric-chelate reductase 1 OS=Mus musculus OX=10090 GN=FRRS1 PE=1 SV=1	95	3	2	3	7	3	4	7.682	7.475	-0.7999	-0.3725	0	0	-0.5862	7.59072																102	3	2	3	4	2	2	7.835	7.913	-0.693135	0.17935	0	0	-0.256893	7.87575	7	11
Rab8a	sp|P55258|RAB8A_MOUSE Ras-related protein Rab-8A OS=Mus musculus OX=10090 GN=Rab8a PE=1 SV=2	2036	9	8	7	29	14	15	8.823	8.447	-0.34589	-0.82501	0	0	-0.58545	8.67448	2066	10	10	9	35	18	17	8.899	8.484	-0.50866	-0.3985	0	0	-0.45358	8.73929	2123	9	9	8	33	15	18	8.971	8.685	-0.8359	-0.68687	0	0	-0.761385	8.85113	64	62
Mrpl48	tr|A0A140LHT6|A0A140LHT6_MOUSE 39S ribosomal protein L48, mitochondrial OS=Mus musculus OX=10090 GN=Mrpl48 PE=1 SV=1;tr|E9QPQ8|E9QPQ8_MOUSE 39S ribosomal protein L48, mitochondrial OS=Mus musculus OX=10090 GN=Mrpl48 PE=1 SV=1;sp|Q8JZS9|RM48_MOUSE 39S ribos	273	3	3	3	9	6	3	8.061	7.452	-0.11659	-1.0521	0	0	-0.584345	7.8555	278	3	3	3	3	1	2		7.296		0.7151	0	0		7.296	297	3	3	3	8	2	6	7.648	7.949	0.851415	0.12855	0	0	0.489982	7.82407	12	17
Tia1	tr|D3Z4H6|D3Z4H6_MOUSE Nucleolysin TIA-1 OS=Mus musculus OX=10090 GN=Tia1 PE=1 SV=1;sp|P52912|TIA1_MOUSE Nucleolysin TIA-1 OS=Mus musculus OX=10090 GN=Tia1 PE=1 SV=1;tr|D3YY02|D3YY02_MOUSE Nucleolysin TIA-1 OS=Mus musculus OX=10090 GN=Tia1 PE=1 SV=1;tr|Q8C	936	6	5	5	23	8	15	8.769	8.181	-0.23739	-0.9303	0	0	-0.583845	8.56773	937	3	2	3	2	2	0	7.234		-1.75359		0	0		7.234	971	8	6	7	14	8	6	8.256	7.989	-0.2731	-1.10285	0	0	-0.687975	8.1427	25	37
Focad	sp|A2AKG8|FOCAD_MOUSE Focadhesin OS=Mus musculus OX=10090 GN=Focad PE=1 SV=1;tr|E9PYJ6|E9PYJ6_MOUSE Focadhesin OS=Mus musculus OX=10090 GN=Focad PE=1 SV=1	614	21	21	11	41	26	15	8.658	7.76	-0.59399	-0.572875	0	0	-0.583433	8.40869	627	16	13	11	22	11	11	7.826	7.736	0.02719	-0.51765	0	0	-0.24523	7.78333	643	12	8	11	17	9	8	7.967	7.631	0.15776	-0.89405	0	0	-0.368145	7.83071	63	58
Smchd1	sp|Q6P5D8|SMHD1_MOUSE Structural maintenance of chromosomes flexible hinge domain-containing protein 1 OS=Mus musculus OX=10090 GN=Smchd1 PE=1 SV=2	2893	104	96	89	418	223	195	9.874	9.206	-0.659965	-0.506302	0	0	-0.583133	9.65747	2932	83	75	59	247	146	101	9.238	8.771	-0.50241	-0.463995	0	0	-0.483202	9.06446	3005	96	84	81	242	126	116	9.302	9.143	-0.1324	-0.105594	0	0	-0.118997	9.22974	665	660
Sypl1;Sypl	sp|O09117-2|SYPL1_MOUSE Isoform 2 of Synaptophysin-like protein 1 OS=Mus musculus OX=10090 GN=Sypl1;sp|O09117|SYPL1_MOUSE Synaptophysin-like protein 1 OS=Mus musculus OX=10090 GN=Sypl1 PE=1 SV=2;tr|D6RFU9|D6RFU9_MOUSE Synaptophysin-like protein OS=Mus musc	1451	3	2	3	7	3	4	8.218	7.961	-0.722395	-0.442	0	0	-0.582198	8.10824	1477	3	3	3	5	4	1	8.1		-0.221175		0	0		8.1	1523	3	3	3	3	1	2		7.259		-0.6478	0	0		7.259	12	10
Med23	tr|F8WJB0|F8WJB0_MOUSE Mediator complex subunit 23 OS=Mus musculus OX=10090 GN=Med23 PE=1 SV=1;tr|E9QNV2|E9QNV2_MOUSE Mediator complex subunit 23 OS=Mus musculus OX=10090 GN=Med23 PE=1 SV=1;sp|Q80YQ2|MED23_MOUSE Mediator of RNA polymerase II transcription	1187	15	10	14	22	9	13	8.003	7.912	-0.61079	-0.5534	0	0	-0.582095	7.95988	1190	17	10	16	26	10	16	7.912	7.917	-0.241415	0.1385	0	0	-0.0514575	7.91451	1249	14	9	13	13	4	9	7.671	7.793	-0.299085	-0.1103	0	0	-0.204692	7.73627	48	35
Atp6v1a	sp|P50516|VATA_MOUSE V-type proton ATPase catalytic subunit A OS=Mus musculus OX=10090 GN=Atp6v1a PE=1 SV=2;sp|P50516-2|VATA_MOUSE Isoform 2 of V-type proton ATPase catalytic subunit A OS=Mus musculus OX=10090 GN=Atp6v1a	1972	36	30	32	92	44	48	9.688	9.291	-0.568665	-0.594702	0	0	-0.581684	9.53337	2005	44	36	40	178	68	110	9.698	9.558	-0.292095	-0.343958	0	0	-0.318026	9.63362	2060	33	33	30	108	54	54	9.613	9.499	-0.29055	-0.09269	0	0	-0.19162	9.55973	270	200
Ahnak	tr|E9Q616|E9Q616_MOUSE AHNAK nucleoprotein (desmoyokin) OS=Mus musculus OX=10090 GN=Ahnak PE=1 SV=1	1114	206	204	133	1241	863	378	10.58	9.942	-0.51852	-0.642455	0	0	-0.580487	10.3689	1111	282	250	256	2656	1322	1334	10.61	10.57	-0.256995	-0.424457	0	0	-0.340726	10.5905	1175	201	193	146	1069	708	361	10.33	9.986	-0.435707	-0.206742	0	0	-0.321225	10.1912	3897	2310
Pdgfrb	tr|E9QN12|E9QN12_MOUSE Platelet-derived growth factor receptor beta OS=Mus musculus OX=10090 GN=Pdgfrb PE=1 SV=1;sp|P05622|PGFRB_MOUSE Platelet-derived growth factor receptor beta OS=Mus musculus OX=10090 GN=Pdgfrb PE=1 SV=2;sp|P05622-2|PGFRB_MOUSE Isoform	1181	10	6	10	21	7	14	9.088	8.833	-0.703295	-0.45486	0	0	-0.579078	8.97895	1184	3	3	1	6	3	3	8.997	8.647	-0.05256	-0.006195	0	0	-0.0293775	8.85634	1243	6	4	5	10	3	7	8.736	8.652	0.34265	-0.0974	0	0	0.122625	8.69603	27	31
Snrpb;Snrpn	sp|P27048|RSMB_MOUSE Small nuclear ribonucleoprotein-associated protein B OS=Mus musculus OX=10090 GN=Snrpb PE=1 SV=1;sp|P63163|RSMN_MOUSE Small nuclear ribonucleoprotein-associated protein N OS=Mus musculus OX=10090 GN=Snrpn PE=1 SV=1;tr|A0A0G2JGN4|A0A0G2	1810	9	9	9	67	33	34	9.383	9.045	-0.58455	-0.570335	0	0	-0.577442	9.24608	1844	9	9	9	49	21	28	9.105	8.964	-1.60091	-0.684465	1	0	-1.14269	9.0402																116	67
Arl3	tr|A0A494BAJ6|A0A494BAJ6_MOUSE ADP-ribosylation factor-like protein 3 OS=Mus musculus OX=10090 GN=Arl3 PE=1 SV=1;sp|Q9WUL7|ARL3_MOUSE ADP-ribosylation factor-like protein 3 OS=Mus musculus OX=10090 GN=Arl3 PE=1 SV=1	506	10	10	7	25	18	7	9.121	8.611	-0.446195	-0.70676	0	0	-0.576477	8.93692	511	12	9	9	31	16	15	9.074	8.788	-0.09021	-0.407995	0	0	-0.249103	8.95413	524	10	10	9	24	12	12	9.031	8.863	-0.1973	-0.16093	0	0	-0.179115	8.95507	56	49
Eed	tr|A0A5F8MPX8|A0A5F8MPX8_MOUSE Polycomb protein EED OS=Mus musculus OX=10090 GN=Eed PE=1 SV=2;sp|Q921E6|EED_MOUSE Polycomb protein EED OS=Mus musculus OX=10090 GN=Eed PE=1 SV=1;sp|Q921E6-2|EED_MOUSE Isoform 2 of Polycomb protein EED OS=Mus musculus OX=1009	539	6	3	5	4	2	2	7.674	7.299	-0.6485	-0.5038	0	0	-0.57615	7.52578	551	5	4	4	6	3	3	7.61	7.386	-0.55889	-1.244	0	0	-0.901445	7.51228	559	6	5	4	5	3	2	7.492	7.457	1.06299	0.07425	0	0	0.568617	7.47485	10	9
Nfu1	tr|A0A0N4SUH8|A0A0N4SUH8_MOUSE NFU1 iron-sulfur cluster scaffold homolog, mitochondrial OS=Mus musculus OX=10090 GN=Nfu1 PE=1 SV=1;sp|Q9QZ23|NFU1_MOUSE NFU1 iron-sulfur cluster scaffold homolog, mitochondrial OS=Mus musculus OX=10090 GN=Nfu1 PE=1 SV=2;tr|D	123	5	4	5	16	7	9	8.701	8.542	-0.55209	-0.60021	0	0	-0.57615	8.62874	122	4	3	4	12	7	5	8.453	8.386	-0.630815	-0.2259	0	0	-0.428358	8.42079	134	5	5	4	16	8	8	8.545	8.55	-0.588875	-0.9623	0	0	-0.775587	8.54751	28	32
Btf3l4	sp|Q9CQH7|BT3L4_MOUSE Transcription factor BTF3 homolog 4 OS=Mus musculus OX=10090 GN=Btf3l4 PE=1 SV=1	4070	7	6	4	14	7	7	8.769	8.706	-0.56119	-0.59056	0	0	-0.575875	8.73864	4135	6	5	4	15	7	8	8.552	8.627	-0.300115	-0.418395	0	0	-0.359255	8.59112	4225	4	4	4	14	4	10	8.54	8.614	-1.00618	-0.4698	0	0	-0.737988	8.57857	29	28
Znf326;Zfp326	tr|A0A0R4J098|A0A0R4J098_MOUSE Zinc finger protein 326 OS=Mus musculus OX=10090 GN=Zfp326 PE=1 SV=1;sp|O88291|ZN326_MOUSE DBIRD complex subunit ZNF326 OS=Mus musculus OX=10090 GN=Znf326 PE=1 SV=1;tr|D3YXQ7|D3YXQ7_MOUSE Zinc finger protein 326 (Fragment) OS	166	5	5	3	10	6	4	8.149	7.386	-0.190495	-0.959	0	0	-0.574747	7.91711	168	8	8	4	13	9	4	8.092	7.429	-0.721075	-0.6129	0	0	-0.666987	7.87636	179	12	11	10	14	8	6	8.331	7.627	-0.1712	-0.68605	0	0	-0.428625	8.10832	23	24
Nup37	sp|Q9CWU9|NUP37_MOUSE Nucleoporin Nup37 OS=Mus musculus OX=10090 GN=Nup37 PE=1 SV=2	4170	9	6	7	17	7	10	8.309	8.55	-0.82315	-0.32511	0	0	-0.57413	8.44601	4238	8	7	6	9	3	6	7.771	7.913	0.21306	0.0369	0	0	0.12498	7.84778	4329	9	8	6	17	9	8	8.419	8.166	-0.781	-0.28625	0	0	-0.533625	8.31067	26	34
Stag2	tr|A2AFF6|A2AFF6_MOUSE Cohesin subunit SA-2 OS=Mus musculus OX=10090 GN=Stag2 PE=1 SV=1;sp|O35638|STAG2_MOUSE Cohesin subunit SA-2 OS=Mus musculus OX=10090 GN=Stag2 PE=1 SV=3	595	24	15	22	49	15	34	8.641	8.546	-0.61789	-0.52941	0	0	-0.57365	8.59609																620	20	14	16	34	16	18	8.437	8.327	-0.6203	-0.38885	0	0	-0.504575	8.38547	49	83
Snx27	sp|Q3UHD6-2|SNX27_MOUSE Isoform 2 of Sorting nexin-27 OS=Mus musculus OX=10090 GN=Snx27;sp|Q3UHD6|SNX27_MOUSE Sorting nexin-27 OS=Mus musculus OX=10090 GN=Snx27 PE=1 SV=2;tr|A0A0G2JF85|A0A0G2JF85_MOUSE Sorting nexin-27 OS=Mus musculus OX=10090 GN=Snx27 PE=	2542	7	6	3	10	6	4	8.551	7.93	-0.79017	-0.3513	0	0	-0.570735	8.34316	2574	14	11	7	20	13	7	8.598	8.096	-0.707215	-0.4341	0	0	-0.570658	8.41582	2628	7	6	3	6	5	1	7.91		-0.568135		0	0		7.91	30	16
Pigk	tr|E9Q421|E9Q421_MOUSE GPI-anchor transamidase OS=Mus musculus OX=10090 GN=Pigk PE=1 SV=1;tr|Q8BXX3|Q8BXX3_MOUSE GPI-anchor transamidase OS=Mus musculus OX=10090 GN=Pigk PE=1 SV=1;tr|Q8BL63|Q8BL63_MOUSE GPI-anchor transamidase OS=Mus musculus OX=10090 GN=P	1098	4	3	4	6	3	3	8.194	7.887	-0.356895	-0.7788	0	0	-0.567847	8.06708	1099	3	1	3	6	2	4	7.497	7.852	-0.48069	-0.6414	0	0	-0.561045	7.70981	1156	4	3	4	7	3	4	8.045	8.07	0.80286	-1.00595	0	0	-0.101545	8.05768	12	13
Flot1	sp|O08917|FLOT1_MOUSE Flotillin-1 OS=Mus musculus OX=10090 GN=Flot1 PE=1 SV=1;tr|G3UYU4|G3UYU4_MOUSE Flotillin OS=Mus musculus OX=10090 GN=Flot1 PE=1 SV=1	1442	11	5	10	13	5	8	8.389	7.89	-1.09765	-0.03721	0	0	-0.56743	8.20754	1467	12	9	6	16	11	5	8.354	7.98	-0.16858	0.1651	0	0	-0.00174	8.20607	1513	14	11	8	21	12	9	8.667	8.349	0.07543	0.78885	0	0	0.43214	8.53648	29	34
Rrm1	sp|P07742|RIR1_MOUSE Ribonucleoside-diphosphate reductase large subunit OS=Mus musculus OX=10090 GN=Rrm1 PE=1 SV=2	1644	19	12	16	47	26	21	9.314	8.662	-0.63275	-0.50196	0	0	-0.567355	9.10034	1677	23	21	13	57	36	21	9.302	8.627	-1.28791	-0.325495	1	0	-0.806702	9.08424	1725	23	18	20	71	34	37	9.318	9.13	-1.1113	-1.04159	1	1	-1.07645	9.23409	104	118
Tpm1	sp|P58771-2|TPM1_MOUSE Isoform 2 of Tropomyosin alpha-1 chain OS=Mus musculus OX=10090 GN=Tpm1;tr|F8WID5|F8WID5_MOUSE Tropomyosin alpha-1 chain OS=Mus musculus OX=10090 GN=Tpm1 PE=1 SV=1;tr|B7ZNL3|B7ZNL3_MOUSE Tpm1 protein OS=Mus musculus OX=10090 GN=Tpm1	2075	33	33	28	273	120	153	10.39	10.05	-0.76532	-0.366755	0	0	-0.566037	10.2525	2105	45	45	39	302	149	153	10.3	9.868	-0.329995	-0.104258	0	0	-0.217126	10.1356	2165	45	44	42	454	193	261	10.37	10.34	-0.222107	-0.140542	0	0	-0.181324	10.3553	575	727
Bet1	sp|O35623|BET1_MOUSE BET1 homolog OS=Mus musculus OX=10090 GN=Bet1 PE=1 SV=1	1488	3	2	3	4	2	2	7.312	7.729	-0.7988	-0.331375	0	0	-0.565087	7.56874	1515	4	2	4	4	3	1	7.545		-0.84139		0	0		7.545																8	4
Fam96b	sp|Q9D187|CIA2B_MOUSE Cytosolic iron-sulfur assembly component 2B OS=Mus musculus OX=10090 GN=Ciao2b PE=1 SV=1;tr|F8WHV1|F8WHV1_MOUSE Cytosolic iron-sulfur assembly component 2B OS=Mus musculus OX=10090 GN=Ciao2b PE=1 SV=1	4313	4	3	4	8	4	4	8.479	7.995	-0.30527	-0.8185	0	0	-0.561885	8.3012	4367	6	2	6	7	2	5	7.672	8.116	-0.68554	-0.7676	0	0	-0.72657	7.94843	4478	5	5	5	11	7	4	8.254	7.954	0.05693	-0.72785	0	0	-0.33546	8.1294	15	19
Zfp740;Znf740	tr|A0A2R8W747|A0A2R8W747_MOUSE Zinc finger protein 740 OS=Mus musculus OX=10090 GN=Zfp740 PE=1 SV=1;tr|D3Z4A3|D3Z4A3_MOUSE Zinc finger protein 740 (Fragment) OS=Mus musculus OX=10090 GN=Zfp740 PE=1 SV=9;sp|Q6NZQ6-2|ZN740_MOUSE Isoform 2 of Zinc finger prot	456	4	4	2	14	11	3	8.29	7.355	-0.55265	-0.5711	0	0	-0.561875	8.03669	456	3	1	2	2	0	2		7.03		0.1146	0	0		7.03	469	4	2	3	7	3	4	7.279	7.649	-0.499615	-0.81905	0	0	-0.659332	7.50227	16	21
Myo1b	tr|E9QNH6|E9QNH6_MOUSE Unconventional myosin-Ib OS=Mus musculus OX=10090 GN=Myo1b PE=1 SV=1;tr|E9Q580|E9Q580_MOUSE Unconventional myosin-Ib OS=Mus musculus OX=10090 GN=Myo1b PE=1 SV=1;tr|Q7TQD7|Q7TQD7_MOUSE Myo1b protein OS=Mus musculus OX=10090 GN=Myo1b P	1109	35	24	31	75	24	51	8.94	8.742	-0.6759	-0.44626	0	0	-0.56108	8.85219	1108	30	28	17	48	27	21	8.754	8.228	-0.521635	-0.20009	0	0	-0.360862	8.5662	1168	36	32	31	89	44	45	9.043	8.899	-0.781	-0.60807	0	0	-0.694535	8.97694	123	164
Erbb3	sp|Q61526|ERBB3_MOUSE Receptor tyrosine-protein kinase erbB-3 OS=Mus musculus OX=10090 GN=Erbb3 PE=1 SV=2	2752	8	5	6	11	4	7	8.723	9.638	-0.44479	-0.676055	0	0	-0.560423	9.38682	2793	5	0	5	7	0	7		7.575		0.58855	0	0		7.575	2849	7	2	6	7	2	5	7.455	9.716	0.460985	0.227558	0	0	0.344272	9.41734	18	18
Rsu1	tr|Q9D031|Q9D031_MOUSE Ras suppressor protein 1 OS=Mus musculus OX=10090 GN=Rsu1 PE=1 SV=1;sp|Q01730|RSU1_MOUSE Ras suppressor protein 1 OS=Mus musculus OX=10090 GN=Rsu1 PE=1 SV=3;tr|A2AUR7|A2AUR7_MOUSE Ras suppressor protein 1 OS=Mus musculus OX=10090 GN=	2364	17	11	16	56	28	28	9.125	8.915	-0.747595	-0.370835	0	0	-0.559215	9.03257	2401	17	17	13	36	20	16	8.933	8.702	-0.14196	-0.599395	0	0	-0.370677	8.83268	2462	16	13	15	46	25	21	8.906	8.833	-0.1116	-0.02615	0	0	-0.068875	8.87103	92	102
Cyfip1	sp|Q7TMB8|CYFP1_MOUSE Cytoplasmic FMR1-interacting protein 1 OS=Mus musculus OX=10090 GN=Cyfip1 PE=1 SV=1;sp|Q7TMB8-2|CYFP1_MOUSE Isoform 2 of Cytoplasmic FMR1-interacting protein 1 OS=Mus musculus OX=10090 GN=Cyfip1;tr|A0A0R4J119|A0A0R4J119_MOUSE Cytoplas	3005	50	39	43	127	57	70	9.26	8.936	-0.528495	-0.587135	0	0	-0.557815	9.12754	3038	56	52	46	161	82	79	9.176	8.943	-0.35811	-0.362965	0	0	-0.360538	9.07494	3118	48	40	41	112	57	55	9.145	9.052	-0.6246	-0.317194	0	0	-0.470897	9.10098	288	239
Aifm1	tr|B1AU25|B1AU25_MOUSE Apoptosis-inducing factor 1, mitochondrial OS=Mus musculus OX=10090 GN=Aifm1 PE=1 SV=1;sp|Q9Z0X1|AIFM1_MOUSE Apoptosis-inducing factor 1, mitochondrial OS=Mus musculus OX=10090 GN=Aifm1 PE=1 SV=1	733	25	24	24	113	55	58	9.363	9.009	-0.59335	-0.521435	0	0	-0.557392	9.22111	729	26	23	24	104	42	62	9.008	8.884	-0.39906	-0.374465	0	0	-0.386763	8.95041	754	24	22	21	76	36	40	8.89	8.46	-0.6621	-0.36715	0	0	-0.514625	8.72618	217	189
Tm9sf2	sp|P58021|TM9S2_MOUSE Transmembrane 9 superfamily member 2 OS=Mus musculus OX=10090 GN=Tm9sf2 PE=1 SV=1	2064	7	4	6	13	6	7	8.276	7.796	-0.850595	-0.259475	0	0	-0.555035	8.09919	2094	11	7	11	27	7	20	8.349	8.349	0.06265	-0.06334	0	0	-0.000345	8.349	2154	8	5	6	9	3	6	8.225	7.997	-0.678	-0.95055	0	0	-0.814275	8.12579	40	22
	sp|Q9CQF4|MRES1_MOUSE Mitochondrial transcription rescue factor 1 OS=Mus musculus OX=10090 GN=Mtres1 PE=1 SV=1	4064	3	3	2	10	7	3	8.081	8.081	-0.48459	-0.6241	0	0	-0.554345	8.081	4129	3	1	3	4	1	3		8.11		-0.243035	0	0		8.11	4220	6	4	3	5	2	3	6.435	8.514	-0.800115	-1.6449	0	0	-1.22251	8.21658	14	15
Farsb	sp|Q9WUA2|SYFB_MOUSE Phenylalanine--tRNA ligase beta subunit OS=Mus musculus OX=10090 GN=Farsb PE=1 SV=2	4779	24	21	21	57	28	29	9.355	8.768	-0.48145	-0.62576	0	0	-0.553605	9.15393	4844	26	23	17	47	27	20	9.011	8.64	-0.73856	-0.882795	0	0	-0.810678	8.86397	4971	25	23	20	52	24	28	9.008	8.886	-0.5235	-0.63277	0	0	-0.578135	8.95127	104	109
Rpl3	sp|P27659|RL3_MOUSE 60S ribosomal protein L3 OS=Mus musculus OX=10090 GN=Rpl3 PE=1 SV=3	1815	38	35	34	329	175	154	10.22	9.718	-0.57882	-0.525755	0	0	-0.552287	10.0378	1849	35	33	30	312	158	154	10.02	9.684	-1.10869	-0.786957	0	0	-0.947826	9.88371	1902	32	28	32	266	128	138	9.877	9.82	-0.724007	-0.495542	0	0	-0.609774	9.84943	641	595
Ak3	sp|Q9WTP7|KAD3_MOUSE GTP:AMP phosphotransferase AK3, mitochondrial OS=Mus musculus OX=10090 GN=Ak3 PE=1 SV=3	4765	22	20	21	62	29	33	9.34	9.157	-0.51795	-0.586502	0	0	-0.552226	9.25807	4831	22	19	22	58	24	34	9.139	9.18	-0.17651	-0.332205	0	0	-0.254358	9.15998	4961	19	19	19	52	29	23	9.193	9.052	-0.2929	-0.299294	0	0	-0.296097	9.1282	120	114
Arid2	sp|E9Q7E2|ARID2_MOUSE AT-rich interactive domain-containing protein 2 OS=Mus musculus OX=10090 GN=Arid2 PE=1 SV=1	1132	3	2	2	8	3	5	7.276	7.087	-0.9408	-0.163607	0	0	-0.552203	7.1917	1125	4	4	1	4	3	1	7.165		0.60411		0	0		7.165	1192	4	3	2	5	3	2	7.318	6.526	-0.034997	1.862	0	0	0.913501	7.08197	12	13
Pdcd4	sp|Q61823|PDCD4_MOUSE Programmed cell death protein 4 OS=Mus musculus OX=10090 GN=Pdcd4 PE=1 SV=1;tr|A0A494BA05|A0A494BA05_MOUSE Programmed cell death protein 4 OS=Mus musculus OX=10090 GN=Pdcd4 PE=1 SV=1	2769	9	7	7	13	7	6	8.932	8.343	-0.5417	-0.560425	0	0	-0.551063	8.73052																2869	7	7	2	7	6	1	8.54		-1.24618		0	0		8.54	13	20
Vars2	sp|Q3U2A8|SYVM_MOUSE Valine--tRNA ligase, mitochondrial OS=Mus musculus OX=10090 GN=Vars2 PE=1 SV=2;tr|F6YJY2|F6YJY2_MOUSE Valyl-tRNA synthetase (Fragment) OS=Mus musculus OX=10090 GN=Vars2 PE=1 SV=1	2499	4	2	4	6	2	4	7.422	7.21	-0.7095	-0.3913	0	0	-0.5504	7.32881	2530	4	3	2	3	2	1	7.554		1.34041		0	0		7.554	2591	6	3	4	6	3	3	7.419	7.367	0.050585	0.4721	0	0	0.261342	7.39378	9	12
Nceh1	sp|Q8BLF1|NCEH1_MOUSE Neutral cholesterol ester hydrolase 1 OS=Mus musculus OX=10090 GN=Nceh1 PE=1 SV=1	3213	7	5	5	16	7	9	8.51	8.33	-0.51607	-0.584325	0	0	-0.550198	8.42926	3256	16	15	13	61	27	34	9.24	9.252	-0.37931	-0.338305	0	0	-0.358808	9.24604	3351	6	5	4	10	6	4	8.338	8.256	-0.3362	-0.32585	0	0	-0.331025	8.29893	77	26
Ndufa2	sp|Q9CQ75|NDUA2_MOUSE NADH dehydrogenase [ubiquinone] 1 alpha subcomplex subunit 2 OS=Mus musculus OX=10090 GN=Ndufa2 PE=1 SV=3	4043	6	2	6	8	3	5	8.303	8.225	-0.59405	-0.506025	0	0	-0.550037	8.26575	4109	7	5	6	14	7	7	8.466	8.35	-0.580915	-0.5149	0	0	-0.547907	8.41186	4201	7	6	7	18	7	11	8.419	8.419	-0.851	-1.03215	0	0	-0.941575	8.419	22	26
Anxa6	tr|F8WIT2|F8WIT2_MOUSE Annexin OS=Mus musculus OX=10090 GN=Anxa6 PE=1 SV=1	1278	71	63	66	316	156	160	10.51	10.11	-0.64062	-0.458755	0	0	-0.549687	10.3545	1292	73	64	70	352	176	176	10.26	9.963	0.024924	-0.0903775	0	0	-0.0327267	10.1364	1340	68	68	63	327	171	156	10.41	10.21	-0.014647	0.093038	0	0	0.0391955	10.3214	668	643
Coro1c	sp|Q9WUM4|COR1C_MOUSE Coronin-1C OS=Mus musculus OX=10090 GN=Coro1c PE=1 SV=2	4786	32	29	27	116	49	67	9.971	9.673	-0.55072	-0.547955	0	0	-0.549337	9.84707	4851	33	29	30	174	65	109	9.93	9.784	-0.638795	-0.404257	0	0	-0.521526	9.86311	4977	29	26	27	99	39	60	9.832	9.665	-0.926907	-0.500242	0	0	-0.713575	9.75648	290	215
Pcbp4	tr|A0A0R4J044|A0A0R4J044_MOUSE Poly(rC)-binding protein 4 OS=Mus musculus OX=10090 GN=Pcbp4 PE=1 SV=1;sp|P57724|PCBP4_MOUSE Poly(rC)-binding protein 4 OS=Mus musculus OX=10090 GN=Pcbp4 PE=1 SV=1;tr|A0A087WRH3|A0A087WRH3_MOUSE Poly(rC)-binding protein 4 (Fr	150	5	5	4	11	4	7	8.493	8.409	-0.55887	-0.53881	0	0	-0.54884	8.45303	152	4	4	3	8	5	3	8.307	7.846	-0.55018	-0.0205	0	0	-0.28534	8.135	163	4	3	4	14	7	7	8.27	8.477	-0.6915	-1.06635	0	0	-0.878925	8.38572	19	25
Mycbp	sp|Q9EQS3|MYCBP_MOUSE c-Myc-binding protein OS=Mus musculus OX=10090 GN=Mycbp PE=1 SV=5;tr|A2A7K5|A2A7K5_MOUSE c-Myc-binding protein OS=Mus musculus OX=10090 GN=Mycbp PE=1 SV=1	4569	4	3	4	8	4	4	7.696	7.629	-0.3623	-0.7353	0	0	-0.5488	7.66379	4630	5	4	5	11	6	5	8.184	7.529	-0.797975	-0.25277	0	0	-0.525373	7.9698	4747	6	5	6	14	6	8	8.266	8.037	-0.2408	-0.43175	0	0	-0.336275	8.16642	19	22
Tsg101	sp|Q61187|TS101_MOUSE Tumor susceptibility gene 101 protein OS=Mus musculus OX=10090 GN=Tsg101 PE=1 SV=2;tr|A0A1B0GS09|A0A1B0GS09_MOUSE Tumor susceptibility gene 101 protein (Fragment) OS=Mus musculus OX=10090 GN=Tsg101 PE=1 SV=1	2734	12	8	8	19	10	9	8.826	8.425	-0.46969	-0.62701	0	0	-0.54835	8.67023	2774	10	7	7	15	9	6	8.681	8.334	-0.235935	-0.5002	0	0	-0.368067	8.54127	2831	9	5	9	10	2	8	7.991	8.492	-1.00224	-0.5817	0	0	-0.79197	8.31006	34	29
H1f0	sp|P10922|H10_MOUSE Histone H1.0 OS=Mus musculus OX=10090 GN=H1-0 PE=2 SV=4	1682	6	6	6	58	17	41	8.849	8.826	-0.1897	-0.90526	0	0	-0.54748	8.83765	1718	7	7	6	52	33	19	9.246	8.42	0.03948	0.1371	0	0	0.08829	9.0054	1765	7	7	7	78	30	48	9.166	9.185	0.3347	-0.074454	0	0	0.130123	9.1756	110	136
Trim33	tr|E9QME5|E9QME5_MOUSE E3 ubiquitin-protein ligase TRIM33 OS=Mus musculus OX=10090 GN=Trim33 PE=1 SV=1;tr|E9QP19|E9QP19_MOUSE E3 ubiquitin-protein ligase TRIM33 OS=Mus musculus OX=10090 GN=Trim33 PE=1 SV=1;sp|Q99PP7-2|TRI33_MOUSE Isoform Beta of E3 ubiquit	1178	5	4	3	9	4	5	7.566	6.706	-0.0959	-0.9988	0	0	-0.54735	7.32113	1182	9	9	4	13	8	5	7.59	6.964	-0.53959	-0.9844	0	0	-0.761995	7.3812	1240	4	2	3	9	4	5	7.219	6.916	-1.16901	-2.032	0	0	-1.60051	7.09341	22	18
Uso1	sp|Q9Z1Z0|USO1_MOUSE General vesicular transport factor p115 OS=Mus musculus OX=10090 GN=Uso1 PE=1 SV=2;sp|Q9Z1Z0-2|USO1_MOUSE Isoform 2 of General vesicular transport factor p115 OS=Mus musculus OX=10090 GN=Uso1	4860	22	18	19	49	25	24	8.71	8.506	-0.56679	-0.52591	0	0	-0.54635	8.61987	4927	29	22	26	81	45	36	8.855	8.596	-0.31346	-0.676295	0	0	-0.494878	8.74453	5052	27	23	27	68	29	39	8.78	8.926	-0.48705	-0.537794	0	0	-0.512422	8.85911	130	117
Spats2	sp|Q8K1N4|SPAS2_MOUSE Spermatogenesis-associated serine-rich protein 2 OS=Mus musculus OX=10090 GN=Spats2 PE=1 SV=1;tr|A0A2R8W6T4|A0A2R8W6T4_MOUSE Spermatogenesis-associated serine-rich protein 2 (Fragment) OS=Mus musculus OX=10090 GN=Spats2 PE=1 SV=1;tr|A	3487	6	5	2	14	9	5	7.809	7.374	-0.5592	-0.5323	0	0	-0.54575	7.64383	3534	5	5	2	9	5	4	7.193	7.235	-0.99119	-1.0525	0	0	-1.02184	7.21451	3635	11	9	6	16	12	4	8.329	7.49	-1.2189	-1.71305	0	0	-1.46598	8.08673	23	30
Ubxn7	tr|G5E8R8|G5E8R8_MOUSE UBX domain-containing protein 7 OS=Mus musculus OX=10090 GN=Ubxn7 PE=1 SV=1;sp|Q6P5G6|UBXN7_MOUSE UBX domain-containing protein 7 OS=Mus musculus OX=10090 GN=Ubxn7 PE=1 SV=2	1361	9	9	8	28	18	10	8.939	8.075	-0.6317	-0.4595	0	0	-0.5456	8.69364	1379	7	7	1	6	6	0	8.081		-0.771775		0	0		8.081	1431	11	9	11	23	12	11	8.525	8.312	-0.689675	-0.68375	0	0	-0.686712	8.43143	34	51
Pmvk	tr|D3YXP6|D3YXP6_MOUSE Phosphomevalonate kinase OS=Mus musculus OX=10090 GN=Pmvk PE=1 SV=1;sp|Q9D1G2|PMVK_MOUSE Phosphomevalonate kinase OS=Mus musculus OX=10090 GN=Pmvk PE=1 SV=3;sp|Q9D1G2-2|PMVK_MOUSE Isoform 2 of Phosphomevalonate kinase OS=Mus musculus	885	6	5	6	14	6	8	8.288	8.227	-0.20095	-0.888925	0	0	-0.544937	8.25857	881	9	8	3	12	10	2	8.608	7.498	-0.473435	-0.3935	0	0	-0.433468	8.33944	909	8	7	5	11	8	3	8.188	7.771	-0.1311	-0.13435	0	0	-0.132725	8.02774	26	25
Klc1	tr|Q5UE59|Q5UE59_MOUSE Kinesin light chain OS=Mus musculus OX=10090 GN=Klc1 PE=1 SV=1;tr|E9Q7C9|E9Q7C9_MOUSE Kinesin light chain OS=Mus musculus OX=10090 GN=Klc1 PE=1 SV=1;tr|Q7TNF4|Q7TNF4_MOUSE Kinesin light chain OS=Mus musculus OX=10090 GN=Klc1 PE=1 SV=	541	15	15	10	28	17	11	8.984	8.294	-0.424	-0.665125	0	0	-0.544562	8.76366	554	26	24	14	43	27	16	8.939	8.342	-0.17946	-0.13466	0	0	-0.15706	8.7359	562	19	16	16	38	19	19	8.815	8.652	-0.36525	0.1803	0	0	-0.092475	8.7411	71	66
Hrsp12	sp|P52760|RIDA_MOUSE 2-iminobutanoate/2-iminopropanoate deaminase OS=Mus musculus OX=10090 GN=Rida PE=1 SV=3	2005	8	7	6	17	5	12	8.594	8.601	-0.50307	-0.58591	0	0	-0.54449	8.59751	2038	7	7	6	17	8	9	8.561	8.288	-0.399315	-0.3028	0	0	-0.351058	8.44561	2091	8	8	6	19	10	9	8.843	8.868	-0.26045	0.01429	0	0	-0.12308	8.85568	34	36
Adk	sp|P55264|ADK_MOUSE Adenosine kinase OS=Mus musculus OX=10090 GN=Adk PE=1 SV=2;sp|P55264-2|ADK_MOUSE Isoform Short of Adenosine kinase OS=Mus musculus OX=10090 GN=Adk;tr|A0A286YCD7|A0A286YCD7_MOUSE Adenosine kinase (Fragment) OS=Mus musculus OX=10090 GN=Ad	2037	18	16	15	35	17	18	9.368	8.674	-0.58465	-0.50416	0	0	-0.544405	9.14698	2067	17	16	11	26	14	12	9.038	8.425	-0.31016	-0.04391	0	0	-0.177035	8.83171	2124	17	16	13	26	12	14	8.86	8.561	-0.5992	0.0124	0	0	-0.2934	8.73574	61	61
Brd4	tr|Q3UH70|Q3UH70_MOUSE Bromodomain-containing protein 4 OS=Mus musculus OX=10090 GN=Brd4 PE=1 SV=1;sp|Q9ESU6|BRD4_MOUSE Bromodomain-containing protein 4 OS=Mus musculus OX=10090 GN=Brd4 PE=1 SV=2;sp|Q9ESU6-2|BRD4_MOUSE Isoform 2 of Bromodomain-containing p	2540	7	4	5	13	6	7	7.896	7.345	-0.42459	-0.6627	0	0	-0.543645	7.70258	2571	6	6	1	5	4	1	7.639		-0.42424		0	0		7.639	2626	10	7	7	17	5	12	7.654	7.873	-0.201585	-0.0136	0	0	-0.107592	7.77716	18	30
Mut	sp|P16332|MUTA_MOUSE Methylmalonyl-CoA mutase, mitochondrial OS=Mus musculus OX=10090 GN=Mmut PE=1 SV=2	1726	32	24	27	53	25	28	9.185	9.041	-0.627095	-0.457935	0	0	-0.542515	9.11894	1762	20	11	15	26	12	14	8.425	8.53	-0.611815	-0.02729	0	0	-0.319553	8.48067	1813	16	7	15	22	7	15	8.211	8.742	-0.0643	-0.03316	0	0	-0.04873	8.55305	79	75
Lmnb1	sp|P14733|LMNB1_MOUSE Lamin-B1 OS=Mus musculus OX=10090 GN=Lmnb1 PE=1 SV=3	1712	63	57	56	327	147	180	10.09	9.761	-0.619619	-0.463755	0	0	-0.541687	9.95594	1747	57	53	52	269	140	129	9.886	9.482	-0.924795	-0.202357	0	0	-0.563576	9.72938	1798	59	59	57	361	176	185	10.02	9.877	-0.633507	-0.255842	0	0	-0.444674	9.95436	596	688
Vapa	sp|Q9WV55|VAPA_MOUSE Vesicle-associated membrane protein-associated protein A OS=Mus musculus OX=10090 GN=Vapa PE=1 SV=2;tr|A0A3B2W837|A0A3B2W837_MOUSE Vesicle-associated membrane protein-associated protein A (Fragment) OS=Mus musculus OX=10090 GN=Vapa PE=	4799	23	22	18	132	64	68	9.838	9.479	-0.575565	-0.505402	0	0	-0.540484	9.69458	4860	19	18	16	108	52	56	9.617	9.185	-0.645695	-0.492805	0	0	-0.56925	9.45264	4988	19	18	17	102	45	57	9.511	9.383	-0.92655	-0.36649	0	0	-0.64652	9.4517	240	234
Sparc	tr|Q5NCU4|Q5NCU4_MOUSE Osteonectin OS=Mus musculus OX=10090 GN=Sparc PE=1 SV=1;tr|A0A1L1SSH9|A0A1L1SSH9_MOUSE Osteonectin OS=Mus musculus OX=10090 GN=Sparc PE=1 SV=1;sp|P07214|SPRC_MOUSE SPARC OS=Mus musculus OX=10090 GN=Sparc PE=1 SV=1	351	6	5	3	7	3	4	9.081	8.357	-0.679395	-0.401325	0	0	-0.54036	8.85508	358	9	9	1	7	5	2	9.082	8.17	0.10014	0.441	0	0	0.27057	8.83114	365	6	5	5	13	6	7	8.982	8.78	-0.0014	0.27923	0	0	0.138915	8.89264	14	20
Mdc1	tr|E9QK89|E9QK89_MOUSE Mediator of DNA damage checkpoint protein 1 OS=Mus musculus OX=10090 GN=Mdc1 PE=1 SV=1;sp|Q5PSV9|MDC1_MOUSE Mediator of DNA damage checkpoint protein 1 OS=Mus musculus OX=10090 GN=Mdc1 PE=1 SV=1	1165	9	8	2	24	22	2	8.229	7.253	-0.101695	-0.9785	0	0	-0.540098	7.9716	1165	2	2	2	3	1	2		6.911		0.3174	0	0		6.911	1226	8	8	1	4	3	1	7.204		-0.286815		0	0		7.204	27	28
Inpp1	tr|E0CYQ4|E0CYQ4_MOUSE Inositol polyphosphate 1-phosphatase (Fragment) OS=Mus musculus OX=10090 GN=Inpp1 PE=1 SV=1;tr|E0CX64|E0CX64_MOUSE Inositol polyphosphate 1-phosphatase (Fragment) OS=Mus musculus OX=10090 GN=Inpp1 PE=1 SV=1;tr|H3BK26|H3BK26_MOUSE Ino	978	2	2	2	5	2	3	7.745	7.518	-0.1703	-0.909	0	0	-0.53965	7.64617	977	2	2	2	3	1	2		7.08		-0.3903	0	0		7.08	1020	2	2	2	5	2	3	7.781	7.534	-0.845735	-0.72315	0	0	-0.784443	7.67483	8	10
Pcyt1a	sp|P49586|PCY1A_MOUSE Choline-phosphate cytidylyltransferase A OS=Mus musculus OX=10090 GN=Pcyt1a PE=1 SV=1;tr|D3Z3T5|D3Z3T5_MOUSE Choline-phosphate cytidylyltransferase A OS=Mus musculus OX=10090 GN=Pcyt1a PE=1 SV=1	1960	8	6	5	12	7	5	8.482	7.784	-0.56027	-0.515075	0	0	-0.537672	8.26031	1992	6	5	4	6	4	2	7.848	6.89	-0.169995	-0.5562	0	0	-0.363098	7.59235	2048	6	5	5	5	2	3	7.832	7.486	0.175465	-0.60335	0	0	-0.213943	7.69258	18	17
Sept11	tr|A0A0J9YTY0|A0A0J9YTY0_MOUSE Septin OS=Mus musculus OX=10090 GN=Septin11 PE=1 SV=1;tr|A0A0J9YUL3|A0A0J9YUL3_MOUSE Septin OS=Mus musculus OX=10090 GN=Septin11 PE=1 SV=1;sp|Q8C1B7-3|SEP11_MOUSE Isoform 3 of Septin-11 OS=Mus musculus OX=10090 GN=Septin11;sp	115	29	26	25	90	54	36	9.841	9.272	-0.581765	-0.493002	0	0	-0.537384	9.6437	114	29	26	27	90	47	43	9.586	9.257	-0.114795	-0.410505	0	0	-0.26265	9.45194	124	25	20	23	75	31	44	9.368	9.272	-0.00985	0.0174	0	0	0.003775	9.32265	180	165
Glg1	tr|F8WHM5|F8WHM5_MOUSE Golgi apparatus protein 1 (Fragment) OS=Mus musculus OX=10090 GN=Glg1 PE=1 SV=1;sp|Q61543|GSLG1_MOUSE Golgi apparatus protein 1 OS=Mus musculus OX=10090 GN=Glg1 PE=1 SV=1	1267	49	39	39	158	65	93	9.508	9.065	-0.70125	-0.371035	0	0	-0.536142	9.34069	1285	35	16	34	95	25	70	8.549	8.788	-0.224415	-0.325995	0	0	-0.275205	8.68474	1331	53	34	52	179	76	103	9.224	9.226	-0.2764	-0.13669	0	0	-0.206545	9.225	253	337
Ctbp2	tr|Q91YZ2|Q91YZ2_MOUSE C-terminal-binding protein 2 OS=Mus musculus OX=10090 GN=Ctbp2 PE=1 SV=1;sp|P56546|CTBP2_MOUSE C-terminal-binding protein 2 OS=Mus musculus OX=10090 GN=Ctbp2 PE=1 SV=2;sp|P56546-2|CTBP2_MOUSE Isoform 2 of C-terminal-binding protein 2	2054	7	6	7	13	5	8	8.993	8.417	-1.3219	0.25209	1	0	-0.534905	8.79422	2083	7	6	6	11	5	6	8.781	8.286	-1.62654	-0.3534	1	0	-0.989968	8.60051	2141	15	10	14	30	13	17	8.861	8.773	-1.0541	-0.32767	0	0	-0.690885	8.81923	24	43
Fam49b	sp|Q921M7|CYRIB_MOUSE CYFIP-related Rac1 interactor B OS=Mus musculus OX=10090 GN=Cyrib PE=1 SV=1;tr|A0A2I3BRN5|A0A2I3BRN5_MOUSE CYFIP-related Rac1 interactor B (Fragment) OS=Mus musculus OX=10090 GN=Cyrib PE=1 SV=1	3818	11	10	8	32	18	14	9.129	8.455	-0.640895	-0.42801	0	0	-0.534452	8.91141	3884	16	12	15	36	16	20	9.122	8.779	-0.62711	-0.372395	0	0	-0.499752	8.98352	3978	15	15	11	32	20	12	9.074	8.69	-0.6781	-0.34567	0	0	-0.511885	8.92313	68	64
Lgmn	sp|O89017|LGMN_MOUSE Legumain OS=Mus musculus OX=10090 GN=Lgmn PE=1 SV=1	1610	5	4	3	14	10	4	8.691	8.384	-0.27459	-0.793125	0	0	-0.533857	8.56408	1639	3	3	2	6	4	2	8.428	8.165	-0.105715	0.2902	0	0	0.0922425	8.31611	1691	4	4	3	9	3	6	8.128	8.014	-0.24334	0.18585	0	0	-0.028745	8.07473	20	23
Ap2b1	sp|Q9DBG3|AP2B1_MOUSE AP-2 complex subunit beta OS=Mus musculus OX=10090 GN=Ap2b1 PE=1 SV=1;sp|Q9DBG3-2|AP2B1_MOUSE Isoform 2 of AP-2 complex subunit beta OS=Mus musculus OX=10090 GN=Ap2b1;tr|H3BIY9|H3BIY9_MOUSE AP complex subunit beta OS=Mus musculus OX=1	4484	46	36	43	112	49	63	9.467	9.232	-0.49145	-0.575402	0	0	-0.533426	9.3652	4540	54	44	47	141	61	80	9.323	9.123	-0.21251	-0.215205	0	0	-0.213858	9.23441	4656	50	41	47	133	60	73	9.279	9.363	-0.2044	-0.35979	0	0	-0.282095	9.32303	253	245
Scaf8	sp|Q6DID3|SCAF8_MOUSE SR-related and CTD-associated factor 8 OS=Mus musculus OX=10090 GN=Scaf8 PE=1 SV=1	2855	6	3	6	12	4	8	7.668	7.55	-0.1846	-0.8822	0	0	-0.5334	7.613	2896	5	1	5	4	1	3		6.893		-1.476	0	0		6.893	2961	8	3	8	14	7	7	7.671	7.669	0.251215	-0.26603	0	0	-0.0074075	7.67	16	26
Fech	tr|Q544X6|Q544X6_MOUSE Ferrochelatase OS=Mus musculus OX=10090 GN=Fech PE=1 SV=1;tr|Q91W09|Q91W09_MOUSE Ferrochelatase OS=Mus musculus OX=10090 GN=Fech PE=1 SV=1;tr|A0A494BAI5|A0A494BAI5_MOUSE Ferrochelatase OS=Mus musculus OX=10090 GN=Fech PE=1 SV=1;sp|P2	2621	15	12	13	40	22	18	9.111	8.607	-0.464595	-0.59851	0	0	-0.531552	8.92834																															40	40
Celf1	tr|A0A0R4J0T5|A0A0R4J0T5_MOUSE CUGBP Elav-like family member 1 OS=Mus musculus OX=10090 GN=Celf1 PE=1 SV=1;sp|P28659-2|CELF1_MOUSE Isoform 2 of CUGBP Elav-like family member 1 OS=Mus musculus OX=10090 GN=Celf1;sp|P28659-3|CELF1_MOUSE Isoform 3 of CUGBP Ela	199	15	12	13	40	20	20	9.002	8.818	-0.3879	-0.67476	0	0	-0.53133	8.91967	202	11	9	10	42	21	21	8.776	8.833	-0.869535	-0.767365	0	0	-0.81845	8.80543	215	13	12	12	34	23	11	8.972	8.851	-0.5911	-0.71897	0	0	-0.655035	8.9157	82	74
Hsp90b1	sp|P08113|ENPL_MOUSE Endoplasmin OS=Mus musculus OX=10090 GN=Hsp90b1 PE=1 SV=2;tr|F7C312|F7C312_MOUSE Endoplasmin (Fragment) OS=Mus musculus OX=10090 GN=Hsp90b1 PE=1 SV=1	1647	66	59	56	405	205	200	10.44	10	-0.58992	-0.472155	0	0	-0.531037	10.2735	1681	69	63	61	568	267	301	10.38	10.04	-0.089595	-0.152757	0	0	-0.121176	10.2425	1729	65	64	56	441	226	215	10.27	10.05	0.041743	-0.029462	0	0	0.0061405	10.1738	973	846
Atp2b1	sp|G5E829|AT2B1_MOUSE Plasma membrane calcium-transporting ATPase 1 OS=Mus musculus OX=10090 GN=Atp2b1 PE=1 SV=1	1344	21	18	18	40	21	19	8.818	8.225	-0.86459	-0.195825	0	0	-0.530208	8.61571	1362	32	26	28	57	22	35	8.401	8.402	-0.24038	-0.16432	0	0	-0.20235	8.4015	1411	27	23	23	54	27	27	8.795	8.754	0.38575	1.16523	0	1	0.77549	8.77498	97	94
Mov10	tr|D3Z3E8|D3Z3E8_MOUSE RNA helicase OS=Mus musculus OX=10090 GN=Mov10 PE=1 SV=1;tr|E9PW39|E9PW39_MOUSE RNA helicase OS=Mus musculus OX=10090 GN=Mov10 PE=1 SV=1;tr|D3YVL0|D3YVL0_MOUSE RNA helicase OS=Mus musculus OX=10090 GN=Mov10 PE=1 SV=2;sp|P23249|MOV10_	869	28	21	21	52	28	24	8.88	8.48	-0.4256	-0.63441	0	0	-0.530005	8.72451	866	23	16	16	49	27	22	8.748	8.412	-0.353635	-0.2532	0	0	-0.303418	8.61171	891	27	21	20	56	31	25	8.601	8.514	0.182425	0.4048	0	0	0.293612	8.55967	101	108
Dbt	sp|P53395|ODB2_MOUSE Lipoamide acyltransferase component of branched-chain alpha-keto acid dehydrogenase complex, mitochondrial OS=Mus musculus OX=10090 GN=Dbt PE=1 SV=2	2011	13	8	12	25	10	15	8.558	8.403	-0.80957	-0.24901	0	0	-0.52929	8.48738	2043	16	14	13	23	13	10	8.55	8.127	-0.349015	0.4271	0	0	0.0390425	8.38808	2098	9	8	8	12	5	7	7.732	7.912	-0.201785	0.87415	0	0	0.336182	7.83126	48	37
Arl6	sp|O88848|ARL6_MOUSE ADP-ribosylation factor-like protein 6 OS=Mus musculus OX=10090 GN=Arl6 PE=1 SV=1;sp|O88848-2|ARL6_MOUSE Isoform 2 of ADP-ribosylation factor-like protein 6 OS=Mus musculus OX=10090 GN=Arl6;tr|D3Z067|D3Z067_MOUSE ADP-ribosylation facto	1600	7	3	6	9	3	6	7.728	7.909	-0.5126	-0.5441	0	0	-0.52835	7.82786																1679	5	4	5	6	2	4	7.294	7.749	-0.317015	-0.0886	0	0	-0.202808	7.57855	9	15
Marcks	sp|P26645|MARCS_MOUSE Myristoylated alanine-rich C-kinase substrate OS=Mus musculus OX=10090 GN=Marcks PE=1 SV=2	1807	8	5	7	42	18	24	9.198	8.903	-0.613395	-0.441935	0	0	-0.527665	9.07508	1841	10	8	10	75	35	40	9.292	9.197	-0.16831	0.081785	0	0	-0.0432625	9.24709	1895	8	8	7	65	34	31	9.379	9.275	0.02805	-0.11389	0	0	-0.04292	9.33011	117	107
Farsa	tr|E9PWY9|E9PWY9_MOUSE Phenylalanine--tRNA ligase OS=Mus musculus OX=10090 GN=Farsa PE=1 SV=1;sp|Q8C0C7|SYFA_MOUSE Phenylalanine--tRNA ligase alpha subunit OS=Mus musculus OX=10090 GN=Farsa PE=1 SV=1	1031	24	22	16	71	43	28	9.446	8.792	-0.52915	-0.52376	0	0	-0.526455	9.23198	1038	22	20	17	52	29	23	9.034	8.638	-0.50806	-0.179795	0	0	-0.343927	8.87965	1077	20	17	18	49	28	21	8.849	8.87	-0.6224	-0.85807	0	0	-0.740235	8.85963	123	120
Hk1	sp|P17710-3|HXK1_MOUSE Isoform HK1 of Hexokinase-1 OS=Mus musculus OX=10090 GN=Hk1;tr|G3UVV4|G3UVV4_MOUSE Hexokinase OS=Mus musculus OX=10090 GN=Hk1 PE=1 SV=1;sp|P17710-4|HXK1_MOUSE Isoform HK1-SC of Hexokinase-1 OS=Mus musculus OX=10090 GN=Hk1;sp|P17710|H	1739	48	45	41	124	61	63	9.512	9.183	-0.51935	-0.528002	0	0	-0.523676	9.37794	1775	59	49	55	208	78	130	9.481	9.459	-0.275995	-0.351857	0	0	-0.313926	9.47014	1826	58	51	52	156	73	83	9.534	9.478	-0.27155	-0.11509	0	0	-0.19332	9.5069	332	280
Tom1l2	sp|Q5SRX1-3|TM1L2_MOUSE Isoform 3 of TOM1-like protein 2 OS=Mus musculus OX=10090 GN=Tom1l2;sp|Q5SRX1-4|TM1L2_MOUSE Isoform 4 of TOM1-like protein 2 OS=Mus musculus OX=10090 GN=Tom1l2;sp|Q5SRX1-2|TM1L2_MOUSE Isoform 2 of TOM1-like protein 2 OS=Mus musculus	2647	3	2	2	5	2	3	7.552	7.858	-0.7213	-0.3242	0	0	-0.52275	7.73141																2737	5	4	4	8	3	5	7.786	7.955	-0.124545	-0.73955	0	0	-0.432047	7.87867	5	13
Sec24d	tr|Q6NXL1|Q6NXL1_MOUSE Sec24-related gene family, member D (S. cerevisiae) OS=Mus musculus OX=10090 GN=Sec24d PE=1 SV=1	2873	7	5	5	9	4	5	7.739	7.3	-0.3225	-0.7225	0	0	-0.5225	7.57276	2914	13	12	8	29	19	10	8.574	7.74	-0.801315	-0.15385	0	0	-0.477583	8.33236	2983	9	9	5	12	10	2	8.261	6.979	0.01833	-0.398	0	0	-0.189835	7.98208	38	21
Actr3	sp|Q99JY9|ARP3_MOUSE Actin-related protein 3 OS=Mus musculus OX=10090 GN=Actr3 PE=1 SV=3	3894	27	26	25	113	55	58	10.08	9.654	-0.669119	-0.375155	0	0	-0.522137	9.91726	3960	27	26	23	124	51	73	9.793	9.545	-0.536395	-0.493057	0	0	-0.514726	9.68647	4052	28	26	27	105	50	55	9.775	9.63	-0.474607	-0.650542	0	0	-0.562574	9.70852	237	218
Lamc1	tr|F8VQJ3|F8VQJ3_MOUSE Laminin subunit gamma-1 OS=Mus musculus OX=10090 GN=Lamc1 PE=1 SV=1;sp|P02468|LAMC1_MOUSE Laminin subunit gamma-1 OS=Mus musculus OX=10090 GN=Lamc1 PE=1 SV=2	1260	20	14	16	22	9	13	8.553	8.145	-0.64697	-0.3935	0	0	-0.520235	8.39525	1273	12	12	9	16	9	7	8.635	7.482	-0.054235	0.0685	0	0	0.0071325	8.36348	1325	23	10	22	26	6	20	8.226	8.576	0.3142	0.3422	0	0	0.3282	8.43534	38	48
Pdia4	tr|A0A0R4J0Z1|A0A0R4J0Z1_MOUSE Protein disulfide-isomerase A4 OS=Mus musculus OX=10090 GN=Pdia4 PE=1 SV=1;sp|P08003|PDIA4_MOUSE Protein disulfide-isomerase A4 OS=Mus musculus OX=10090 GN=Pdia4 PE=1 SV=3	208	56	51	54	253	135	118	10.05	9.666	-0.53562	-0.504655	0	0	-0.520137	9.89913	211	58	54	46	254	114	140	9.864	9.569	0.051925	0.0343625	0	0	0.0431438	9.74108	224	56	55	51	234	117	117	9.958	9.675	-0.113707	0.080428	0	0	-0.0166395	9.83915	507	487
Ube2l3	sp|P68037|UB2L3_MOUSE Ubiquitin-conjugating enzyme E2 L3 OS=Mus musculus OX=10090 GN=Ube2l3 PE=1 SV=1;tr|A0A338P786|A0A338P786_MOUSE Ubiquitin-conjugating enzyme E2 L3 (Fragment) OS=Mus musculus OX=10090 GN=Ube2l3 PE=1 SV=1;tr|A0A338P7E5|A0A338P7E5_MOUSE U	2245	18	15	15	73	40	33	9.667	9.53	-0.509165	-0.530555	0	0	-0.51986	9.60388	2279	13	11	11	35	20	15	9.064	9.21	-0.28081	-0.398805	0	0	-0.339807	9.14311	2334	14	12	12	34	14	20	9.262	9.204	-0.8153	-0.64789	0	0	-0.731595	9.23397	108	107
	tr|A0A5F8MQ94|A0A5F8MQ94_MOUSE RIKEN cDNA 1810058I24 gene OS=Mus musculus OX=10090 GN=1810058I24Rik PE=4 SV=1;sp|P0DP99|STMP1_MOUSE Short transmembrane mitochondrial protein 1 OS=Mus musculus OX=10090 GN=Stmp1 PE=1 SV=2	543	2	2	2	9	6	3	8.073	7.877	-0.36639	-0.672	0	0	-0.519195	7.98596	555	2	2	1	4	3	1	7.83		0.13406		0	0		7.83	563	2	2	2	4	2	2	7.902	7.589	-0.575335	-0.05195	0	0	-0.313642	7.77311	13	13
Fam120c	sp|Q8C3F2-3|F120C_MOUSE Isoform 3 of Constitutive coactivator of PPAR-gamma-like protein 2 OS=Mus musculus OX=10090 GN=Fam120c;sp|Q8C3F2|F120C_MOUSE Constitutive coactivator of PPAR-gamma-like protein 2 OS=Mus musculus OX=10090 GN=Fam120c PE=1 SV=3	3347	5	3	2	7	4	3	7.989	7.149	-0.25489	-0.7822	0	0	-0.518545	7.7466																															7	7
Vps13c	sp|Q8BX70-3|VP13C_MOUSE Isoform 3 of Vacuolar protein sorting-associated protein 13C OS=Mus musculus OX=10090 GN=Vps13c;sp|Q8BX70|VP13C_MOUSE Vacuolar protein sorting-associated protein 13C OS=Mus musculus OX=10090 GN=Vps13c PE=1 SV=2;sp|Q8BX70-2|VP13C_MOU	3301	45	34	29	69	36	33	8.591	7.845	-1.06527	0.0303	0	0	-0.517485	8.36166	3343	58	44	37	79	43	36	8.193	8.134	-0.323075	0.0604	0	0	-0.131337	8.1645	3442	20	17	10	22	14	8	7.692	7.432	0.728515	0.94195	0	0	0.835233	7.58117	148	91
Sptan1	sp|P16546-2|SPTN1_MOUSE Isoform 2 of Spectrin alpha chain, non-erythrocytic 1 OS=Mus musculus OX=10090 GN=Sptan1;sp|P16546|SPTN1_MOUSE Spectrin alpha chain, non-erythrocytic 1 OS=Mus musculus OX=10090 GN=Sptan1 PE=1 SV=4	1728	161	134	143	824	378	446	9.936	9.595	-0.55802	-0.476555	0	0	-0.517287	9.79814	1764	176	150	164	961	449	512	9.76	9.664	-0.255095	-0.302557	0	0	-0.278826	9.71465																1785	824
Enpp4	sp|Q8BTJ4-2|ENPP4_MOUSE Isoform 2 of Bis(5-adenosyl)-triphosphatase enpp4 OS=Mus musculus OX=10090 GN=Enpp4;sp|Q8BTJ4|ENPP4_MOUSE Bis(5-adenosyl)-triphosphatase enpp4 OS=Mus musculus OX=10090 GN=Enpp4 PE=1 SV=1	3256	4	3	3	4	2	2	7.512	7.259	-0.3557	-0.678	0	0	-0.51685	7.40367	3302	3	1	3	3	1	2		6.9		0.5078	0	0		6.9																7	4
Manba	tr|A0A0R4J092|A0A0R4J092_MOUSE Beta-mannosidase OS=Mus musculus OX=10090 GN=Manba PE=1 SV=1;sp|Q8K2I4|MANBA_MOUSE Beta-mannosidase OS=Mus musculus OX=10090 GN=Manba PE=1 SV=1	165	15	5	13	16	4	12	7.744	8.147	-1.0218	-0.0111	0	0	-0.51645	7.99066	167	8	8	4	9	6	3	8.093	7.525	-0.989075	1.173	0	0	0.0919625	7.89591																25	16
Itga6	sp|Q61739-2|ITA6_MOUSE Isoform Alpha-6X1A of Integrin alpha-6 OS=Mus musculus OX=10090 GN=Itga6;tr|A0A5F8MPB5|A0A5F8MPB5_MOUSE Integrin alpha-6 OS=Mus musculus OX=10090 GN=Itga6 PE=1 SV=1;sp|Q61739|ITA6_MOUSE Integrin alpha-6 OS=Mus musculus OX=10090 GN=It	2765	32	17	29	47	15	32	8.835	8.881	-0.5797	-0.452135	0	0	-0.515918	8.85861	2805	22	11	20	48	16	32	8.669	8.804	-0.570635	-0.333495	0	0	-0.452065	8.74172	2863	24	13	24	45	11	34	8.428	8.95	-0.9499	0.005606	0	0	-0.472147	8.76312	95	92
Eral1	sp|Q9CZU4|ERAL1_MOUSE GTPase Era, mitochondrial OS=Mus musculus OX=10090 GN=Eral1 PE=2 SV=1	4254	3	3	2	9	5	4	8.777	8.001	-0.77269	-0.2572	0	0	-0.514945	8.54322																4420	2	2	1	7	3	4	8.102	8.117	-0.93124	0.05535	0	0	-0.437945	8.10956	9	16
Cenpa	tr|A0A0G2JGI2|A0A0G2JGI2_MOUSE Histone H3-like centromeric protein A (Fragment) OS=Mus musculus OX=10090 GN=Cenpa PE=1 SV=1;tr|A0A0G2JEV2|A0A0G2JEV2_MOUSE Histone H3-like centromeric protein A OS=Mus musculus OX=10090 GN=Cenpa PE=1 SV=1;sp|O35216|CENPA_MOU	90	3	3	2	6	2	4	7.867	7.568	-0.4524	-0.5759	0	0	-0.51415	7.74274																94	2	2	2	3	1	2		7.409		-0.3656	0	0		7.409	6	9
Acot9;Acot10	sp|Q9R0X4|ACOT9_MOUSE Acyl-coenzyme A thioesterase 9, mitochondrial OS=Mus musculus OX=10090 GN=Acot9 PE=1 SV=1;sp|Q32MW3|ACO10_MOUSE Acyl-coenzyme A thioesterase 10, mitochondrial OS=Mus musculus OX=10090 GN=Acot10 PE=2 SV=1	4746	26	21	24	74	29	45	9.377	9.301	-0.59415	-0.433902	0	0	-0.514026	9.34066	4811	21	16	20	53	22	31	9.014	8.978	-0.40176	0.017605	0	0	-0.192078	8.99637	4938	26	21	21	50	25	25	9.169	9.392	-0.33	-0.32519	0	0	-0.327595	9.29466	127	124
Lasp1	sp|Q61792|LASP1_MOUSE LIM and SH3 domain protein 1 OS=Mus musculus OX=10090 GN=Lasp1 PE=1 SV=1;tr|A2A6G9|A2A6G9_MOUSE LIM and SH3 domain protein 1 (Fragment) OS=Mus musculus OX=10090 GN=Lasp1 PE=1 SV=1;tr|A2A6H0|A2A6H0_MOUSE LIM and SH3 domain protein 1 (F	2768	18	17	15	157	93	64	9.906	9.438	-0.55572	-0.471702	0	0	-0.513711	9.73221	2807	19	17	17	91	50	41	9.6	9.302	-0.387495	-0.209405	0	0	-0.29845	9.47607	2867	19	16	17	148	75	73	9.759	9.599	-0.818807	-0.718842	0	0	-0.768825	9.68633	248	305
Isoc2a	sp|P85094|ISC2A_MOUSE Isochorismatase domain-containing protein 2A OS=Mus musculus OX=10090 GN=Isoc2a PE=1 SV=1	2306	6	5	4	11	6	5	8.562	8.23	-0.28537	-0.741125	0	0	-0.513247	8.42698	2341	6	4	5	15	7	8	8.557	8.468	-0.023605	-0.3509	0	0	-0.187252	8.51478	2399	6	4	6	14	7	7	8.452	8.592	-0.2603	-0.3422	0	0	-0.30125	8.52762	26	25
Pitpnb	sp|P53811|PIPNB_MOUSE Phosphatidylinositol transfer protein beta isoform OS=Mus musculus OX=10090 GN=Pitpnb PE=1 SV=2;tr|Q8JZZ5|Q8JZZ5_MOUSE Phosphatidylinositol transfer protein beta isoform OS=Mus musculus OX=10090 GN=Pitpnb PE=1 SV=1	2015	14	12	13	27	13	14	9.023	8.595	-0.3017	-0.72461	0	0	-0.513155	8.85972	2046	15	7	15	26	10	16	8.874	8.659	-0.70706	-0.541495	0	0	-0.624278	8.77967	2101	16	10	14	33	15	18	8.867	8.702	-0.4464	-0.69647	0	0	-0.571435	8.79229	53	60
Fam91a1	sp|Q3UVG3|F91A1_MOUSE Protein FAM91A1 OS=Mus musculus OX=10090 GN=Fam91a1 PE=1 SV=1	2580	5	2	5	4	2	2	6.754	7.197	-0.6634	-0.3625	0	0	-0.51295	7.02969	2613	7	4	6	10	4	6	7.39	7.666	-0.47079	-0.35238	0	0	-0.411585	7.54957	2662	9	9	7	14	8	6	7.975	7.789	-0.87484	-0.9472	0	0	-0.91102	7.89188	14	18
Ctnnd1	tr|G3X9V2|G3X9V2_MOUSE Catenin delta-1 OS=Mus musculus OX=10090 GN=Ctnnd1 PE=1 SV=1;tr|E9Q8Z6|E9Q8Z6_MOUSE Catenin delta-1 OS=Mus musculus OX=10090 GN=Ctnnd1 PE=1 SV=1;tr|E9Q8Z8|E9Q8Z8_MOUSE Catenin delta-1 OS=Mus musculus OX=10090 GN=Ctnnd1 PE=1 SV=1;sp|P	1142	31	23	23	88	47	41	9.315	8.859	-0.54015	-0.484435	0	0	-0.512293	9.14429	1138	31	26	23	84	49	35	9.087	8.677	-0.35871	-0.480295	0	0	-0.419503	8.92869	1201	34	31	25	83	48	35	9.112	8.843	-0.462	-0.65777	0	0	-0.559885	8.998	172	171
Ctnnbl1	sp|Q9CWL8|CTBL1_MOUSE Beta-catenin-like protein 1 OS=Mus musculus OX=10090 GN=Ctnnbl1 PE=1 SV=1	4166	19	18	8	23	15	8	8.868	8.243	-0.4823	-0.538825	0	0	-0.510563	8.65939	4231	16	14	9	25	13	12	9.063	8.812	-0.35056	-0.397295	0	0	-0.373928	8.95539	4322	23	21	13	35	22	13	9.462	8.423	-0.10725	-0.08837	0	0	-0.09781	9.19896	48	58
Pafah1b1	sp|P63005|LIS1_MOUSE Platelet-activating factor acetylhydrolase IB subunit beta OS=Mus musculus OX=10090 GN=Pafah1b1 PE=1 SV=2;sp|P63005-2|LIS1_MOUSE Isoform 2 of Platelet-activating factor acetylhydrolase IB subunit beta OS=Mus musculus OX=10090 GN=Pafah1	2213	27	16	26	73	37	36	9.541	9.189	-0.54015	-0.480502	0	0	-0.510326	9.39973	2247	26	18	24	71	31	40	9.372	9.145	-0.594595	-0.580805	0	0	-0.5877	9.27317	2302	20	17	19	40	20	20	9.215	9.137	-1.2433	-1.12159	1	1	-1.18245	9.17775	144	113
Wasl	sp|Q91YD9|WASL_MOUSE Neural Wiskott-Aldrich syndrome protein OS=Mus musculus OX=10090 GN=Wasl PE=1 SV=1	3765	8	6	3	7	5	2	8.44	7.005	-0.47715	-0.542	0	0	-0.509575	8.15463	3830	11	10	2	13	8	5	8.269	7.458	-0.45508	-0.18044	0	0	-0.31776	8.03037	3923	12	11	5	11	6	5	8.248	7.708	-0.4145	-1.107	0	0	-0.76075	8.05702	20	18
Apool	sp|Q78IK4|MIC27_MOUSE MICOS complex subunit Mic27 OS=Mus musculus OX=10090 GN=Apool PE=1 SV=1;tr|B1AV14|B1AV14_MOUSE MICOS complex subunit OS=Mus musculus OX=10090 GN=Apool PE=1 SV=1	2985	10	4	10	10	4	6	7.637	8.08	0.01444	-1.0275	0	0	-0.50653	7.91269	3017	13	10	10	23	11	12	8.222	8.937	-0.834475	-0.222265	0	0	-0.52837	8.71252	3099	11	8	11	28	12	16	8.289	8.804	-0.662	-0.32567	0	0	-0.493835	8.61874	33	38
Sept7	tr|E9Q1G8|E9Q1G8_MOUSE Septin OS=Mus musculus OX=10090 GN=Septin7 PE=1 SV=2;tr|E9Q9F5|E9Q9F5_MOUSE Septin OS=Mus musculus OX=10090 GN=Septin7 PE=1 SV=2;sp|O55131|SEPT7_MOUSE Septin-7 OS=Mus musculus OX=10090 GN=Septin7 PE=1 SV=1	1077	32	26	30	172	72	100	10.08	9.713	-0.567219	-0.444555	0	0	-0.505887	9.93417	1074	29	26	25	148	61	87	9.724	9.574	-0.180895	-0.424557	0	0	-0.302726	9.65544	1129	29	28	24	114	53	61	9.789	9.588	-0.490807	-0.471142	0	0	-0.480975	9.70003	320	286
Pgm1;Pgm2	sp|Q9D0F9|PGM1_MOUSE Phosphoglucomutase-1 OS=Mus musculus OX=10090 GN=Pgm1 PE=1 SV=4;tr|A2CEK3|A2CEK3_MOUSE Phosphoglucomutase-1 OS=Mus musculus OX=10090 GN=Pgm1 PE=1 SV=1	4284	30	25	25	63	27	36	9.169	9.075	-0.380495	-0.630535	0	0	-0.505515	9.12454	4337	35	27	31	81	35	46	9.168	9.155	-0.23511	-0.241205	0	0	-0.238157	9.16155	4448	33	30	28	95	50	45	9.479	9.381	-0.26765	0.04979	0	0	-0.10893	9.43276	144	158
Rab14	sp|Q91V41|RAB14_MOUSE Ras-related protein Rab-14 OS=Mus musculus OX=10090 GN=Rab14 PE=1 SV=3;tr|Q50HX3|Q50HX3_MOUSE RAB14 protein variant OS=Mus musculus OX=10090 GN=Rab14 PE=1 SV=1	3708	22	21	19	76	35	41	9.638	9.175	-0.439065	-0.571502	0	0	-0.505283	9.46548	3771	21	18	20	82	35	47	9.574	9.477	-0.870895	-0.502757	0	0	-0.686826	9.5282	3868	19	19	16	68	32	36	9.474	9.205	-0.99655	-0.60349	0	0	-0.80002	9.36	158	144
Epb41l2;Epb4.1l2	sp|O70318|E41L2_MOUSE Band 4.1-like protein 2 OS=Mus musculus OX=10090 GN=Epb41l2 PE=1 SV=2;tr|Q8C928|Q8C928_MOUSE Band 4.1-like protein 2 (Fragment) OS=Mus musculus OX=10090 GN=Epb41l2 PE=1 SV=1;tr|A0A1W2P6I5|A0A1W2P6I5_MOUSE Band 4.1-like protein 2 (Frag	1552	32	31	20	73	44	29	9.179	8.504	-0.658695	-0.35061	0	0	-0.504652	8.96124	1581	51	48	40	228	138	90	9.578	9.231	-0.218395	-0.302805	0	0	-0.2606	9.43827	1630	50	47	35	163	89	74	9.335	9.184	-0.08615	-0.037964	0	0	-0.062057	9.26603	301	236
Mroh1	tr|E0CZ22|E0CZ22_MOUSE Maestro heat-like repeat family member 1 OS=Mus musculus OX=10090 GN=Mroh1 PE=1 SV=1;tr|D3Z624|D3Z624_MOUSE Maestro heat-like repeat family member 1 OS=Mus musculus OX=10090 GN=Mroh1 PE=1 SV=2	992	7	5	6	12	4	8	7.763	7.373	-0.615	-0.3923	0	0	-0.50365	7.61038	993	32	13	31	70	15	55	7.888	8.662	0.469385	0.180005	0	0	0.324695	8.42851	1036	20	18	14	40	21	19	8.459	8.025	0.6194	0.52805	0	0	0.573725	8.2941	82	52
Fermt2	sp|Q8CIB5|FERM2_MOUSE Fermitin family homolog 2 OS=Mus musculus OX=10090 GN=Fermt2 PE=1 SV=1	3433	23	19	19	59	30	29	9.306	9.087	-0.53735	-0.467435	0	0	-0.502393	9.21016	3481	33	28	29	87	39	48	9.436	9.202	-0.587795	-0.465905	0	0	-0.52685	9.33457	3582	34	26	31	68	29	39	9.453	9.25	-0.71245	-0.80189	0	0	-0.75717	9.36325	146	127
Tpm1	tr|G5E8R1|G5E8R1_MOUSE Tropomyosin alpha-1 chain OS=Mus musculus OX=10090 GN=Tpm1 PE=1 SV=1;tr|G5E8R0|G5E8R0_MOUSE Tropomyosin alpha-1 chain OS=Mus musculus OX=10090 GN=Tpm1 PE=1 SV=1;tr|E9Q455|E9Q455_MOUSE Tropomyosin alpha-1 chain OS=Mus musculus OX=1009	1359	9	9	8	40	22	18	9.505	8.999	-0.38645	-0.618135	0	0	-0.502293	9.32187	1377	7	7	6	28	15	13	9.089	8.753	-0.25651	-0.348795	0	0	-0.302652	8.95271	1429	8	8	7	28	13	15	9	8.824	-0.17	-0.060996	0	0	-0.115498	8.92086	68	68
Itga1	sp|Q3V3R4|ITA1_MOUSE Integrin alpha-1 OS=Mus musculus OX=10090 GN=Itga1 PE=1 SV=2	2596	17	8	17	33	9	24	8.327	8.312	-0.76145	-0.242025	0	0	-0.501737	8.31956	2631	13	12	8	22	14	8	8.086	7.518	-0.111285	-0.13806	0	0	-0.124673	7.88891	2677	26	15	23	41	13	28	8.301	8.563	-0.2479	0.0247	0	0	-0.1116	8.45146	55	74
Gng12	tr|A0A0N4SW28|A0A0N4SW28_MOUSE Guanine nucleotide-binding protein subunit gamma OS=Mus musculus OX=10090 GN=Gng12 PE=1 SV=1;sp|Q9DAS9|GBG12_MOUSE Guanine nucleotide-binding protein G(I)/G(S)/G(O) subunit gamma-12 OS=Mus musculus OX=10090 GN=Gng12 PE=1 SV=3	131	7	6	7	25	11	14	8.877	8.833	-0.4541	-0.54756	0	0	-0.50083	8.85556	131	7	5	7	22	10	12	8.97	8.972	-0.16306	-0.280465	0	0	-0.221763	8.971	143	7	7	7	24	12	12	8.965	8.749	-0.3216	-0.23497	0	0	-0.278285	8.87029	47	49
Colgalt1	sp|Q8K297|GT251_MOUSE Procollagen galactosyltransferase 1 OS=Mus musculus OX=10090 GN=Colgalt1 PE=1 SV=2	3498	15	14	11	45	27	18	9.174	8.608	-0.451995	-0.54861	0	0	-0.500302	8.97734	3543	16	16	10	32	23	9	9.047	8.179	-0.07596	0.1914	0	0	0.05772	8.80116	3645	21	20	13	64	31	33	9.213	8.804	-0.08	0.01919	0	0	-0.030405	9.05497	77	109
Cox20	sp|Q9D7J4|COX20_MOUSE Cytochrome c oxidase assembly protein COX20, mitochondrial OS=Mus musculus OX=10090 GN=Cox20 PE=1 SV=1	4409	4	4	3	10	5	5	7.933	8.016	-0.68079	-0.3175	0	0	-0.499145	7.97648	4459	3	2	3	6	2	4	7.353	7.824	-0.78999	0.0096	0	0	-0.390195	7.64945	4577	3	3	3	4	2	2	7.492	7.507	-1.25901	-0.03365	0	0	-0.646332	7.49956	16	14
Ccar1	sp|Q8CH18|CCAR1_MOUSE Cell division cycle and apoptosis regulator protein 1 OS=Mus musculus OX=10090 GN=Ccar1 PE=1 SV=1;sp|Q8CH18-3|CCAR1_MOUSE Isoform 3 of Cell division cycle and apoptosis regulator protein 1 OS=Mus musculus OX=10090 GN=Ccar1	3417	26	18	21	57	32	25	8.514	8.196	-0.39627	-0.6007	0	0	-0.498485	8.38348	3462	22	15	13	28	14	14	7.931	8.211	-0.020325	0.7025	0	0	0.341087	8.09319	3564	30	25	21	42	22	20	8.349	8.211	-0.7143	-0.46435	0	0	-0.589325	8.28546	85	99
Tbc1d5	tr|A0A286YDB3|A0A286YDB3_MOUSE TBC1 domain family member 5 OS=Mus musculus OX=10090 GN=Tbc1d5 PE=1 SV=1;sp|Q80XQ2|TBCD5_MOUSE TBC1 domain family member 5 OS=Mus musculus OX=10090 GN=Tbc1d5 PE=1 SV=2	412	2	2	1	6	4	2	7.674	6.784	-0.8806	-0.11103	0	0	-0.495815	7.4256	403	2	1	2	5	2	3	6.843	6.933	-0.43669	-0.4786	0	0	-0.457645	6.89033	421	2	2	1	7	2	5	7.113	7.531	-0.738415	-0.29678	0	0	-0.517598	7.37046	11	13
Atp6v0d1	sp|P51863|VA0D1_MOUSE V-type proton ATPase subunit d 1 OS=Mus musculus OX=10090 GN=Atp6v0d1 PE=1 SV=2	1989	7	4	5	10	5	5	8.793	8.206	-0.30559	-0.6841	0	0	-0.494845	8.59193	2025	13	9	13	27	7	20	8.517	9.025	-0.001925	-0.261565	0	0	-0.131745	8.84139	2076	8	4	6	11	4	7	8.556	8.322	0.867625	-0.05795	0	0	0.404838	8.45457	37	21
Ppm1b	tr|Q99NF7|Q99NF7_MOUSE Ppm1b protein OS=Mus musculus OX=10090 GN=Ppm1b PE=1 SV=1;sp|P36993-4|PPM1B_MOUSE Isoform 3 of Protein phosphatase 1B OS=Mus musculus OX=10090 GN=Ppm1b;sp|P36993|PPM1B_MOUSE Protein phosphatase 1B OS=Mus musculus OX=10090 GN=Ppm1b PE	3980	7	4	5	19	8	11	8.423	8.214	-0.54235	-0.446925	0	0	-0.494638	8.33095	4051	5	5	4	11	5	6	7.773	7.687	-0.33144	-0.75055	0	0	-0.540995	7.73213	4141	7	6	6	14	8	6	8.162	7.91	-0.3129	-0.7378	0	0	-0.52535	8.05403	30	33
Ldhb	tr|A0A6I8MX27|A0A6I8MX27_MOUSE L-lactate dehydrogenase OS=Mus musculus OX=10090 GN=Ldhb PE=1 SV=1;sp|P16125|LDHB_MOUSE L-lactate dehydrogenase B chain OS=Mus musculus OX=10090 GN=Ldhb PE=1 SV=2;tr|D3Z7F0|D3Z7F0_MOUSE L-lactate dehydrogenase (Fragment) OS=M	550	15	15	12	41	22	19	9.646	9.464	-0.518265	-0.469902	0	0	-0.494084	9.56446	563	18	18	13	55	25	30	9.649	9.377	-0.327195	-0.038385	0	0	-0.18279	9.53396	575	16	16	13	52	24	28	9.64	9.582	0.11424	0.047788	0	0	0.081014	9.61197	96	93
Elmo2	sp|Q8BHL5-2|ELMO2_MOUSE Isoform 2 of Engulfment and cell motility protein 2 OS=Mus musculus OX=10090 GN=Elmo2;sp|Q8BHL5|ELMO2_MOUSE Engulfment and cell motility protein 2 OS=Mus musculus OX=10090 GN=Elmo2 PE=1 SV=1;sp|Q8BHL5-3|ELMO2_MOUSE Isoform 3 of Engu	3177	18	14	15	22	13	9	8.572	8.085	-0.69287	-0.2948	0	0	-0.493835	8.39346	3216	18	16	11	21	15	6	8.41	7.75	-0.17938	0.11245	0	0	-0.033465	8.19489	3309	17	14	15	34	17	17	8.587	8.39	-0.249175	-0.43055	0	0	-0.339863	8.49958	43	56
Capza1	tr|Q5RKN9|Q5RKN9_MOUSE F-actin-capping protein subunit alpha OS=Mus musculus OX=10090 GN=Capza1 PE=1 SV=1;sp|P47753|CAZA1_MOUSE F-actin-capping protein subunit alpha-1 OS=Mus musculus OX=10090 GN=Capza1 PE=1 SV=4	1931	10	8	9	16	11	5	9.073	8.792	-0.683195	-0.30366	0	0	-0.493428	8.95484	2679	11	8	11	18	10	8	9.334	8.82	-0.575595	-0.711295	0	0	-0.643445	9.14898	2732	17	15	14	35	22	13	9.429	9.047	-0.40875	-0.749894	0	0	-0.579322	9.27871	34	51
Dars	sp|Q922B2|SYDC_MOUSE Aspartate--tRNA ligase, cytoplasmic OS=Mus musculus OX=10090 GN=Dars1 PE=1 SV=2	3829	41	36	36	109	50	59	9.863	9.462	-0.512965	-0.473702	0	0	-0.493333	9.70723	3896	36	33	34	109	44	65	9.589	9.373	-0.362195	-0.095005	0	0	-0.2286	9.49429	3989	38	35	30	113	56	57	9.671	9.544	-0.571607	-0.293242	0	0	-0.432424	9.61213	218	222
Capn2	sp|O08529|CAN2_MOUSE Calpain-2 catalytic subunit OS=Mus musculus OX=10090 GN=Capn2 PE=1 SV=4	1419	36	31	33	93	40	53	9.503	9.089	-0.62405	-0.360735	0	0	-0.492393	9.34357	1439	39	36	37	111	48	63	9.334	9.253	-0.263795	-0.175705	0	0	-0.21975	9.29539	1488	36	34	32	98	43	55	9.352	9.283	-0.59705	-0.38019	0	0	-0.48862	9.31887	204	191
Pcx;Pc	tr|G5E8R3|G5E8R3_MOUSE Pyruvate carboxylase OS=Mus musculus OX=10090 GN=Pcx PE=1 SV=1;tr|E9QPD7|E9QPD7_MOUSE Pyruvate carboxylase OS=Mus musculus OX=10090 GN=Pcx PE=1 SV=1;sp|Q05920|PYC_MOUSE Pyruvate carboxylase, mitochondrial OS=Mus musculus OX=10090 GN=	1193	22	13	19	41	15	26	8.333	8.289	-0.46325	-0.520425	0	0	-0.491837	8.31156	1196	47	38	37	99	45	54	8.941	8.74	0.34284	0.027955	0	0	0.185397	8.85203	1255	37	29	32	73	30	43	8.82	8.764	0.38925	0.32243	0	0	0.35584	8.7929	140	114
Gtf2h2	tr|Q91YN8|Q91YN8_MOUSE General transcription factor IIH subunit OS=Mus musculus OX=10090 GN=Gtf2h2 PE=1 SV=1;sp|Q9JIB4|TF2H2_MOUSE General transcription factor IIH subunit 2 OS=Mus musculus OX=10090 GN=Gtf2h2 PE=1 SV=1;tr|S4R2R0|S4R2R0_MOUSE General transc	3772	3	3	2	4	2	2	7.627	7.041	-0.3151	-0.6676	0	0	-0.49135	7.42614																															4	4
Kpna3	sp|O35344|IMA4_MOUSE Importin subunit alpha-4 OS=Mus musculus OX=10090 GN=Kpna3 PE=1 SV=1	1473	9	8	8	18	8	10	8.78	8.184	-0.52859	-0.4539	0	0	-0.491245	8.5771	1499	8	6	8	15	7	8	8.346	8.143	-0.57248	-0.6521	0	0	-0.61229	8.25625	1546	7	6	7	13	7	6	8.455	8.226	-1.2329	-0.46885	0	0	-0.850875	8.35542	33	31
Kntc1	sp|Q8C3Y4|KNTC1_MOUSE Kinetochore-associated protein 1 OS=Mus musculus OX=10090 GN=Kntc1 PE=1 SV=2	3352	31	18	26	55	26	29	8.525	7.996	-0.97927	-0.00315	0	0	-0.49121	8.33651	3388	38	29	29	78	41	37	8.484	8.327	-0.307715	-0.7469	0	0	-0.527308	8.41256	3489	32	18	28	41	15	26	7.957	8.209	0.39796	0.32885	0	0	0.363405	8.10103	133	96
Pgm3	tr|Q8BWW3|Q8BWW3_MOUSE Phosphoacetylglucosamine mutase OS=Mus musculus OX=10090 GN=Pgm3 PE=1 SV=1;sp|Q9CYR6|AGM1_MOUSE Phosphoacetylglucosamine mutase OS=Mus musculus OX=10090 GN=Pgm3 PE=1 SV=1	3294	7	6	5	10	7	3	8.541	7.672	-0.71257	-0.266275	0	0	-0.489422	8.29505	3338	6	5	4	4	2	2	7.593	7.323	0.43761	0.7163	0	0	0.576955	7.47865	3435	9	9	3	9	9	0	8.225		-0.1838		0	0		8.225	14	19
Myef2	sp|Q8C854-3|MYEF2_MOUSE Isoform 2 of Myelin expression factor 2 OS=Mus musculus OX=10090 GN=Myef2;sp|Q8C854|MYEF2_MOUSE Myelin expression factor 2 OS=Mus musculus OX=10090 GN=Myef2 PE=1 SV=1;tr|A2ATP5|A2ATP5_MOUSE Myelin expression factor 2 OS=Mus musculus	3373	15	14	7	57	36	21	9.107	8.163	-0.488095	-0.4891	0	0	-0.488598	8.85276	3408	22	18	12	81	50	31	8.997	8.659	-0.04726	0.056705	0	0	0.0047225	8.86008																138	57
Ilkap	sp|Q8R0F6|ILKAP_MOUSE Integrin-linked kinase-associated serine/threonine phosphatase 2C OS=Mus musculus OX=10090 GN=Ilkap PE=1 SV=1;sp|Q8R0F6-2|ILKAP_MOUSE Isoform 2 of Integrin-linked kinase-associated serine/threonine phosphatase 2C OS=Mus musculus OX=10	3554	11	7	8	19	9	10	8.692	8.2	-0.57129	-0.4051	0	0	-0.488195	8.51224	3603	3	1	3	5	1	4		7.567		-0.12155	0	0		7.567	3704	6	5	5	12	6	6	8.249	7.674	-0.3678	-0.33665	0	0	-0.352225	8.05043	24	31
Rbms2	tr|E9Q7G6|E9Q7G6_MOUSE RNA-binding motif, single-stranded-interacting protein 2 OS=Mus musculus OX=10090 GN=Rbms2 PE=1 SV=1;tr|A0A5F8MPX7|A0A5F8MPX7_MOUSE RNA-binding motif, single-stranded-interacting protein 2 OS=Mus musculus OX=10090 GN=Rbms2 PE=1 SV=1;	538	2	2	2	7	4	3	8.491	7.424	-0.69437	-0.2806	0	0	-0.487485	8.22568	550	2	2	2	3	2	1	7.991		-1.33011		0	0		7.991	558	3	3	3	4	2	2	7.833	7.689	-0.593235	-2.24905	0	1	-1.42114	7.76694	10	11
Snrpd1	sp|P62315|SMD1_MOUSE Small nuclear ribonucleoprotein Sm D1 OS=Mus musculus OX=10090 GN=Snrpd1 PE=1 SV=1	2167	5	5	4	25	14	11	9.391	9.143	-0.48735	-0.486802	0	0	-0.487076	9.28447	2196	5	4	5	22	9	13	9.307	8.967	-1.01591	-0.806765	1	0	-0.911338	9.16946	2253	5	5	5	29	16	13	9.434	9.167	-0.95655	-1.32459	0	1	-1.14057	9.3207	47	54
Dcun1d1	tr|A0A140T8R8|A0A140T8R8_MOUSE DCN1-like protein (Fragment) OS=Mus musculus OX=10090 GN=Dcun1d1 PE=1 SV=1;tr|A0A0G2JGV7|A0A0G2JGV7_MOUSE DCN1-like protein (Fragment) OS=Mus musculus OX=10090 GN=Dcun1d1 PE=1 SV=1;tr|Q3UT23|Q3UT23_MOUSE DCN1-like protein OS=	105	9	8	6	17	10	7	9.239	8.046	-0.372595	-0.598	0	0	-0.485297	8.96496																															17	17
Ckap5	tr|Z4YL78|Z4YL78_MOUSE Cytoskeleton-associated protein 5 OS=Mus musculus OX=10090 GN=Ckap5 PE=1 SV=1;tr|A0A0R4J0K2|A0A0R4J0K2_MOUSE Cytoskeleton-associated protein 5 OS=Mus musculus OX=10090 GN=Ckap5 PE=1 SV=1;tr|K3W4R5|K3W4R5_MOUSE Cytoskeleton-associated	184	16	11	11	28	15	13	8.22	7.874	-0.361495	-0.6089	0	0	-0.485198	8.08058	187	16	15	6	27	18	9	8.073	7.66	-0.388075	-0.23626	0	0	-0.312167	7.91385	200	19	13	13	42	22	20	8.282	8.068	-0.3703	-0.60755	0	0	-0.488925	8.18805	55	70
Adam10	sp|O35598|ADA10_MOUSE Disintegrin and metalloproteinase domain-containing protein 10 OS=Mus musculus OX=10090 GN=Adam10 PE=1 SV=2	1486	7	3	7	6	2	4	8.339	7.991	-0.28245	-0.6876	0	0	-0.485025	8.19896	1513	5	3	2	6	5	1	8.097	7.536	-0.377675	-0.48025	0	0	-0.428963	7.90141	1559	3	2	2	3	2	1	7.663		-0.305185		0	0		7.663	12	9
Plin3	sp|Q9DBG5|PLIN3_MOUSE Perilipin-3 OS=Mus musculus OX=10090 GN=Plin3 PE=1 SV=1	4485	24	21	22	128	66	62	9.711	9.308	-0.369965	-0.599202	0	0	-0.484584	9.55466	4541	23	21	22	173	65	108	9.471	9.539	-0.439095	-0.235957	0	0	-0.337526	9.50633	4657	21	19	20	113	49	64	9.473	9.414	-0.62545	-0.24709	0	0	-0.43627	9.4445	301	241
Cadm1	tr|E9PYN1|E9PYN1_MOUSE Cell adhesion molecule 1 OS=Mus musculus OX=10090 GN=Cadm1 PE=1 SV=1;sp|Q8R5M8-4|CADM1_MOUSE Isoform 4 of Cell adhesion molecule 1 OS=Mus musculus OX=10090 GN=Cadm1;sp|Q8R5M8-3|CADM1_MOUSE Isoform 3 of Cell adhesion molecule 1 OS=Mus	1047	12	8	11	43	17	26	9.143	8.941	-0.521795	-0.445135	0	0	-0.483465	9.05364	1053	11	9	10	37	23	14	8.983	8.587	0.104949	-0.102745	0	0	0.001102	8.82865	1097	6	4	6	9	4	5	8.322	8.191	0.4181	0.70655	0	0	0.562325	8.26142	80	52
Mvp	tr|E9Q3X0|E9Q3X0_MOUSE Major vault protein OS=Mus musculus OX=10090 GN=Mvp PE=1 SV=1;sp|Q9EQK5|MVP_MOUSE Major vault protein OS=Mus musculus OX=10090 GN=Mvp PE=1 SV=4	1096	11	9	10	23	9	14	8.318	8.145	-0.75955	-0.20476	0	0	-0.482155	8.24006	1096	33	28	26	63	31	32	8.733	8.568	0.608065	0.2394	0	0	0.423733	8.65829	1154	17	13	15	29	14	15	8.351	8.265	0.06472	-0.14364	0	0	-0.03946	8.31013	86	52
Trrap	tr|E9QLK7|E9QLK7_MOUSE Transformation/transcription domain-associated protein OS=Mus musculus OX=10090 GN=Trrap PE=1 SV=1;tr|F7CGG2|F7CGG2_MOUSE Transformation/transcription domain-associated protein (Fragment) OS=Mus musculus OX=10090 GN=Trrap PE=1 SV=1;s	1173	81	67	55	154	90	64	8.914	8.102	-0.4397	-0.5216	0	0	-0.48065	8.67524	1174	71	64	35	130	88	42	8.494	7.892	-0.518615	-0.3788	0	0	-0.448707	8.28989																284	154
Aldh18a1	sp|Q9Z110|P5CS_MOUSE Delta-1-pyrroline-5-carboxylate synthase OS=Mus musculus OX=10090 GN=Aldh18a1 PE=1 SV=2;sp|Q9Z110-2|P5CS_MOUSE Isoform Short of Delta-1-pyrroline-5-carboxylate synthase OS=Mus musculus OX=10090 GN=Aldh18a1	4836	49	45	43	148	73	75	9.761	9.359	-0.400165	-0.560102	0	0	-0.480133	9.60494	4901	48	39	45	141	58	83	9.346	9.327	0.167635	-0.314805	0	0	-0.073585	9.3366	5027	45	41	43	149	62	87	9.542	9.559	-0.50365	-0.542242	0	0	-0.522946	9.55058	289	297
Ralb	sp|Q9JIW9|RALB_MOUSE Ras-related protein Ral-B OS=Mus musculus OX=10090 GN=Ralb PE=1 SV=1;tr|F6QC68|F6QC68_MOUSE Small monomeric GTPase (Fragment) OS=Mus musculus OX=10090 GN=Ralb PE=1 SV=2	4629	11	8	11	31	12	19	8.999	8.845	-0.4518	-0.50546	0	0	-0.47863	8.92879	4693	9	9	8	29	16	13	8.849	8.731	-0.41106	-0.254995	0	0	-0.333027	8.794	4810	10	10	8	36	19	17	9.026	9.023	-0.631	-0.123194	0	0	-0.377097	9.0245	60	67
Polr2i	sp|P60898|RPB9_MOUSE DNA-directed RNA polymerase II subunit RPB9 OS=Mus musculus OX=10090 GN=Polr2i PE=1 SV=1;tr|D3YYI3|D3YYI3_MOUSE DNA-directed RNA polymerase subunit OS=Mus musculus OX=10090 GN=Polr2i PE=1 SV=1;tr|D3Z3Z8|D3Z3Z8_MOUSE DNA-directed RNA po	2104	6	5	5	4	2	2	8.077	8.213	-0.25159	-0.705425	0	0	-0.478507	8.1503	2133	5	3	5	7	3	4	8.203	8.285	-0.288575	-0.23433	0	0	-0.261452	8.24593	2192	5	4	4	6	3	3	8.345	8.191	-0.6328	-0.43345	0	0	-0.533125	8.27479	11	10
Dnm1l	sp|Q8K1M6-3|DNM1L_MOUSE Isoform 3 of Dynamin-1-like protein OS=Mus musculus OX=10090 GN=Dnm1l;tr|E9PUD2|E9PUD2_MOUSE Dynamin-1-like protein OS=Mus musculus OX=10090 GN=Dnm1l PE=1 SV=1;tr|A0A2U3TZ67|A0A2U3TZ67_MOUSE Dynamin-1-like protein OS=Mus musculus OX	3486	42	37	28	108	67	41	9.636	8.905	-0.545665	-0.410535	0	0	-0.4781	9.40897	3533	25	19	18	45	23	22	8.625	8.206	-0.304235	-0.4562	0	0	-0.380217	8.46418	3634	39	33	35	95	43	52	9.199	9.096	-0.5026	-0.344094	0	0	-0.423347	9.15055	153	203
Scly	tr|A0A0R4J069|A0A0R4J069_MOUSE Selenocysteine lyase OS=Mus musculus OX=10090 GN=Scly PE=1 SV=1;sp|Q9JLI6|SCLY_MOUSE Selenocysteine lyase OS=Mus musculus OX=10090 GN=Scly PE=1 SV=1	158	15	11	15	22	9	13	8.682	8.662	-0.37509	-0.57756	0	0	-0.476325	8.67212	159	20	14	20	40	13	27	8.593	9.002	0.321885	-0.439865	0	0	-0.05899	8.84397	171	15	8	15	15	3	12	8.037	8.67	0.82676	0.2579	0	0	0.54233	8.45987	62	37
Gins1	sp|Q9CZ15|PSF1_MOUSE DNA replication complex GINS protein PSF1 OS=Mus musculus OX=10090 GN=Gins1 PE=1 SV=1	4227	2	2	2	5	2	3	7.637	7.433	-0.3633	-0.5891	0	0	-0.4762	7.54687	4288	5	4	1	2	2	0	7.908		0.704485		0	0		7.908	4393	5	5	2	5	5	0	8.021		-0.35824		0	0		8.021	7	10
Ube2g1	sp|P62254|UB2G1_MOUSE Ubiquitin-conjugating enzyme E2 G1 OS=Mus musculus OX=10090 GN=Ube2g1 PE=1 SV=3	2154	4	3	4	9	5	4	8.075	7.862	-0.89939	-0.05235	0	0	-0.47587	7.98143	2183	4	2	4	4	1	3		7.701		-1.25055	0	0		7.701	2240	6	4	5	6	3	3	7.779	7.702	-1.34913	-1.30005	0	0	-1.32459	7.7422	13	15
Eefsec	sp|Q9JHW4|SELB_MOUSE Selenocysteine-specific elongation factor OS=Mus musculus OX=10090 GN=Eefsec PE=1 SV=2;tr|A0A0N4SUV6|A0A0N4SUV6_MOUSE Selenocysteine-specific elongation factor OS=Mus musculus OX=10090 GN=Eefsec PE=1 SV=1	4614	13	7	10	14	7	7	8.459	8.255	-0.85707	-0.094415	0	0	-0.475743	8.36887	4676	21	18	13	21	11	10	8.436	8.513	0.022595	0.178	0	0	0.100297	8.4762	4793	12	11	6	7	4	3	8.194	7.898	0.245	0.7801	0	0	0.51255	8.07074	35	21
Tmpo	sp|Q61029|LAP2B_MOUSE Lamina-associated polypeptide 2, isoforms beta/delta/epsilon/gamma OS=Mus musculus OX=10090 GN=Tmpo PE=1 SV=4;sp|Q61029-2|LAP2B_MOUSE Isoform Delta of Lamina-associated polypeptide 2, isoforms beta/delta/epsilon/gamma OS=Mus musculus	2720	15	14	11	87	43	44	9.26	8.905	-0.414095	-0.537235	0	0	-0.475665	9.11781	2756	21	18	18	130	72	58	9.4	8.925	-0.264895	-0.339365	0	0	-0.30213	9.22444	2815	13	13	12	114	60	54	9.253	9.148	-0.1872	-0.515094	0	0	-0.351147	9.20367	217	201
Bckdha	tr|Q3U3J1|Q3U3J1_MOUSE 2-oxoisovalerate dehydrogenase subunit alpha OS=Mus musculus OX=10090 GN=Bckdha PE=1 SV=1;sp|P50136|ODBA_MOUSE 2-oxoisovalerate dehydrogenase subunit alpha, mitochondrial OS=Mus musculus OX=10090 GN=Bckdha PE=1 SV=1	2503	8	3	7	9	2	7	7.72	7.784	-0.7733	-0.174025	0	0	-0.473662	7.75318	2535	3	0	3	2	0	2		6.903		-0.497	0	0		6.903																11	9
Ampd3	tr|A0A1L1SRX2|A0A1L1SRX2_MOUSE AMP deaminase OS=Mus musculus OX=10090 GN=Ampd3 PE=1 SV=1;sp|O08739|AMPD3_MOUSE AMP deaminase 3 OS=Mus musculus OX=10090 GN=Ampd3 PE=1 SV=2	343	4	3	3	8	4	4	7.584	7.127	-1.5218	0.5749	0	0	-0.47345	7.41303	352	3	2	2	4	2	2	6.966	6.88	1.80141	0.5308	0	0	1.1661	6.92513																12	8
Ints3	tr|A0A0G2JFJ6|A0A0G2JFJ6_MOUSE Integrator complex subunit 3 OS=Mus musculus OX=10090 GN=Ints3 PE=1 SV=1;sp|Q7TPD0|INT3_MOUSE Integrator complex subunit 3 OS=Mus musculus OX=10090 GN=Ints3 PE=1 SV=2	94	15	7	14	22	6	16	7.908	7.972	-0.56219	-0.3843	0	0	-0.473245	7.94118	96	17	7	15	25	7	18	7.726	7.959	-0.61884	-0.25901	0	0	-0.438925	7.85794	99	18	10	18	24	9	15	7.857	8.221	0.407865	0.35625	0	0	0.382057	8.07607	47	46
Ube2v2	sp|Q9D2M8|UB2V2_MOUSE Ubiquitin-conjugating enzyme E2 variant 2 OS=Mus musculus OX=10090 GN=Ube2v2 PE=1 SV=4;sp|Q9D2M8-2|UB2V2_MOUSE Isoform 2 of Ubiquitin-conjugating enzyme E2 variant 2 OS=Mus musculus OX=10090 GN=Ube2v2;tr|A6X925|A6X925_MOUSE Ubiquitin-	4353	6	6	4	8	5	3	8.566	8.14	-0.26467	-0.6818	0	0	-0.473235	8.40326	4407	2	2	1	5	4	1	8.082		-0.390675		0	0		8.082	4518	3	3	3	6	3	3	8.103	8.174	-0.83884	-1.34585	0	0	-1.09234	8.13995	13	14
Gbas	tr|Q7TMG8|Q7TMG8_MOUSE Glioblastoma amplified sequence OS=Mus musculus OX=10090 GN=Nipsnap2 PE=1 SV=1;sp|O55126|NIPS2_MOUSE Protein NipSnap homolog 2 OS=Mus musculus OX=10090 GN=Nipsnap2 PE=1 SV=1	1531	10	8	10	24	10	14	8.613	8.541	-0.51737	-0.42741	0	0	-0.47239	8.57849	1561	13	12	11	28	13	15	8.633	8.695	-0.049295	0.000885	0	0	-0.024205	8.66511	1609	9	6	9	18	8	10	8.554	8.482	-0.500375	-0.3114	0	0	-0.405888	8.51949	52	42
Acaa1a;Acaa1b	sp|Q921H8|THIKA_MOUSE 3-ketoacyl-CoA thiolase A, peroxisomal OS=Mus musculus OX=10090 GN=Acaa1a PE=1 SV=1;tr|H3BKL5|H3BKL5_MOUSE 3-ketoacyl-CoA thiolase A, peroxisomal OS=Mus musculus OX=10090 GN=Acaa1a PE=1 SV=1;tr|H3BJZ9|H3BJZ9_MOUSE 3-ketoacyl-CoA thiol	3809	13	11	11	37	16	21	9.03	8.58	-0.376195	-0.56851	0	0	-0.472353	8.86085	3876	14	10	12	41	14	27	8.651	8.581	-0.241135	-0.3585	0	0	-0.299818	8.61741	3969	7	7	3	12	7	5	8.213	7.267	-0.114	-0.6781	0	0	-0.39605	7.95856	78	49
Fyttd1	sp|Q91Z49-2|UIF_MOUSE Isoform 2 of UAP56-interacting factor OS=Mus musculus OX=10090 GN=Fyttd1;sp|Q91Z49|UIF_MOUSE UAP56-interacting factor OS=Mus musculus OX=10090 GN=Fyttd1 PE=1 SV=1;tr|D3Z591|D3Z591_MOUSE Forty-two-three domain-containing protein 1 OS=M	3788	3	3	2	3	2	1	8.431	7.395	-0.13695	-0.8066	0	0	-0.471775	8.16821																3950	4	3	3	4	1	3		7.468		-0.80995	0	0		7.468	3	7
Cul1	sp|Q9WTX6|CUL1_MOUSE Cullin-1 OS=Mus musculus OX=10090 GN=Cul1 PE=1 SV=1;tr|Q3TPM3|Q3TPM3_MOUSE Cullin-1 (Fragment) OS=Mus musculus OX=10090 GN=Cul1 PE=1 SV=1	4770	30	21	23	65	36	29	8.984	8.68	-0.6336	-0.30886	0	0	-0.47123	8.85807	4836	32	26	21	57	35	22	8.842	8.573	-0.58026	-0.3742	0	0	-0.47723	8.728	4965	35	20	33	52	19	33	8.514	8.746	-0.262275	-0.04375	0	0	-0.153012	8.64531	122	117
Flnb	sp|Q80X90|FLNB_MOUSE Filamin-B OS=Mus musculus OX=10090 GN=Flnb PE=1 SV=3	3074	149	141	127	894	528	366	10.26	9.581	-0.61842	-0.322955	0	0	-0.470687	10.0415	3120	132	129	97	560	335	225	9.614	9.231	-0.186295	0.142295	0	0	-0.022	9.46342	3196	171	165	156	1264	674	590	10.2	10.08	-0.263807	-0.094302	0	0	-0.179055	10.1441	1454	2158
Nup93	sp|Q8BJ71|NUP93_MOUSE Nuclear pore complex protein Nup93 OS=Mus musculus OX=10090 GN=Nup93 PE=1 SV=1;sp|Q8BJ71-2|NUP93_MOUSE Isoform 2 of Nuclear pore complex protein Nup93 OS=Mus musculus OX=10090 GN=Nup93;tr|A0A1D5RLQ0|A0A1D5RLQ0_MOUSE Nuclear pore compl	3195	46	37	40	110	55	55	9.506	9.002	-0.45005	-0.484635	0	0	-0.467342	9.32334	3237	43	40	29	91	55	36	9.321	8.715	-0.81101	-0.208995	0	0	-0.510003	9.11609	3331	41	34	40	86	40	46	9.052	8.982	-0.6425	-0.702294	0	0	-0.672397	9.01841	201	196
Rras	sp|P10833|RRAS_MOUSE Ras-related protein R-Ras OS=Mus musculus OX=10090 GN=Rras PE=1 SV=1	1678	6	3	6	10	3	7	8.043	8.113	-0.34209	-0.5924	0	0	-0.467245	8.07941	1714	2	0	2	2	0	2		7.634		0.72115	0	0		7.634	1761	5	4	5	13	6	7	8.26	8.315	0.4193	-0.119737	0	0	0.149782	8.28837	12	23
Carm1	tr|D3YUP1|D3YUP1_MOUSE Coactivator-associated arginine methyltransferase 1 OS=Mus musculus OX=10090 GN=Carm1 PE=1 SV=1;sp|Q9WVG6-2|CARM1_MOUSE Isoform 2 of Histone-arginine methyltransferase CARM1 OS=Mus musculus OX=10090 GN=Carm1;sp|Q9WVG6|CARM1_MOUSE His	861	11	10	8	17	11	6	8.66	8.101	-0.46719	-0.4649	0	0	-0.466045	8.46484	862	11	8	6	9	6	3	8.006	7.623	-0.491815	1.03345	0	0	0.270817	7.85542	884	15	13	9	24	16	8	8.638	8.35	-0.454675	0.23065	0	0	-0.112013	8.51745	26	41
Ugdh	sp|O70475|UGDH_MOUSE UDP-glucose 6-dehydrogenase OS=Mus musculus OX=10090 GN=Ugdh PE=1 SV=1	1559	32	29	30	105	60	45	9.853	9.462	-0.538665	-0.392702	0	0	-0.465683	9.70009	1588	28	27	24	80	47	33	9.614	9.26	-0.295695	0.037705	0	0	-0.128995	9.47211	1638	37	31	36	149	85	64	9.956	9.838	-0.518107	-0.250342	0	0	-0.384225	9.901	185	254
Fabp5	sp|Q05816|FABP5_MOUSE Fatty acid-binding protein 5 OS=Mus musculus OX=10090 GN=Fabp5 PE=1 SV=3	2385	20	20	16	116	65	51	10.12	9.723	-0.44052	-0.488555	0	0	-0.464537	9.96537	2418	18	17	17	108	58	50	9.897	9.49	-0.603995	-0.292658	0	0	-0.448326	9.73953	2484	18	16	16	95	46	49	9.793	9.697	-0.414507	-0.360342	0	0	-0.387425	9.74765	224	211
Map4	sp|P27546-2|MAP4_MOUSE Isoform 2 of Microtubule-associated protein 4 OS=Mus musculus OX=10090 GN=Map4;sp|P27546|MAP4_MOUSE Microtubule-associated protein 4 OS=Mus musculus OX=10090 GN=Map4 PE=1 SV=3;sp|P27546-3|MAP4_MOUSE Isoform 3 of Microtubule-associate	1811	52	47	47	278	179	99	9.62	8.995	-0.506665	-0.421135	0	0	-0.4639	9.41139	1845	59	57	46	255	170	85	9.324	8.968	0.03475	-0.319865	0	0	-0.142558	9.1815	1898	55	51	52	210	113	97	9.175	9.019	0.4267	0.199506	0	0	0.313103	9.10397	533	488
P4ha1	tr|E9Q7B0|E9Q7B0_MOUSE Procollagen-proline 4-dioxygenase OS=Mus musculus OX=10090 GN=P4ha1 PE=1 SV=1;sp|Q60715-2|P4HA1_MOUSE Isoform 2 of Prolyl 4-hydroxylase subunit alpha-1 OS=Mus musculus OX=10090 GN=P4ha1;sp|Q60715|P4HA1_MOUSE Prolyl 4-hydroxylase subu	1131	9	6	6	15	10	5	8.732	8.139	-0.46549	-0.4619	0	0	-0.463695	8.52971																															15	15
Zwilch	tr|G3X9Z0|G3X9Z0_MOUSE Protein zwilch homolog OS=Mus musculus OX=10090 GN=Zwilch PE=1 SV=1;sp|Q8R060|ZWILC_MOUSE Protein zwilch homolog OS=Mus musculus OX=10090 GN=Zwilch PE=1 SV=1;tr|H3BJ52|H3BJ52_MOUSE Protein zwilch homolog OS=Mus musculus OX=10090 GN=Z	1338	7	6	3	10	7	3	8.161	7.511	-0.556895	-0.3657	0	0	-0.461298	7.94771	1355	9	9	2	10	7	3	7.992	7.293	-0.417615	0.0364	0	0	-0.190608	7.77015																20	10
Ube4b	tr|G3UZD6|G3UZD6_MOUSE Ubiquitin conjugation factor E4 B OS=Mus musculus OX=10090 GN=Ube4b PE=1 SV=1;tr|A0A571BD95|A0A571BD95_MOUSE Ubiquitin conjugation factor E4 B OS=Mus musculus OX=10090 GN=Ube4b PE=1 SV=1;tr|A0A5F8MP95|A0A5F8MP95_MOUSE Ubiquitin conju	518	10	8	8	19	9	10	8.287	7.535	-0.34555	-0.5769	0	0	-0.461225	8.05675																															19	19
Zbtb8os	tr|A8Y5E9|A8Y5E9_MOUSE Protein archease OS=Mus musculus OX=10090 GN=Zbtb8os PE=1 SV=1;tr|B2KGA7|B2KGA7_MOUSE Protein archease OS=Mus musculus OX=10090 GN=Zbtb8os PE=1 SV=1;sp|Q505B7-2|ARCH_MOUSE Isoform 2 of Protein archease OS=Mus musculus OX=10090 GN=Zbt	700	2	2	2	7	3	4	8.177	7.895	-0.299195	-0.6199	0	0	-0.459547	8.0585																727	2	2	2	6	4	2	8.066	7.731	-0.18694	-1.11	0	0	-0.64847	7.93003	7	13
Trip12	tr|A0A087WNZ7|A0A087WNZ7_MOUSE E3 ubiquitin-protein ligase TRIP12 OS=Mus musculus OX=10090 GN=Trip12 PE=1 SV=1;sp|G5E870|TRIPC_MOUSE E3 ubiquitin-protein ligase TRIP12 OS=Mus musculus OX=10090 GN=Trip12 PE=1 SV=1;tr|A0A087WRV6|A0A087WRV6_MOUSE E3 ubiquitin	7	28	27	13	45	36	9	8.942	8.202	-0.6559	-0.2592	0	0	-0.45755	8.71358																6	36	36	16	52	41	11	8.911	8.301	-0.7203	-0.31375	0	0	-0.517025	8.7053	45	97
Arap1	tr|E9PUB0|E9PUB0_MOUSE Arf-GAP with Rho-GAP domain, ANK repeat and PH domain-containing protein 1 OS=Mus musculus OX=10090 GN=Arap1 PE=1 SV=1;sp|Q4LDD4-3|ARAP1_MOUSE Isoform 3 of Arf-GAP with Rho-GAP domain, ANK repeat and PH domain-containing protein 1 OS	1000	8	5	7	22	10	12	7.873	7.551	-0.475	-0.438	0	0	-0.4565	7.74118																															22	22
Atp6v1h	tr|A0A0A6YX18|A0A0A6YX18_MOUSE V-type proton ATPase subunit H OS=Mus musculus OX=10090 GN=Atp6v1h PE=1 SV=1;sp|Q8BVE3|VATH_MOUSE V-type proton ATPase subunit H OS=Mus musculus OX=10090 GN=Atp6v1h PE=1 SV=1;tr|A0A0A6YWP6|A0A0A6YWP6_MOUSE V-type proton ATPas	70	9	4	8	16	5	11	8.413	8.377	-0.25845	-0.653425	0	0	-0.455937	8.39537	69	20	13	16	48	18	30	8.697	8.879	-0.414635	-0.494065	0	0	-0.45435	8.79746	68	11	6	10	16	7	9	8.44	8.552	-1.0699	-0.5627	0	0	-0.8163	8.4996	64	32
Gnpnat1	sp|Q9JK38|GNA1_MOUSE Glucosamine 6-phosphate N-acetyltransferase OS=Mus musculus OX=10090 GN=Gnpnat1 PE=1 SV=1;tr|A0A2I3BQY4|A0A2I3BQY4_MOUSE Glucosamine 6-phosphate N-acetyltransferase OS=Mus musculus OX=10090 GN=Gnpnat1 PE=1 SV=1;tr|A0A2I3BQS3|A0A2I3BQS3	4646	6	6	3	7	5	2	8.211	7.59	-0.491595	-0.4199	0	0	-0.455748	8.00316	4710	7	7	4	9	6	3	7.977	7.85	-0.289415	-0.6658	0	0	-0.477608	7.91813	4827	7	6	6	11	4	7	8.11	8.507	-0.39384	-0.357	0	0	-0.37542	8.35237	16	18
Sh3kbp1	sp|Q8R550-3|SH3K1_MOUSE Isoform 3 of SH3 domain-containing kinase-binding protein 1 OS=Mus musculus OX=10090 GN=Sh3kbp1;sp|Q8R550-2|SH3K1_MOUSE Isoform 2 of SH3 domain-containing kinase-binding protein 1 OS=Mus musculus OX=10090 GN=Sh3kbp1;sp|Q8R550|SH3K1_	3615	11	8	8	37	20	17	8.509	7.924	-0.55967	-0.3501	0	0	-0.454885	8.30835																3772	7	5	7	18	8	10	7.827	7.69	-0.153235	-0.53835	0	0	-0.345793	7.76388	37	55
Fkbp5	sp|Q64378|FKBP5_MOUSE Peptidyl-prolyl cis-trans isomerase FKBP5 OS=Mus musculus OX=10090 GN=Fkbp5 PE=1 SV=1;tr|A0A3B2WBD2|A0A3B2WBD2_MOUSE Peptidylprolyl isomerase OS=Mus musculus OX=10090 GN=Fkbp5 PE=1 SV=1	2824	20	17	18	63	31	32	9.066	8.877	-0.526395	-0.381335	0	0	-0.453865	8.9817	2864	19	14	15	37	21	16	8.68	8.554	-0.396835	-0.2974	0	0	-0.347118	8.62155	2927	17	12	15	39	20	19	8.685	8.66	-0.30845	-0.2619	0	0	-0.285175	8.67268	100	102
Sdhd	sp|Q9CXV1|DHSD_MOUSE Succinate dehydrogenase [ubiquinone] cytochrome b small subunit, mitochondrial OS=Mus musculus OX=10090 GN=Sdhd PE=1 SV=2	4199	3	3	3	12	6	6	8.145	7.99	-0.323195	-0.5833	0	0	-0.453248	8.07438	4261	3	3	3	13	7	6	8.179	7.952	-0.458675	-0.773	0	0	-0.615838	8.08017	4361	3	3	3	9	3	6	8.02	7.986	-0.31094	-0.78745	0	0	-0.549195	8.00333	25	21
Hnrnpa3	sp|Q8BG05-2|ROA3_MOUSE Isoform 2 of Heterogeneous nuclear ribonucleoprotein A3 OS=Mus musculus OX=10090 GN=Hnrnpa3	3117	2	2	2	87	49	38	9.921	9.372	-0.430719	-0.474902	0	0	-0.452811	9.72802	3166	2	2	2	83	45	38	9.709	9.314	-0.508295	-0.560805	0	0	-0.53455	9.55494	3247	2	2	2	68	33	35	9.51	9.475	-0.20205	-0.42419	0	0	-0.31312	9.49285	170	155
Ago2	sp|Q8CJG0|AGO2_MOUSE Protein argonaute-2 OS=Mus musculus OX=10090 GN=Ago2 PE=1 SV=3	3447	17	15	7	19	12	7	8.366	7.733	-0.53835	-0.365675	0	0	-0.452012	8.15587	3493	14	14	5	16	14	2	8.343	6.775	-0.20648	-0.0072	0	0	-0.10684	8.05356	3595	22	21	13	27	20	7	8.613	7.985	-0.113875	0.50845	0	0	0.197288	8.40381	35	46
Anxa4	sp|P97429|ANXA4_MOUSE Annexin A4 OS=Mus musculus OX=10090 GN=Anxa4 PE=1 SV=4;tr|A0A0N4SW89|A0A0N4SW89_MOUSE Annexin (Fragment) OS=Mus musculus OX=10090 GN=Anxa4 PE=1 SV=3;tr|A0A0N4SV57|A0A0N4SV57_MOUSE Annexin (Fragment) OS=Mus musculus OX=10090 GN=Anxa4 P	2327	25	22	21	90	42	48	9.588	9.222	-0.510565	-0.392402	0	0	-0.451483	9.44247	2363	24	23	19	88	33	55	9.435	9.341	-0.157295	-0.280205	0	0	-0.21875	9.39054	2423	24	24	19	87	45	42	9.577	9.252	-0.14695	-0.19199	0	0	-0.16947	9.44422	178	177
Myof	tr|A0A286YDF5|A0A286YDF5_MOUSE Myoferlin OS=Mus musculus OX=10090 GN=Myof PE=1 SV=1;sp|Q69ZN7|MYOF_MOUSE Myoferlin OS=Mus musculus OX=10090 GN=Myof PE=1 SV=2;tr|E9Q390|E9Q390_MOUSE Myoferlin OS=Mus musculus OX=10090 GN=Myof PE=1 SV=2;sp|Q69ZN7-4|MYOF_MOUSE	417	109	104	82	451	249	202	10	9.375	-0.662119	-0.240102	0	0	-0.451111	9.79139	407	97	90	63	250	146	104	9.319	8.879	-0.19871	0.160335	0	0	-0.0191875	9.15249	425	113	105	100	400	191	209	9.642	9.578	0.220893	0.293158	0	0	0.257026	9.61118	701	851
Smpd2	sp|O70572|NSMA_MOUSE Sphingomyelin phosphodiesterase 2 OS=Mus musculus OX=10090 GN=Smpd2 PE=1 SV=1	1564	7	5	5	8	6	2	8.333	7.393	-0.12115	-0.7795	0	0	-0.450325	8.07917	1594	6	5	2	4	3	1	8.241		-0.10182		0	0		8.241	1643	10	7	10	15	8	7	8.543	8.479	0.07532	-0.33515	0	0	-0.129915	8.51218	12	23
Ap3b1	sp|Q9Z1T1|AP3B1_MOUSE AP-3 complex subunit beta-1 OS=Mus musculus OX=10090 GN=Ap3b1 PE=1 SV=2	4856	17	9	17	26	11	15	8.438	8.146	-0.33615	-0.5642	0	0	-0.450175	8.31609	4921	38	31	33	76	33	43	8.751	8.666	-0.248335	-0.488295	0	0	-0.368315	8.71058	5047	35	22	34	53	24	29	8.501	8.577	-0.360575	-0.05268	0	0	-0.206627	8.54066	102	79
Dlat	sp|Q8BMF4|ODP2_MOUSE Dihydrolipoyllysine-residue acetyltransferase component of pyruvate dehydrogenase complex, mitochondrial OS=Mus musculus OX=10090 GN=Dlat PE=1 SV=2	3222	18	14	18	72	33	39	9.48	9.029	-0.35285	-0.546235	0	0	-0.449543	9.31059	3264	22	16	22	78	38	40	9.193	9.07	-0.08781	-0.111595	0	0	-0.0997025	9.13584	3361	17	16	14	56	24	32	9.148	8.921	-0.2567	-0.417894	0	0	-0.337297	9.04917	150	128
Hnrnpr	tr|Q8VHM5|Q8VHM5_MOUSE Heterogeneous nuclear ribonucleoprotein R OS=Mus musculus OX=10090 GN=Hnrnpr PE=1 SV=1;tr|F7B5B5|F7B5B5_MOUSE Heterogeneous nuclear ribonucleoprotein R OS=Mus musculus OX=10090 GN=Hnrnpr PE=1 SV=1;tr|A2AW41|A2AW41_MOUSE Heterogeneous	3692	33	30	29	163	73	90	9.74	9.355	-0.483365	-0.415002	0	0	-0.449184	9.58883	3757	29	27	23	124	58	66	9.294	9.027	-0.56861	-0.288365	0	0	-0.428488	9.1807	3853	32	30	26	148	67	81	9.496	9.32	-0.45475	-0.28559	0	0	-0.37017	9.41686	287	311
Alcam	tr|E9Q4G8|E9Q4G8_MOUSE Activated leukocyte cell adhesion molecule OS=Mus musculus OX=10090 GN=Alcam PE=1 SV=1;tr|E9Q3Q6|E9Q3Q6_MOUSE Activated leukocyte cell adhesion molecule OS=Mus musculus OX=10090 GN=Alcam PE=1 SV=1;sp|Q61490|CD166_MOUSE CD166 antigen	1095	11	5	9	15	5	10	8.145	8.067	-0.545695	-0.3506	0	0	-0.448147	8.10775																															15	15
Prmt3	sp|Q922H1-2|ANM3_MOUSE Isoform 2 of Protein arginine N-methyltransferase 3 OS=Mus musculus OX=10090 GN=Prmt3;sp|Q922H1|ANM3_MOUSE Protein arginine N-methyltransferase 3 OS=Mus musculus OX=10090 GN=Prmt3 PE=1 SV=2	3832	3	3	2	4	2	2	8.035	7.616	-0.50159	-0.3916	0	0	-0.446595	7.87418	3899	4	4	2	5	3	2	7.759	7.439	-0.24714	-2.442	0	0	-1.34457	7.62783	3993	6	6	2	6	4	2	7.918	7.688	-0.475635	-0.64645	0	0	-0.561042	7.81805	9	10
Ubr5	tr|A0A2I3BQS6|A0A2I3BQS6_MOUSE E3 ubiquitin-protein ligase UBR5 OS=Mus musculus OX=10090 GN=Ubr5 PE=1 SV=1;tr|E9Q2H1|E9Q2H1_MOUSE E3 ubiquitin-protein ligase UBR5 OS=Mus musculus OX=10090 GN=Ubr5 PE=1 SV=2;sp|Q80TP3|UBR5_MOUSE E3 ubiquitin-protein ligase U	434	43	42	17	104	77	27	9.07	8.043	-0.456895	-0.4357	0	0	-0.446298	8.80798	425	30	29	5	36	32	4	8.231	7.073	-0.62518	-0.8845	0	0	-0.75484	7.95915	442	51	47	23	97	71	26	8.802	8.353	-0.39565	-0.44135	0	0	-0.4185	8.63311	140	201
Dvl2;Dvl3	sp|Q60838|DVL2_MOUSE Segment polarity protein dishevelled homolog DVL-2 OS=Mus musculus OX=10090 GN=Dvl2 PE=1 SV=2;tr|E9Q150|E9Q150_MOUSE Segment polarity protein dishevelled homolog DVL-3 OS=Mus musculus OX=10090 GN=Dvl3 PE=1 SV=1;tr|E9Q967|E9Q967_MOUSE S	2703	2	2	2	9	7	2	7.685	6.815	-0.2967	-0.5951	0	0	-0.4459	7.43893																2796	2	2	2	8	4	4	7.417	7.08	-1.21501	-0.9156	0	0	-1.06531	7.2804	9	17
Ptpra	tr|Q91V35|Q91V35_MOUSE Receptor-type tyrosine-protein phosphatase alpha OS=Mus musculus OX=10090 GN=Ptpra PE=1 SV=1;sp|P18052-2|PTPRA_MOUSE Isoform 2 of Receptor-type tyrosine-protein phosphatase alpha OS=Mus musculus OX=10090 GN=Ptpra;sp|P18052|PTPRA_MOUS	3707	5	2	4	5	1	4	7.423	7.557	-0.9528	0.0639	0	0	-0.44445	7.49515																															5	5
Fkbp8	sp|O35465|FKBP8_MOUSE Peptidyl-prolyl cis-trans isomerase FKBP8 OS=Mus musculus OX=10090 GN=Fkbp8 PE=1 SV=2;sp|O35465-2|FKBP8_MOUSE Isoform 2 of Peptidyl-prolyl cis-trans isomerase FKBP8 OS=Mus musculus OX=10090 GN=Fkbp8	1482	11	7	9	17	8	9	8.794	8.422	-0.53729	-0.35131	0	0	-0.4443	8.64667	1509	8	7	4	12	8	4	8.633	7.846	-0.070235	0.0172	0	0	-0.0265175	8.39766	1555	5	4	4	6	2	4	8.154	8.174	-0.3858	-0.38055	0	0	-0.383175	8.16412	29	23
Cnpy3	sp|Q9DAU1|CNPY3_MOUSE Protein canopy homolog 3 OS=Mus musculus OX=10090 GN=Cnpy3 PE=1 SV=1;sp|Q9DAU1-2|CNPY3_MOUSE Isoform 2 of Protein canopy homolog 3 OS=Mus musculus OX=10090 GN=Cnpy3	4459	4	3	4	11	5	6	8.695	8.241	-0.42549	-0.461025	0	0	-0.443258	8.52481	4516	8	5	7	10	4	6	8.361	8.004	-0.25598	-0.881	0	0	-0.56849	8.21819	4632	7	6	6	10	4	6	8.353	8.368	-0.2988	-0.78255	0	0	-0.540675	8.36056	21	21
Slc25a1	sp|Q8JZU2|TXTP_MOUSE Tricarboxylate transport protein, mitochondrial OS=Mus musculus OX=10090 GN=Slc25a1 PE=1 SV=1;tr|F6VVY4|F6VVY4_MOUSE Tricarboxylate transport protein, mitochondrial (Fragment) OS=Mus musculus OX=10090 GN=Slc25a1 PE=1 SV=1	3456	18	12	14	37	15	22	9.099	8.952	-0.346095	-0.538635	0	0	-0.442365	9.03169	3503	13	7	13	26	10	16	8.548	8.58	-0.227315	-0.3033	0	0	-0.265307	8.56429	3604	14	10	14	36	16	20	8.834	8.808	0.21025	-0.04853	0	0	0.08086	8.82119	63	73
Dock1	sp|Q8BUR4|DOCK1_MOUSE Dedicator of cytokinesis protein 1 OS=Mus musculus OX=10090 GN=Dock1 PE=1 SV=3;sp|Q8BUR4-2|DOCK1_MOUSE Isoform 2 of Dedicator of cytokinesis protein 1 OS=Mus musculus OX=10090 GN=Dock1	3274	39	20	35	61	20	41	8.504	8.386	-0.85227	-0.028775	0	0	-0.440522	8.449	3319	33	29	19	54	29	25	8.318	7.896	0.02005	-0.1156	0	0	-0.047775	8.15636	3415	37	25	28	46	23	23	8.418	8.183	0.4884	0.90915	0	0	0.698775	8.3162	115	107
Wbp11	sp|Q923D5|WBP11_MOUSE WW domain-binding protein 11 OS=Mus musculus OX=10090 GN=Wbp11 PE=1 SV=2	3849	12	10	5	14	10	4	8.354	7.632	-0.16625	-0.7143	0	0	-0.440275	8.1284	3915	11	9	5	17	10	7	8.177	7.835	-0.404575	-0.08949	0	0	-0.247032	8.03883	4009	11	9	10	21	11	10	8.394	8.294	-0.5545	-0.94905	0	0	-0.751775	8.34687	31	35
Rab1A	sp|P62821|RAB1A_MOUSE Ras-related protein Rab-1A OS=Mus musculus OX=10090 GN=Rab1A PE=1 SV=3	2188	20	19	18	87	44	43	9.731	9.436	-0.366665	-0.512102	0	0	-0.439383	9.60808																															87	87
Hnrnpd	sp|Q60668-3|HNRPD_MOUSE Isoform 3 of Heterogeneous nuclear ribonucleoprotein D0 OS=Mus musculus OX=10090 GN=Hnrnpd;sp|Q60668|HNRPD_MOUSE Heterogeneous nuclear ribonucleoprotein D0 OS=Mus musculus OX=10090 GN=Hnrnpd PE=1 SV=2	2690	24	21	22	165	80	85	10.12	9.691	-0.469419	-0.408755	0	0	-0.439087	9.95645	2725	22	20	19	147	72	75	9.791	9.478	-0.759695	-0.552957	0	0	-0.656326	9.66211	2784	25	24	21	184	87	97	9.909	9.705	-0.494507	-0.501442	0	0	-0.497974	9.81887	312	349
Pls3	tr|A0A1C7CYV0|A0A1C7CYV0_MOUSE Plastin-3 (Fragment) OS=Mus musculus OX=10090 GN=Pls3 PE=1 SV=1;tr|B1AX58|B1AX58_MOUSE Plastin-3 OS=Mus musculus OX=10090 GN=Pls3 PE=1 SV=1;sp|Q99K51|PLST_MOUSE Plastin-3 OS=Mus musculus OX=10090 GN=Pls3 PE=1 SV=3	310	32	29	31	109	55	54	9.902	9.329	-0.624365	-0.252902	0	0	-0.438634	9.70385	322	30	28	23	71	40	31	9.218	8.902	-0.18371	0.117735	0	0	-0.0329875	9.08813	336	33	31	27	77	40	37	9.369	9.19	-0.27325	0.237406	0	0	-0.017922	9.28866	180	186
Crtap	sp|Q9CYD3|CRTAP_MOUSE Cartilage-associated protein OS=Mus musculus OX=10090 GN=Crtap PE=1 SV=3	4218	9	5	8	17	6	11	8.716	8.563	-0.30389	-0.57291	0	0	-0.4384	8.6462	4280	10	10	4	14	11	3	8.715	7.528	-0.163735	-0.77925	0	0	-0.471492	8.44132	4382	8	7	6	16	8	8	8.64	8.425	-0.038375	-0.02445	0	0	-0.0314125	8.54567	31	33
Csad	tr|A0A2R8VHX0|A0A2R8VHX0_MOUSE Cysteine sulfinic acid decarboxylase OS=Mus musculus OX=10090 GN=Csad PE=1 SV=1;sp|Q9DBE0|CSAD_MOUSE Cysteine sulfinic acid decarboxylase OS=Mus musculus OX=10090 GN=Csad PE=1 SV=1;tr|A0A2R8VHJ2|A0A2R8VHJ2_MOUSE Cysteine sulf	450	6	2	6	9	2	7	7.717	7.985	-0.4171	-0.4582	0	0	-0.43765	7.87135																															9	9
Aldh5a1	sp|Q8BWF0|SSDH_MOUSE Succinate-semialdehyde dehydrogenase, mitochondrial OS=Mus musculus OX=10090 GN=Aldh5a1 PE=1 SV=1	3289	11	9	8	18	9	9	8.424	8.121	-0.27125	-0.6039	0	0	-0.437575	8.29841	3332	8	5	8	12	5	7	7.777	7.68	0.05486	-0.38385	0	0	-0.164495	7.7312	3430	3	2	3	3	1	2		7.058		0.6918	0	0		7.058	30	21
Timmdc1	sp|Q8BUY5|TIDC1_MOUSE Complex I assembly factor TIMMDC1, mitochondrial OS=Mus musculus OX=10090 GN=Timmdc1 PE=1 SV=1	3277	7	5	7	14	7	7	8.359	7.978	-0.37905	-0.4937	0	0	-0.436375	8.20901	3322	7	6	6	10	7	3	7.758	7.314	0.09536	-0.23758	0	0	-0.07111	7.59043	3418	6	5	4	6	3	3	7.489	7.497	-0.420515	0.01765	0	0	-0.201432	7.49302	24	20
Mrpl23	sp|O35972|RM23_MOUSE 39S ribosomal protein L23, mitochondrial OS=Mus musculus OX=10090 GN=Mrpl23 PE=1 SV=1;tr|A0A1B0GSZ9|A0A1B0GSZ9_MOUSE 39S ribosomal protein L23, mitochondrial OS=Mus musculus OX=10090 GN=Mrpl23 PE=1 SV=1;tr|A0A1B0GQZ1|A0A1B0GQZ1_MOUSE 3	1506	5	2	5	11	3	8	7.782	8.076	-0.5044	-0.3683	0	0	-0.43635	7.95342	1534	5	2	5	9	2	7	7.802	7.86	-0.00337	-0.2917	0	0	-0.147535	7.83197	1581	6	5	6	8	4	4	8.219	7.911	-0.046	-0.40465	0	0	-0.225325	8.09175	20	19
Akr1e2;Akr1e1	sp|Q9DCT1|AKCL2_MOUSE 1,5-anhydro-D-fructose reductase OS=Mus musculus OX=10090 GN=Akr1e2 PE=1 SV=1;tr|Q8CEB6|Q8CEB6_MOUSE Aldo-keto reductase family 1, member E1 OS=Mus musculus OX=10090 GN=Akr1e1 PE=1 SV=1	4534	6	3	6	14	6	8	8.588	8.196	-0.66357	-0.20776	0	0	-0.435665	8.4348																															14	14
	sp|Q8CFE2|HPF1_MOUSE Histone PARylation factor 1 OS=Mus musculus OX=10090 GN=Hpf1 PE=1 SV=1	3400	7	7	2	10	8	2	8.642	7.59	-0.41209	-0.4587	0	0	-0.435395	8.37788	3443	8	8	3	9	9	0	8.469		-0.656415		0	0		8.469	3545	4	3	4	4	3	1	7.92		-0.975635		0	0		7.92	19	14
Raly	sp|Q64012-2|RALY_MOUSE Isoform 1 of RNA-binding protein Raly OS=Mus musculus OX=10090 GN=Raly;tr|A2AU62|A2AU62_MOUSE RNA-binding protein Raly (Fragment) OS=Mus musculus OX=10090 GN=Raly PE=1 SV=1;sp|Q64012|RALY_MOUSE RNA-binding protein Raly OS=Mus musculu	2816	23	20	18	93	45	48	9.569	9.203	-0.312165	-0.558202	0	0	-0.435184	9.42347	2851	18	17	15	83	42	41	9.358	8.949	-0.895195	-0.832765	0	0	-0.86398	9.19997	2915	18	17	18	111	48	63	9.466	9.418	-0.82655	-1.05719	0	0	-0.94187	9.44266	176	204
Flot2	tr|Q5SS83|Q5SS83_MOUSE Flotillin OS=Mus musculus OX=10090 GN=Flot2 PE=1 SV=1;sp|Q60634-3|FLOT2_MOUSE Isoform 3 of Flotillin-2 OS=Mus musculus OX=10090 GN=Flot2;sp|Q60634-2|FLOT2_MOUSE Isoform 2 of Flotillin-2 OS=Mus musculus OX=10090 GN=Flot2;sp|Q60634|FLO	2648	10	7	5	10	6	4	8.517	7.99	-0.76907	-0.10122	0	0	-0.435145	8.32897																2738	14	14	9	23	14	9	8.66	8.428	0.0461	0.29805	0	0	0.172075	8.55931	10	33
Got1	sp|P05201|AATC_MOUSE Aspartate aminotransferase, cytoplasmic OS=Mus musculus OX=10090 GN=Got1 PE=1 SV=3	1632	25	21	22	50	27	23	9.68	9.021	-0.325865	-0.544235	0	0	-0.43505	9.46507	1664	30	29	25	82	35	47	9.573	9.445	-0.020795	-0.152957	0	0	-0.0868763	9.5137	1712	20	18	19	38	18	20	9.206	8.996	-0.0256	-0.351494	0	0	-0.188547	9.11357	132	88
Rad21	sp|Q61550|RAD21_MOUSE Double-strand-break repair protein rad21 homolog OS=Mus musculus OX=10090 GN=Rad21 PE=1 SV=3	2753	16	12	13	22	13	9	8.619	8.044	-0.29067	-0.579	0	0	-0.434835	8.42043	2794	5	5	0	3	3	0	7.614		-0.47019		0	0		7.614	2850	9	7	4	12	8	4	8.148	7.693	-0.1057	-0.55105	0	0	-0.328375	7.97755	25	34
Naa15	tr|G3X8Y3|G3X8Y3_MOUSE N-alpha-acetyltransferase 15, NatA auxiliary subunit OS=Mus musculus OX=10090 GN=Naa15 PE=1 SV=1;tr|A0A0A6YW80|A0A0A6YW80_MOUSE N-alpha-acetyltransferase 15, NatA auxiliary subunit OS=Mus musculus OX=10090 GN=Naa15 PE=1 SV=1;sp|Q80UM	1321	45	41	39	119	70	49	9.438	8.786	-0.44645	-0.41976	0	0	-0.433105	9.22434	1338	48	42	34	107	69	38	9.313	8.685	-0.63391	-0.742295	0	0	-0.688102	9.10381	1387	43	39	34	74	41	33	8.93	8.751	-0.7085	-0.61207	0	0	-0.660285	8.84966	226	193
Ptbp2	sp|Q91Z31|PTBP2_MOUSE Polypyrimidine tract-binding protein 2 OS=Mus musculus OX=10090 GN=Ptbp2 PE=1 SV=2;sp|Q91Z31-2|PTBP2_MOUSE Isoform 2 of Polypyrimidine tract-binding protein 2 OS=Mus musculus OX=10090 GN=Ptbp2;tr|A0A0G2JGW0|A0A0G2JGW0_MOUSE Polypyrimi	3787	8	7	6	12	6	6	8.33	7.978	-0.46615	-0.3994	0	0	-0.432775	8.18873	3853	15	15	5	27	23	4	9.048	7.767	-0.94166	-0.3679	0	0	-0.65478	8.76913	3949	12	11	8	18	10	8	8.405	8.12	-0.5728	-0.56745	0	0	-0.570125	8.28547	39	30
Sarnp	sp|Q9D1J3|SARNP_MOUSE SAP domain-containing ribonucleoprotein OS=Mus musculus OX=10090 GN=Sarnp PE=1 SV=3;tr|A0A1W2P7G2|A0A1W2P7G2_MOUSE SAP domain-containing ribonucleoprotein OS=Mus musculus OX=10090 GN=Sarnp PE=1 SV=1;tr|A0A1W2P6N2|A0A1W2P6N2_MOUSE SAP	4330	11	10	9	40	20	20	9.184	8.91	-0.410595	-0.453035	0	0	-0.431815	9.06826	4385	10	10	8	39	23	16	9.183	8.5	-0.61821	-0.6247	0	0	-0.621455	8.96385	4496	11	10	10	45	23	22	9.048	8.928	-0.6887	-0.733594	0	0	-0.711147	8.99213	79	85
Lpp	sp|Q8BFW7|LPP_MOUSE Lipoma-preferred partner homolog OS=Mus musculus OX=10090 GN=Lpp PE=1 SV=1;sp|Q8BFW7-4|LPP_MOUSE Isoform 4 of Lipoma-preferred partner homolog OS=Mus musculus OX=10090 GN=Lpp;sp|Q8BFW7-5|LPP_MOUSE Isoform 5 of Lipoma-preferred partner h	3111	15	11	12	34	16	18	8.813	8.449	-0.66289	-0.19811	0	0	-0.4305	8.66807	3161	14	10	7	11	6	5	7.92	7.752	-0.204015	-0.28055	0	0	-0.242283	7.84407	3241	14	13	11	24	12	12	8.54	8.306	0.208625	0.25345	0	0	0.231038	8.43857	45	58
Ndufs1	sp|Q91VD9|NDUS1_MOUSE NADH-ubiquinone oxidoreductase 75 kDa subunit, mitochondrial OS=Mus musculus OX=10090 GN=Ndufs1 PE=1 SV=2	3716	23	21	15	40	22	18	9.213	8.635	-0.342295	-0.51226	0	0	-0.427277	9.0138	3782	24	20	21	59	24	35	8.947	8.827	-0.16406	-0.192695	0	0	-0.178377	8.89113	3875	23	20	19	49	24	25	9.053	8.866	-0.4214	-0.80587	0	0	-0.613635	8.96949	99	89
Lrba	tr|A0A0A6YXL6|A0A0A6YXL6_MOUSE Lipopolysaccharide-responsive and beige-like anchor protein OS=Mus musculus OX=10090 GN=Lrba PE=1 SV=1;tr|E9Q3Y4|E9Q3Y4_MOUSE Lipopolysaccharide-responsive and beige-like anchor protein OS=Mus musculus OX=10090 GN=Lrba PE=1 S	76	13	12	6	11	8	3	7.522	6.6	-0.7491	-0.10438	0	0	-0.42674	7.27006	75	36	32	16	39	29	10	7.908	7.489	-0.115635	0.7001	0	0	0.292233	7.74718	72	10	5	5	2	0	2		7.243		3.369	0	1		7.243	50	13
Fam195b	sp|Q3UGS4|MCRI1_MOUSE Mapk-regulated corepressor-interacting protein 1 OS=Mus musculus OX=10090 GN=Mcrip1 PE=1 SV=1	2537	4	3	4	4	2	2	7.497	7.349	-0.4902	-0.3619	0	0	-0.42605	7.42927	2568	4	4	4	11	5	6	7.892	7.94	-0.199315	-0.2808	0	0	-0.240058	7.91666	2622	5	4	3	7	4	3	7.975	7.639	-0.54144	-0.61335	0	0	-0.577395	7.83871	15	11
Hmox2	sp|O70252|HMOX2_MOUSE Heme oxygenase 2 OS=Mus musculus OX=10090 GN=Hmox2 PE=1 SV=1;tr|D3YX62|D3YX62_MOUSE Heme oxygenase (biliverdin-producing) (Fragment) OS=Mus musculus OX=10090 GN=Hmox2 PE=1 SV=1	1548	14	12	10	37	22	15	9.113	8.603	-0.320395	-0.53121	0	0	-0.425802	8.92892	1578	9	7	7	12	4	8	8.126	8.205	-0.763975	0.0128	0	0	-0.375588	8.16729	1627	14	11	11	32	17	15	8.863	8.636	-0.5446	-0.7321	0	0	-0.63835	8.76417	49	69
Ipo11	sp|Q8K2V6|IPO11_MOUSE Importin-11 OS=Mus musculus OX=10090 GN=Ipo11 PE=1 SV=1;sp|Q8K2V6-2|IPO11_MOUSE Isoform 2 of Importin-11 OS=Mus musculus OX=10090 GN=Ipo11	3513	15	7	12	21	9	12	8.322	7.888	-0.47175	-0.3781	0	0	-0.424925	8.1571	3560	14	7	11	17	6	11	7.963	7.958	-0.386915	0.1957	0	0	-0.0956075	7.96051	3661	14	9	13	13	5	8	7.742	8.025	0.771215	-0.04725	0	0	0.361982	7.90615	38	34
Ostf1	tr|A0A494BA97|A0A494BA97_MOUSE Osteoclast-stimulating factor 1 OS=Mus musculus OX=10090 GN=Ostf1 PE=1 SV=1;sp|Q62422|OSTF1_MOUSE Osteoclast-stimulating factor 1 OS=Mus musculus OX=10090 GN=Ostf1 PE=1 SV=2	504	8	7	6	13	7	6	8.793	8.191	-0.42529	-0.4219	0	0	-0.423595	8.58889	508	10	8	10	16	7	9	8.607	8.712	-0.650335	-0.708395	0	0	-0.679365	8.66267	520	9	8	8	16	9	7	8.64	8.38	-0.17445	-0.41905	0	0	-0.29675	8.52917	29	29
Cltc	tr|Q5SXR6|Q5SXR6_MOUSE Clathrin heavy chain OS=Mus musculus OX=10090 GN=Cltc PE=1 SV=1;sp|Q68FD5|CLH1_MOUSE Clathrin heavy chain 1 OS=Mus musculus OX=10090 GN=Cltc PE=1 SV=3	2672	104	94	96	1005	532	473	10.35	9.915	-0.498719	-0.347955	0	0	-0.423337	10.1848	2706	106	93	102	1162	562	600	10.19	10.1	-0.298595	-0.321157	0	0	-0.309876	10.1473	2762	105	89	98	872	420	452	10.11	10.11	-0.216307	-0.150542	0	0	-0.183424	10.11	2167	1877
Cfdp1	sp|O88271|CFDP1_MOUSE Craniofacial development protein 1 OS=Mus musculus OX=10090 GN=Cfdp1 PE=1 SV=1	1569	4	3	4	16	8	8	8.951	8.073	-0.1953	-0.6502	0	0	-0.42275	8.70398																															16	16
Adnp	sp|Q9Z103|ADNP_MOUSE Activity-dependent neuroprotector homeobox protein OS=Mus musculus OX=10090 GN=Adnp PE=1 SV=2	4835	10	9	4	24	15	9	8.318	7.489	-0.49735	-0.3444	0	0	-0.420875	8.07701	4900	7	7	3	11	10	1	7.651		-0.33444		0	0		7.651	5026	12	11	7	21	13	8	8.1	7.599	-0.53804	0.04495	0	0	-0.246545	7.91806	35	45
Ap1s1	sp|P61967|AP1S1_MOUSE AP-1 complex subunit sigma-1A OS=Mus musculus OX=10090 GN=Ap1s1 PE=1 SV=1;tr|D3Z0D6|D3Z0D6_MOUSE AP complex subunit sigma (Fragment) OS=Mus musculus OX=10090 GN=Ap1s1 PE=1 SV=1;tr|D3YXN0|D3YXN0_MOUSE AP-1 complex subunit sigma-1A (Fra	2139	4	3	4	9	5	4	8.232	7.583	-0.613895	-0.22642	0	0	-0.420158	8.01889	2168	5	2	5	6	2	4	7.305	8.248	-0.91899	-0.6862	0	0	-0.802595	7.99386	2225	4	3	3	5	3	2	7.855	7.513	-1.42714	-0.99745	0	0	-1.21229	7.71683	15	14
Capns1	tr|A0A0R4IZW8|A0A0R4IZW8_MOUSE Calcium-activated neutral proteinase small subunit OS=Mus musculus OX=10090 GN=Capns1 PE=1 SV=1;sp|O88456|CPNS1_MOUSE Calpain small subunit 1 OS=Mus musculus OX=10090 GN=Capns1 PE=1 SV=1;tr|A0A0R4J1C2|A0A0R4J1C2_MOUSE Calcium	139	11	11	11	57	28	29	9.141	8.809	-0.400795	-0.43936	0	0	-0.420077	9.00598	139	16	13	14	68	33	35	9.146	8.929	-0.15791	-0.430265	0	0	-0.294088	9.05091	150	15	13	13	56	30	26	9.212	8.89	-0.2535	-0.36017	0	0	-0.306835	9.08018	125	113
Capn1	sp|O35350|CAN1_MOUSE Calpain-1 catalytic subunit OS=Mus musculus OX=10090 GN=Capn1 PE=1 SV=1	1475	22	14	19	39	18	21	9.002	8.621	-0.284	-0.55596	0	0	-0.41998	8.85201	1501	28	19	24	39	15	24	8.611	8.623	0.180565	-0.042515	0	0	0.069025	8.61704	1548	26	21	23	55	28	27	9.05	8.938	0.07352	-0.005453	0	0	0.0340335	8.9976	78	94
Srbd1	tr|F8WGW3|F8WGW3_MOUSE S1 RNA-binding domain-containing protein 1 OS=Mus musculus OX=10090 GN=Srbd1 PE=1 SV=1;sp|Q497V5|SRBD1_MOUSE S1 RNA-binding domain-containing protein 1 OS=Mus musculus OX=10090 GN=Srbd1 PE=2 SV=3;sp|Q497V5-2|SRBD1_MOUSE Isoform 2 of	1265	7	7	4	11	6	5	8.058	7.417	-0.46779	-0.3712	0	0	-0.419495	7.84637	1281	6	4	4	6	3	3	7.433	7.052	-0.95759	-0.1164	0	0	-0.536995	7.28301	1329	8	8	4	9	8	1	7.819		-0.532035		0	0		7.819	17	20
Blmh	sp|Q8R016|BLMH_MOUSE Bleomycin hydrolase OS=Mus musculus OX=10090 GN=Blmh PE=1 SV=1;tr|E9PY26|E9PY26_MOUSE Bleomycin hydrolase (Fragment) OS=Mus musculus OX=10090 GN=Blmh PE=1 SV=1	3547	27	24	18	54	35	19	9.432	8.743	-0.41895	-0.41936	0	0	-0.419155	9.21183	3597	17	14	16	30	17	13	8.956	8.374	-0.82636	-0.5959	0	0	-0.71113	8.75597	3694	23	20	19	42	16	26	9.026	8.829	-0.6587	-0.01319	0	0	-0.335945	8.93858	84	96
Acsl1	tr|D3Z041|D3Z041_MOUSE Long-chain-fatty-acid--CoA ligase 1 OS=Mus musculus OX=10090 GN=Acsl1 PE=1 SV=1;sp|P41216|ACSL1_MOUSE Long-chain-fatty-acid--CoA ligase 1 OS=Mus musculus OX=10090 GN=Acsl1 PE=1 SV=2	909	13	10	10	19	9	10	8.479	8.222	-0.19347	-0.644825	0	0	-0.419148	8.36924	904	18	15	13	31	18	13	8.648	8.377	-0.319635	0.1243	0	0	-0.0976675	8.5333	935	7	6	4	4	3	1	7.635		0.208615		0	0		7.635	50	23
Samm50	sp|Q8BGH2|SAM50_MOUSE Sorting and assembly machinery component 50 homolog OS=Mus musculus OX=10090 GN=Samm50 PE=1 SV=1	3135	18	14	16	44	22	22	9.633	8.992	-0.411565	-0.424135	0	0	-0.41785	9.42137	3179	20	14	19	44	19	25	9.307	9.025	-0.35331	-0.334365	0	0	-0.343838	9.1885	3262	19	18	14	36	17	19	9.143	8.843	-0.4524	-0.35667	0	0	-0.404535	9.0184	88	80
Hat1	sp|Q8BY71|HAT1_MOUSE Histone acetyltransferase type B catalytic subunit OS=Mus musculus OX=10090 GN=Hat1 PE=1 SV=1;tr|A2ATU9|A2ATU9_MOUSE Histone acetyltransferase type B catalytic subunit OS=Mus musculus OX=10090 GN=Hat1 PE=1 SV=1	3308	8	4	7	16	8	8	8.5	8.489	-0.24557	-0.58961	0	0	-0.41759	8.49453	3349	7	5	5	18	13	5	8.718	8.204	-0.589535	-0.2811	0	0	-0.435318	8.53298	3448	12	9	10	18	10	8	8.742	8.514	-0.32765	-0.9702	0	0	-0.648925	8.64279	34	34
Mtx2	sp|O88441|MTX2_MOUSE Metaxin-2 OS=Mus musculus OX=10090 GN=Mtx2 PE=1 SV=1	1576	10	8	10	29	11	18	9.013	8.482	-0.3539	-0.48021	0	0	-0.417055	8.82405	1603	11	10	10	25	11	14	8.53	8.255	-0.442215	-0.6234	0	0	-0.532807	8.41391	1656	11	10	8	22	9	13	8.646	8.356	-0.46705	-0.63045	0	0	-0.54875	8.52477	54	51
Ctnna1	sp|P26231|CTNA1_MOUSE Catenin alpha-1 OS=Mus musculus OX=10090 GN=Ctnna1 PE=1 SV=1	1800	33	25	24	57	31	26	9.302	8.721	-0.50675	-0.32656	0	0	-0.416655	9.10217	1834	42	40	29	100	54	46	9.511	9.106	0.418305	0.046615	0	0	0.23246	9.35409	1889	39	33	34	95	43	52	9.305	9.316	0.27983	0.20951	0	0	0.24467	9.31053	157	152
Rab18	sp|P35293|RAB18_MOUSE Ras-related protein Rab-18 OS=Mus musculus OX=10090 GN=Rab18 PE=1 SV=2;tr|A0A3Q4EI12|A0A3Q4EI12_MOUSE Ras-related protein Rab-18 OS=Mus musculus OX=10090 GN=Rab18 PE=1 SV=1;tr|A0A452J8C1|A0A452J8C1_MOUSE Ras-related protein Rab-18 OS=	1866	14	14	13	36	20	16	9.244	8.909	-0.396395	-0.435935	0	0	-0.416165	9.10803	1901	16	15	14	43	20	23	9.325	9.178	-0.78541	-0.182605	0	0	-0.484007	9.25769	1954	14	13	14	43	19	24	9.143	9.192	-0.503	-0.351594	0	0	-0.427297	9.16819	79	79
Pck2	tr|A0A0R4J0G0|A0A0R4J0G0_MOUSE Phosphoenolpyruvate carboxykinase (GTP) OS=Mus musculus OX=10090 GN=Pck2 PE=1 SV=1;sp|Q8BH04|PCKGM_MOUSE Phosphoenolpyruvate carboxykinase [GTP], mitochondrial OS=Mus musculus OX=10090 GN=Pck2 PE=1 SV=1;tr|A0A2I3BQL9|A0A2I3BQ	175	30	28	25	124	46	78	9.626	9.359	-0.515865	-0.315302	0	0	-0.415583	9.5127	177	28	28	22	90	38	52	9.193	9.038	-0.06371	-0.132855	0	0	-0.0982825	9.12238	189	32	29	30	125	46	79	9.605	9.558	-0.12695	-0.260342	0	0	-0.193646	9.58214	214	249
Chchd3	sp|Q9CRB9|MIC19_MOUSE MICOS complex subunit Mic19 OS=Mus musculus OX=10090 GN=Chchd3 PE=1 SV=1;tr|Q9D9P1|Q9D9P1_MOUSE MICOS complex subunit Mic19 OS=Mus musculus OX=10090 GN=Chchd3 PE=1 SV=1;tr|D3Z0L4|D3Z0L4_MOUSE MICOS complex subunit Mic19 (Fragment) OS=	4147	18	15	17	54	25	29	9.279	8.815	-0.48365	-0.34616	0	0	-0.414905	9.10623	4210	16	14	16	48	24	24	8.971	8.705	-0.37596	-0.521995	0	0	-0.448977	8.85805	4302	16	15	16	45	18	27	8.859	8.872	0.14817	-0.22647	0	0	-0.03915	8.86555	102	99
Rab10	sp|P61027|RAB10_MOUSE Ras-related protein Rab-10 OS=Mus musculus OX=10090 GN=Rab10 PE=1 SV=1	2109	13	11	12	41	18	23	9.285	8.941	-0.51995	-0.308635	0	0	-0.414293	9.14621	2138	13	13	10	40	19	21	9.113	8.897	-0.74301	-0.527165	0	0	-0.635088	9.01829	2196	13	11	9	32	14	18	8.969	8.838	-0.8381	-0.74297	0	0	-0.790535	8.90842	81	73
Dpm1	sp|O70152|DPM1_MOUSE Dolichol-phosphate mannosyltransferase subunit 1 OS=Mus musculus OX=10090 GN=Dpm1 PE=1 SV=1;tr|A2BDX2|A2BDX2_MOUSE Dolichol-phosphate mannosyltransferase subunit 1 OS=Mus musculus OX=10090 GN=Dpm1 PE=1 SV=1	1543	10	6	8	15	8	7	8.428	8.073	-0.32325	-0.5037	0	0	-0.413475	8.28581	1573	12	7	11	17	7	10	8.168	8.328	-0.288275	0.0366	0	0	-0.125837	8.25533	1622	12	10	12	23	9	14	8.363	8.502	-0.1183	0.1043	0	0	-0.007	8.43804	32	38
Stxbp1	sp|O08599|STXB1_MOUSE Syntaxin-binding protein 1 OS=Mus musculus OX=10090 GN=Stxbp1 PE=1 SV=2;sp|O08599-2|STXB1_MOUSE Isoform 2 of Syntaxin-binding protein 1 OS=Mus musculus OX=10090 GN=Stxbp1	1425	7	5	6	10	4	6	8.391	8.158	-0.04002	-0.7869	0	0	-0.41346	8.28994	1446	12	8	7	14	6	8	8.411	8.131	0.20352	0.0434	0	0	0.12346	8.29319	1494	15	14	6	18	16	2	8.852	7.574	-0.2516	-0.61795	0	0	-0.434775	8.57328	24	28
Itsn1	tr|E9Q3I8|E9Q3I8_MOUSE Intersectin-1 OS=Mus musculus OX=10090 GN=Itsn1 PE=1 SV=1;tr|E9Q3I9|E9Q3I9_MOUSE Intersectin-1 OS=Mus musculus OX=10090 GN=Itsn1 PE=1 SV=1;tr|E9Q3I4|E9Q3I4_MOUSE Intersectin-1 OS=Mus musculus OX=10090 GN=Itsn1 PE=1 SV=1;tr|E9Q3I5|E9Q	1069	4	3	2	5	3	2	6.974	6.92	-0.7079	-0.11478	0	0	-0.41134	6.94784																1122	10	5	8	11	3	8	7.612	7.414	-1.17348	0.408	0	0	-0.382742	7.52419	5	16
Stt3a	sp|P46978|STT3A_MOUSE Dolichyl-diphosphooligosaccharide--protein glycosyltransferase subunit STT3A OS=Mus musculus OX=10090 GN=Stt3a PE=1 SV=1	1927	15	12	14	71	20	51	8.919	8.826	-0.6002	-0.22186	0	0	-0.41103	8.87498	1960	16	13	16	103	37	66	9.021	8.932	-0.51596	-0.242565	0	0	-0.379263	8.97878	2016	16	15	14	96	38	58	8.94	9.012	-0.1254	0.052526	0	0	-0.036437	8.97749	174	167
Mthfd1l	sp|Q3V3R1|C1TM_MOUSE Monofunctional C1-tetrahydrofolate synthase, mitochondrial OS=Mus musculus OX=10090 GN=Mthfd1l PE=1 SV=2	2595	60	52	56	215	102	113	9.601	9.393	-0.463065	-0.357102	0	0	-0.410083	9.50934	2630	63	51	59	235	102	133	9.508	9.385	-0.289195	-0.643105	0	0	-0.46615	9.45084	2676	58	51	53	147	63	84	9.239	9.38	-0.2237	-0.10439	0	0	-0.164045	9.3152	450	362
Acadsb	sp|Q9DBL1|ACDSB_MOUSE Short/branched chain specific acyl-CoA dehydrogenase, mitochondrial OS=Mus musculus OX=10090 GN=Acadsb PE=1 SV=1;tr|E9Q5L3|E9Q5L3_MOUSE Short/branched chain-specific acyl-CoA dehydrogenase, mitochondrial OS=Mus musculus OX=10090 GN=Ac	4490	12	5	11	16	4	12	8.588	8.671	-0.60967	-0.20666	0	0	-0.408165	8.63148	4546	13	8	11	12	6	6	8.52	8.267	0.171085	-0.23262	0	0	-0.0307675	8.41167	4663	10	5	9	12	5	7	8.155	8.414	0.2812	-0.37815	0	0	-0.048475	8.30353	28	28
Nnt	sp|Q61941|NNTM_MOUSE NAD(P) transhydrogenase, mitochondrial OS=Mus musculus OX=10090 GN=Nnt PE=1 SV=2;tr|Q8C9V5|Q8C9V5_MOUSE Proton-translocating NAD(P)(+) transhydrogenase OS=Mus musculus OX=10090 GN=Nnt PE=1 SV=1;tr|Q8BGK0|Q8BGK0_MOUSE Proton-translocati	2773	37	27	33	119	45	74	9.331	9.178	-0.45325	-0.362402	0	0	-0.407826	9.2612	2812	38	29	37	101	43	58	9.118	8.99	0.17724	0.101335	0	0	0.139288	9.0587	2873	37	28	35	98	42	56	8.975	9.086	0.14957	0.122406	0	0	0.135988	9.03404	220	217
Hnrnpa3	tr|A2AL12|A2AL12_MOUSE Heterogeneous nuclear ribonucleoprotein A3 OS=Mus musculus OX=10090 GN=Hnrnpa3 PE=1 SV=1;sp|Q8BG05|ROA3_MOUSE Heterogeneous nuclear ribonucleoprotein A3 OS=Mus musculus OX=10090 GN=Hnrnpa3 PE=1 SV=1	619	38	33	36	462	254	208	10.63	10.25	-0.457419	-0.357855	0	0	-0.407637	10.4803	630	36	33	34	386	208	178	10.28	10.04	-0.452595	-0.436258	0	0	-0.444426	10.1764	647	38	38	36	396	191	205	10.33	10.2	-0.375207	-0.383142	0	0	-0.379175	10.2698	848	858
Dock7	tr|A0A0U1RNK7|A0A0U1RNK7_MOUSE Dedicator of cytokinesis protein 7 OS=Mus musculus OX=10090 GN=Dock7 PE=1 SV=1;tr|E9PX48|E9PX48_MOUSE Dedicator of cytokinesis protein 7 OS=Mus musculus OX=10090 GN=Dock7 PE=1 SV=2;tr|A2A9M5|A2A9M5_MOUSE Dedicator of cytokine	259	74	63	55	188	98	90	9.335	8.92	-0.68155	-0.133235	0	0	-0.407392	9.17529	259	58	50	44	134	72	62	8.868	8.704	-0.08826	0.297405	0	0	0.104572	8.7937	277	64	55	48	163	82	81	9.16	9.048	0.14932	0.179506	0	0	0.164413	9.1076	322	351
Psmd10	sp|Q9Z2X2|PSD10_MOUSE 26S proteasome non-ATPase regulatory subunit 10 OS=Mus musculus OX=10090 GN=Psmd10 PE=1 SV=3	4883	13	6	11	17	9	8	8.18	8.022	-0.184995	-0.6295	0	0	-0.407247	8.10815	4951	9	7	6	14	9	5	8.47	7.984	0.059925	-0.26962	0	0	-0.104847	8.29171	5076	8	6	8	22	12	10	8.417	8.24	-0.1261	-0.34015	0	0	-0.233125	8.33746	31	39
Fads1	sp|Q920L1|FADS1_MOUSE Acyl-CoA (8-3)-desaturase OS=Mus musculus OX=10090 GN=Fads1 PE=1 SV=1;tr|A0A494BBC6|A0A494BBC6_MOUSE Acyl-CoA (8-3)-desaturase OS=Mus musculus OX=10090 GN=Fads1 PE=1 SV=1;tr|A0A494BAD7|A0A494BAD7_MOUSE Acyl-CoA (8-3)-desaturase OS=Mus	3805	7	4	5	7	3	4	8.673	8.199	-0.30649	-0.507	0	0	-0.406745	8.49769	3870	6	4	4	10	4	6	8.433	8.568	-0.274415	-0.102231	0	0	-0.188323	8.50572	3963	4	2	4	3	1	2		8.102		-0.48215	0	0		8.102	17	10
Rab22a	sp|P35285|RB22A_MOUSE Ras-related protein Rab-22A OS=Mus musculus OX=10090 GN=Rab22a PE=1 SV=2;tr|A2ARZ7|A2ARZ7_MOUSE Ras-related protein Rab-22A OS=Mus musculus OX=10090 GN=Rab22a PE=1 SV=1	1864	3	3	3	8	5	3	7.944	7.432	-0.72779	-0.08388	0	0	-0.405835	7.75945	1898	4	3	4	11	5	6	7.99	7.966	-0.455015	-0.4905	0	0	-0.472757	7.97817																19	8
Eftud1	sp|Q8C0D5|EFL1_MOUSE Elongation factor-like GTPase 1 OS=Mus musculus OX=10090 GN=Efl1 PE=1 SV=1	3329	28	20	23	39	22	17	8.706	7.996	-0.48789	-0.3236	0	0	-0.405745	8.48233	3369	26	23	21	44	25	19	8.418	8.06	0.04658	-0.4081	0	0	-0.18076	8.27489	3468	31	22	25	39	20	19	8.461	8.164	-0.1548	-0.04095	0	0	-0.097875	8.33741	83	78
Dctn3	sp|Q9Z0Y1|DCTN3_MOUSE Dynactin subunit 3 OS=Mus musculus OX=10090 GN=Dctn3 PE=1 SV=2;tr|E9Q919|E9Q919_MOUSE Dynactin subunit 3 OS=Mus musculus OX=10090 GN=Dctn3 PE=1 SV=1	4834	10	8	8	16	8	8	9.032	8.246	-0.456895	-0.354025	0	0	-0.40546	8.7968	4899	12	12	9	22	13	9	9.192	8.821	-0.40531	-0.214495	0	0	-0.309903	9.04497	5025	11	9	10	20	9	11	8.918	8.847	-0.2933	-0.43057	0	0	-0.361935	8.88395	38	36
Capza2	sp|P47754|CAZA2_MOUSE F-actin-capping protein subunit alpha-2 OS=Mus musculus OX=10090 GN=Capza2 PE=1 SV=3;tr|D6RCW7|D6RCW7_MOUSE F-actin-capping protein subunit alpha OS=Mus musculus OX=10090 GN=Capza2 PE=1 SV=1	1932	16	13	15	32	14	18	9.491	9.372	-0.36785	-0.442002	0	0	-0.404926	9.43556	1964	16	15	15	46	24	22	9.642	9.482	-0.387695	-0.574357	0	0	-0.481026	9.56933	2020	12	11	9	37	15	22	9.361	9.223	-0.69265	-0.18519	0	0	-0.43892	9.29746	78	69
Rras2	sp|P62071|RRAS2_MOUSE Ras-related protein R-Ras2 OS=Mus musculus OX=10090 GN=Rras2 PE=1 SV=1;tr|A0A1B0GRT5|A0A1B0GRT5_MOUSE Ras-related protein R-Ras2 OS=Mus musculus OX=10090 GN=Rras2 PE=1 SV=1	2143	8	7	7	21	11	10	8.661	8.368	-0.26629	-0.543025	0	0	-0.404658	8.53875	2172	7	5	7	18	9	9	8.326	8.286	-0.47168	-0.0064	0	0	-0.23904	8.30646	2229	8	8	8	26	16	10	8.722	8.514	-0.77985	-0.05452	0	0	-0.417185	8.63034	39	47
Rnaseh2b	sp|Q80ZV0|RNH2B_MOUSE Ribonuclease H2 subunit B OS=Mus musculus OX=10090 GN=Rnaseh2b PE=1 SV=2	3092	7	5	5	7	5	2	7.755	6.817	0.3601	-1.1691	0	0	-0.4045	7.50138	3140	8	8	2	8	7	1	8.177		-0.421375		0	0		8.177																15	7
Snx18	tr|Q8C788|Q8C788_MOUSE Sorting nexin OS=Mus musculus OX=10090 GN=Snx18 PE=1 SV=1;sp|Q91ZR2|SNX18_MOUSE Sorting nexin-18 OS=Mus musculus OX=10090 GN=Snx18 PE=1 SV=1	3368	8	7	5	19	10	9	8.452	7.679	-0.66035	-0.148195	0	0	-0.404272	8.21866																3507	7	7	5	17	7	10	8.178	7.949	-0.1228	0.77915	0	0	0.328175	8.07842	19	36
Hnrnpl	tr|G5E924|G5E924_MOUSE Heterogeneous nuclear ribonucleoprotein L (Fragment) OS=Mus musculus OX=10090 GN=Hnrnpl PE=1 SV=1;sp|Q8R081|HNRPL_MOUSE Heterogeneous nuclear ribonucleoprotein L OS=Mus musculus OX=10090 GN=Hnrnpl PE=1 SV=2;tr|G3UY38|G3UY38_MOUSE Het	1367	38	37	32	275	142	133	10.24	9.709	-0.381719	-0.426355	0	0	-0.404037	10.0511	1386	33	32	28	265	141	124	9.929	9.597	-0.470795	-0.270657	0	0	-0.370726	9.79398	1437	33	32	29	263	134	129	10.08	9.84	-0.508407	-0.254842	0	0	-0.381624	9.97637	540	538
Cnp	sp|P16330-2|CN37_MOUSE Isoform CNPI of 2,3-cyclic-nucleotide 3-phosphodiesterase OS=Mus musculus OX=10090 GN=Cnp;sp|P16330|CN37_MOUSE 2,3-cyclic-nucleotide 3-phosphodiesterase OS=Mus musculus OX=10090 GN=Cnp PE=1 SV=3	1725	22	10	21	51	22	29	9.271	9.13	-0.45685	-0.351035	0	0	-0.403942	9.2062	1761	14	6	12	13	4	9	8.197	8.324	0.520325	0.8132	0	0	0.666763	8.26513	1812	22	16	21	58	24	34	9.165	9.28	-0.0435	-0.01436	0	0	-0.02893	9.2263	64	109
Anp32b	sp|Q9EST5|AN32B_MOUSE Acidic leucine-rich nuclear phosphoprotein 32 family member B OS=Mus musculus OX=10090 GN=Anp32b PE=1 SV=1;sp|Q9EST5-2|AN32B_MOUSE Isoform 2 of Acidic leucine-rich nuclear phosphoprotein 32 family member B OS=Mus musculus OX=10090 GN=	4596	10	8	10	28	13	15	9.553	9.273	-0.32885	-0.475002	0	0	-0.401926	9.43519	4656	10	9	10	25	11	14	9.373	9.101	-0.390595	-0.518105	0	0	-0.45435	9.25796	4776	10	9	10	31	19	12	9.414	9.169	-0.41955	-0.690594	0	0	-0.555072	9.30855	53	59
H6pd	tr|A2A7A7|A2A7A7_MOUSE GDH/6PGL endoplasmic bifunctional protein OS=Mus musculus OX=10090 GN=H6pd PE=1 SV=1;sp|Q8CFX1|G6PE_MOUSE GDH/6PGL endoplasmic bifunctional protein OS=Mus musculus OX=10090 GN=H6pd PE=1 SV=2	564	18	10	16	22	7	15	8.192	8.198	-0.952095	0.1483	0	0	-0.401898	8.19501	579	12	10	8	16	10	6	8.138	7.661	-0.552075	-0.37675	0	0	-0.464413	7.96194	593	19	16	19	34	11	23	8.231	8.412	-0.4103	0.08705	0	0	-0.161625	8.33086	38	56
Pdcd10	tr|F8WI55|F8WI55_MOUSE Programmed cell death protein 10 OS=Mus musculus OX=10090 GN=Pdcd10 PE=1 SV=2;sp|Q8VE70|PDC10_MOUSE Programmed cell death protein 10 OS=Mus musculus OX=10090 GN=Pdcd10 PE=1 SV=1	1273	3	2	3	4	2	2	7.697	7.397	-0.1735	-0.6275	0	0	-0.4005	7.5724																															4	4
Uqcrq	sp|Q9CQ69|QCR8_MOUSE Cytochrome b-c1 complex subunit 8 OS=Mus musculus OX=10090 GN=Uqcrq PE=1 SV=3	4041	10	9	9	33	15	18	8.786	8.989	-0.36569	-0.433635	0	0	-0.399662	8.89925	4107	9	8	9	26	13	13	8.781	8.961	-0.334335	-0.139065	0	0	-0.2367	8.88026	4199	11	9	10	29	14	15	9.465	8.977	-0.48065	-0.303894	0	0	-0.392272	9.28621	59	62
Srsf3	sp|P84104-2|SRSF3_MOUSE Isoform Short of Serine/arginine-rich splicing factor 3 OS=Mus musculus OX=10090 GN=Srsf3;sp|P84104|SRSF3_MOUSE Serine/arginine-rich splicing factor 3 OS=Mus musculus OX=10090 GN=Srsf3 PE=1 SV=1	2305	11	10	10	46	21	25	9.582	9.055	-0.287865	-0.510235	0	0	-0.39905	9.39397	2340	11	10	9	37	14	23	9.202	8.873	-0.98491	-0.593165	1	0	-0.789037	9.06794	2398	11	11	10	50	22	28	9.378	9.129	-1.23155	-1.17059	1	1	-1.20107	9.27111	83	96
Snd1	sp|Q78PY7|SND1_MOUSE Staphylococcal nuclease domain-containing protein 1 OS=Mus musculus OX=10090 GN=Snd1 PE=1 SV=1;tr|Q3TJ56|Q3TJ56_MOUSE Staphylococcal nuclease domain-containing protein 1 OS=Mus musculus OX=10090 GN=Snd1 PE=1 SV=1	2991	63	58	59	273	109	164	9.862	9.6	-0.507565	-0.290255	0	0	-0.39891	9.75046	3022	66	60	56	329	150	179	9.759	9.665	-0.194995	-0.495657	0	0	-0.345326	9.71454	3104	59	57	51	224	96	128	9.637	9.601	-0.00905	-0.136542	0	0	-0.072796	9.61937	602	497
Rap1a	sp|P62835|RAP1A_MOUSE Ras-related protein Rap-1A OS=Mus musculus OX=10090 GN=Rap1a PE=1 SV=1;tr|A0A0G2JE52|A0A0G2JE52_MOUSE Ras-related protein Rap-1A OS=Mus musculus OX=10090 GN=Rap1a PE=1 SV=1;tr|A0A0G2JDL9|A0A0G2JDL9_MOUSE Ras-related protein Rap-1A OS=	2191	15	14	12	51	23	28	9.428	9.014	-0.40435	-0.393035	0	0	-0.398693	9.26857	2223	5	3	4	7	4	3	7.956	7.683	0.489585	-1.09085	0	0	-0.300633	7.84061	2280	2	2	1	3	2	1	7.679		-0.427085		0	0		7.679	58	54
Iqgap2	sp|Q3UQ44|IQGA2_MOUSE Ras GTPase-activating-like protein IQGAP2 OS=Mus musculus OX=10090 GN=Iqgap2 PE=1 SV=2	2573	18	9	13	24	7	17	8.168	8.091	-0.962095	0.1686	0	0	-0.396747	8.1312	2604	20	16	13	21	11	10	8.093	7.403	0.194225	0.5875	0	0	0.390863	7.87266	2654	46	42	32	80	44	36	8.768	8.466	0.20683	0.39875	0	0	0.30279	8.64274	45	104
Prkar2b	sp|P31324|KAP3_MOUSE cAMP-dependent protein kinase type II-beta regulatory subunit OS=Mus musculus OX=10090 GN=Prkar2b PE=1 SV=3;tr|H3BK84|H3BK84_MOUSE cAMP-dependent protein kinase type II-beta regulatory subunit OS=Mus musculus OX=10090 GN=Prkar2b PE=1 S	1842	15	12	12	43	19	24	9.137	8.625	-0.657995	-0.13426	0	0	-0.396128	8.95245	1874	12	11	10	21	12	9	8.408	8.204	-0.00857	0.4538	0	0	0.222615	8.31787	1929	16	14	14	44	19	25	8.952	8.876	-0.3373	0.36973	0	0	0.016215	8.91566	64	87
Xpo4	tr|A0A0R4J254|A0A0R4J254_MOUSE Exportin-4 OS=Mus musculus OX=10090 GN=Xpo4 PE=1 SV=1;sp|Q9ESJ0|XPO4_MOUSE Exportin-4 OS=Mus musculus OX=10090 GN=Xpo4 PE=1 SV=2	248	6	3	6	6	2	4	8.038	7.875	-1.19189	0.4001	0	0	-0.395895	7.9641	247	4	2	4	5	2	3	7.464	7.299	0.55241	0.4684	0	0	0.510405	7.38929	263	6	1	6	3	0	3		7.288		2.28	0	1		7.288	11	9
Etfa	sp|Q99LC5|ETFA_MOUSE Electron transfer flavoprotein subunit alpha, mitochondrial OS=Mus musculus OX=10090 GN=Etfa PE=1 SV=2	3933	20	20	18	67	31	36	9.642	9.22	-0.448565	-0.342202	0	0	-0.395383	9.48036	4000	21	18	20	73	32	41	9.402	9.278	-0.306995	-0.248205	0	0	-0.2776	9.34441	4092	18	18	16	51	27	24	9.303	9.102	-0.3501	-0.306694	0	0	-0.328397	9.21403	140	118
Tecpr1	sp|Q80VP0|TCPR1_MOUSE Tectonin beta-propeller repeat-containing protein 1 OS=Mus musculus OX=10090 GN=Tecpr1 PE=1 SV=1;sp|Q80VP0-2|TCPR1_MOUSE Isoform 2 of Tectonin beta-propeller repeat-containing protein 1 OS=Mus musculus OX=10090 GN=Tecpr1	3057	10	7	7	14	7	7	8.018	7.548	-0.36379	-0.4266	0	0	-0.395195	7.8437	3098	32	24	27	86	26	60	8.849	8.849	0.32664	-0.154165	0	0	0.0862375	8.849	3179	31	25	28	69	26	43	8.841	8.748	-0.32145	0.35053	0	0	0.01454	8.79698	100	83
Ankrd17	tr|E9QKG6|E9QKG6_MOUSE Ankyrin repeat domain-containing protein 17 OS=Mus musculus OX=10090 GN=Ankrd17 PE=1 SV=1;tr|E9Q804|E9Q804_MOUSE Ankyrin repeat domain-containing protein 17 OS=Mus musculus OX=10090 GN=Ankrd17 PE=1 SV=3;sp|Q99NH0|ANR17_MOUSE Ankyrin	1138	11	10	6	21	15	6	8.061	7.194	-0.40449	-0.3853	0	0	-0.394895	7.81528	1130	12	12	4	14	10	4	7.687	6.73	-0.21834	-0.6132	0	0	-0.41577	7.43145																35	21
Ranbp3	tr|A0A3B2WCL5|A0A3B2WCL5_MOUSE Ran-binding protein 3 OS=Mus musculus OX=10090 GN=Ranbp3 PE=1 SV=1;sp|Q9CT10|RANB3_MOUSE Ran-binding protein 3 OS=Mus musculus OX=10090 GN=Ranbp3 PE=1 SV=2	480	19	17	15	71	36	35	9.236	8.679	-0.414195	-0.37456	0	0	-0.394377	9.04127	481	13	12	11	68	40	28	8.921	8.452	-0.25056	-0.3773	0	0	-0.31393	8.74695	495	19	17	18	88	49	39	9.082	8.836	-0.3755	-0.48457	0	0	-0.430035	8.97619	139	159
Ubr4	sp|A2AN08-3|UBR4_MOUSE Isoform 3 of E3 ubiquitin-protein ligase UBR4 OS=Mus musculus OX=10090 GN=Ubr4;sp|A2AN08|UBR4_MOUSE E3 ubiquitin-protein ligase UBR4 OS=Mus musculus OX=10090 GN=Ubr4 PE=1 SV=1;sp|A2AN08-5|UBR4_MOUSE Isoform 5 of E3 ubiquitin-protein	631	107	99	78	356	216	140	9.433	8.827	-0.61375	-0.17416	0	0	-0.393955	9.22809	640	120	109	85	353	216	137	9.06	8.843	-0.38616	-0.288965	0	0	-0.337562	8.96491	660	120	103	86	295	167	128	9.046	8.926	-0.2216	0.131006	0	0	-0.045297	8.99013	709	651
Syap1	sp|Q9D5V6|SYAP1_MOUSE Synapse-associated protein 1 OS=Mus musculus OX=10090 GN=Syap1 PE=1 SV=1	4379	8	4	6	11	4	7	8.253	8.077	-0.429495	-0.3582	0	0	-0.393848	8.17386	4433	9	4	7	9	3	6	7.617	7.834	-0.03283	-0.0406	0	0	-0.036715	7.73891	4548	5	3	4	6	2	4	7.283	7.863	0.042295	-0.1131	0	0	-0.0354025	7.66338	20	17
Pygb	sp|Q8CI94|PYGB_MOUSE Glycogen phosphorylase, brain form OS=Mus musculus OX=10090 GN=Pygb PE=1 SV=3	3432	45	41	36	106	57	49	9.442	9.032	-0.37635	-0.410035	0	0	-0.393193	9.28369	3480	45	35	41	92	42	50	9.123	8.912	-0.19651	-0.074025	0	0	-0.135268	9.03019	3581	35	29	32	64	32	32	9.109	9.016	-0.3623	-0.111094	0	0	-0.236697	9.06498	198	170
Anapc1	sp|P53995|APC1_MOUSE Anaphase-promoting complex subunit 1 OS=Mus musculus OX=10090 GN=Anapc1 PE=1 SV=2;tr|A2ATQ5|A2ATQ5_MOUSE Anaphase-promoting complex subunit 1 OS=Mus musculus OX=10090 GN=Anapc1 PE=1 SV=1	2018	28	23	21	61	32	29	8.879	8.257	-0.5621	-0.223725	0	0	-0.392912	8.67096	2049	33	28	19	54	38	16	8.539	8.046	-0.251915	0.2844	0	0	0.0162425	8.35899	2104	37	31	26	59	35	24	8.776	8.336	0.15163	0.76415	0	0	0.45789	8.60949	115	120
Ncapg	tr|E9PWG6|E9PWG6_MOUSE Non-SMC condensin I complex, subunit G OS=Mus musculus OX=10090 GN=Ncapg PE=1 SV=1	1027	24	19	19	50	25	25	8.914	8.528	-0.33	-0.45541	0	0	-0.392705	8.76254	1033	20	19	11	41	27	14	8.733	7.964	-0.504935	-0.4407	0	0	-0.472818	8.50024	1072	19	17	12	24	17	7	8.463	8.211	-0.678875	-0.88715	0	0	-0.783013	8.35503	91	74
Hnrnpm	sp|Q9D0E1-2|HNRPM_MOUSE Isoform 2 of Heterogeneous nuclear ribonucleoprotein M OS=Mus musculus OX=10090 GN=Hnrnpm;sp|Q9D0E1|HNRPM_MOUSE Heterogeneous nuclear ribonucleoprotein M OS=Mus musculus OX=10090 GN=Hnrnpm PE=1 SV=3;tr|B8JK33|B8JK33_MOUSE Heterogene	4278	55	50	47	591	305	286	10.2	9.837	-0.39552	-0.388855	0	0	-0.392187	10.0554	4333	48	43	44	458	246	212	9.874	9.624	-0.574895	-0.194958	0	0	-0.384926	9.76675	4444	53	50	49	555	294	261	10.1	9.896	-0.724907	-0.261142	0	0	-0.493024	10.0099	1049	1146
Eef2k	sp|O08796|EF2K_MOUSE Eukaryotic elongation factor 2 kinase OS=Mus musculus OX=10090 GN=Eef2k PE=1 SV=1	1434	3	2	3	4	2	2	7.391	7.154	-0.4313	-0.3517	0	0	-0.3915	7.28847																1505	3	3	2	4	2	2	7.447	7.182	-0.649215	-3.636	0	0	-2.14261	7.33441	4	8
Fam3c	tr|G3X9I1|G3X9I1_MOUSE Protein FAM3C OS=Mus musculus OX=10090 GN=Fam3c PE=1 SV=1;tr|G5E911|G5E911_MOUSE Protein FAM3C OS=Mus musculus OX=10090 GN=Fam3c PE=1 SV=1;sp|Q91VU0|FAM3C_MOUSE Protein FAM3C OS=Mus musculus OX=10090 GN=Fam3c PE=1 SV=1	1334	5	3	5	14	7	7	8.544	8.257	-0.29107	-0.491125	0	0	-0.391097	8.42379	1350	5	3	5	11	6	5	8.275	7.959	-0.28758	0.1796	0	0	-0.05399	8.14513	1402	7	4	6	12	6	6	8.482	8.3	-0.780975	-0.39825	0	0	-0.589612	8.40046	25	26
Gng5	sp|Q80SZ7|GBG5_MOUSE Guanine nucleotide-binding protein G(I)/G(S)/G(O) subunit gamma-5 OS=Mus musculus OX=10090 GN=Gng5 PE=1 SV=2	3036	6	4	6	11	5	6	8.273	8.205	-0.225695	-0.5558	0	0	-0.390748	8.24033	3069	6	6	4	12	8	4	8.495	7.927	-0.353815	-0.0035	0	0	-0.178657	8.29791	3153	7	6	7	18	8	10	8.661	8.619	-0.11485	-0.2546	0	0	-0.184725	8.64051	23	29
Me1	sp|P06801|MAOX_MOUSE NADP-dependent malic enzyme OS=Mus musculus OX=10090 GN=Me1 PE=1 SV=2;tr|Q3TQP6|Q3TQP6_MOUSE Malic enzyme OS=Mus musculus OX=10090 GN=Me1 PE=1 SV=1	1640	22	19	17	41	23	18	9.119	8.666	-0.570895	-0.20966	0	0	-0.390277	8.94907	1673	32	28	27	92	46	46	9.307	9.171	-0.41581	-0.360705	0	0	-0.388257	9.2443	1721	27	24	23	62	32	30	9.227	9.051	0.13421	-0.081254	0	0	0.026478	9.14786	133	103
Dda1	sp|Q9D9Z5|DDA1_MOUSE DET1- and DDB1-associated protein 1 OS=Mus musculus OX=10090 GN=Dda1 PE=1 SV=1	4451	7	6	4	12	7	5	8.196	7.954	-0.368695	-0.4114	0	0	-0.390047	8.09164	4504	3	3	0	3	3	0	7.653		-0.22374		0	0		7.653																15	12
Csrp2	tr|A0A1W2P758|A0A1W2P758_MOUSE Cysteine and glycine-rich protein 2 (Fragment) OS=Mus musculus OX=10090 GN=Csrp2 PE=1 SV=1;tr|A0A1W2P845|A0A1W2P845_MOUSE Cysteine and glycine-rich protein 2 OS=Mus musculus OX=10090 GN=Csrp2 PE=1 SV=1;sp|P97314|CSRP2_MOUSE C	369	2	2	2	7	4	3	7.915	7.471	-0.15889	-0.6204	0	0	-0.389645	7.74743																															7	7
Nrbp1	sp|Q99J45|NRBP_MOUSE Nuclear receptor-binding protein OS=Mus musculus OX=10090 GN=Nrbp1 PE=1 SV=1;tr|D3YUV1|D3YUV1_MOUSE Nuclear receptor-binding protein OS=Mus musculus OX=10090 GN=Nrbp1 PE=1 SV=1	3870	9	7	4	12	9	3	8.779	7.879	-0.33559	-0.4432	0	0	-0.389395	8.52947	3936	7	7	2	12	9	3	8.41	7.67	-0.33938	-0.44245	0	0	-0.390915	8.18158	4028	6	6	3	12	8	4	8.723	8.14	-0.57155	-0.20561	0	0	-0.38858	8.52276	24	24
Gtf2a2	sp|Q80ZM7|T2AG_MOUSE Transcription initiation factor IIA subunit 2 OS=Mus musculus OX=10090 GN=Gtf2a2 PE=1 SV=2;tr|D3Z7S8|D3Z7S8_MOUSE Transcription initiation factor IIA gamma chain (Fragment) OS=Mus musculus OX=10090 GN=Gtf2a2 PE=1 SV=1;tr|D3Z793|D3Z793_	3090	3	3	3	6	3	3	7.781	7.479	-0.0986	-0.6789	0	0	-0.38875	7.65574	3138	3	1	3	3	1	2		7.446		-0.3956	0	0		7.446	3216	3	2	3	4	2	2	7.127	6.711	-0.009045	-0.5539	0	0	-0.281473	6.96701	9	10
Rprd1b	tr|A0A0R4J195|A0A0R4J195_MOUSE Regulation of nuclear pre-mRNA domain-containing protein 1B OS=Mus musculus OX=10090 GN=Rprd1b PE=1 SV=1;sp|Q9CSU0|RPR1B_MOUSE Regulation of nuclear pre-mRNA domain-containing protein 1B OS=Mus musculus OX=10090 GN=Rprd1b PE=	224	16	15	10	24	14	10	8.846	8.225	-0.3231	-0.447325	0	0	-0.385213	8.63816	224	12	11	5	19	14	5	8.416	7.673	-0.71268	-0.25363	0	0	-0.483155	8.18712	238	13	12	8	22	13	9	8.596	8.377	-0.546275	-0.84835	0	0	-0.697313	8.50016	43	46
Map2k1	sp|P31938|MP2K1_MOUSE Dual specificity mitogen-activated protein kinase kinase 1 OS=Mus musculus OX=10090 GN=Map2k1 PE=1 SV=2	1845	16	13	15	48	24	24	9.478	8.976	-0.33155	-0.438835	0	0	-0.385192	9.29582	1877	9	6	9	26	11	15	8.947	8.534	-0.40776	-0.3055	0	0	-0.35663	8.78785	1932	10	8	8	22	7	15	8.589	8.68	-0.690975	-0.312	0	0	-0.501487	8.63688	74	70
Mpc1	sp|P63030|MPC1_MOUSE Mitochondrial pyruvate carrier 1 OS=Mus musculus OX=10090 GN=Mpc1 PE=1 SV=1;tr|D3Z786|D3Z786_MOUSE Mitochondrial pyruvate carrier (Fragment) OS=Mus musculus OX=10090 GN=Mpc1 PE=1 SV=1;tr|D3YWY6|D3YWY6_MOUSE Mitochondrial pyruvate carri	2218	4	3	4	9	3	6	8.045	8.331	-0.41759	-0.349525	0	0	-0.383557	8.21113	2252	4	3	4	11	5	6	8.318	8.451	-0.45768	-0.2703	0	0	-0.36399	8.38957	2306	6	6	4	15	8	7	8.749	8.613	-0.09355	-0.02213	0	0	-0.05784	8.6863	20	24
Nae1	tr|E0CZE0|E0CZE0_MOUSE NEDD8-activating enzyme E1 regulatory subunit OS=Mus musculus OX=10090 GN=Nae1 PE=1 SV=1;sp|Q8VBW6|ULA1_MOUSE NEDD8-activating enzyme E1 regulatory subunit OS=Mus musculus OX=10090 GN=Nae1 PE=1 SV=1	994	19	16	11	27	17	10	9.028	8.127	-0.325795	-0.4395	0	0	-0.382647	8.77836	996	21	14	17	30	10	20	8.737	8.609	0.178365	0.124105	0	0	0.151235	8.6777	1038	22	22	8	26	18	8	8.864	8.527	0.06207	-0.6072	0	0	-0.272565	8.7274	57	53
Lims1	tr|A0A0R4J005|A0A0R4J005_MOUSE LIM and senescent cell antigen-like-containing domain protein OS=Mus musculus OX=10090 GN=Lims1 PE=1 SV=1;tr|A0A5F8MPJ3|A0A5F8MPJ3_MOUSE LIM and senescent cell antigen-like-containing domain protein OS=Mus musculus OX=10090 G	144	13	10	10	37	19	18	9.102	8.862	-0.663995	-0.099135	0	0	-0.381565	8.99837	144	13	9	10	20	11	9	8.589	8.464	-0.530315	-0.3792	0	0	-0.454757	8.53098	155	11	9	10	22	11	11	8.757	8.732	-0.29985	-0.13792	0	0	-0.218885	8.74468	57	59
Grhpr	sp|Q91Z53|GRHPR_MOUSE Glyoxylate reductase/hydroxypyruvate reductase OS=Mus musculus OX=10090 GN=Grhpr PE=1 SV=1	3790	13	12	7	23	17	6	9.025	8.33	-0.1219	-0.640525	0	0	-0.381213	8.80382	3856	9	7	3	6	3	3	8.289	7.769	-0.86578	-0.09112	0	0	-0.47845	8.10258	3952	11	11	7	19	12	7	8.776	8.176	-0.55585	-0.35515	0	0	-0.4555	8.57229	29	42
Lnpep	sp|Q8C129|LCAP_MOUSE Leucyl-cystinyl aminopeptidase OS=Mus musculus OX=10090 GN=Lnpep PE=1 SV=1	3337	26	11	26	70	14	56	8.575	8.775	-0.78947	0.02892	0	0	-0.380275	8.68641	3374	27	20	25	69	29	40	8.444	8.634	0.277585	0.079505	0	0	0.178545	8.54931	3475	19	9	18	36	11	25	8.073	8.542	1.01816	0.8911	0	0	0.95463	8.36795	139	106
Gtf2e2	sp|Q9D902|T2EB_MOUSE General transcription factor IIE subunit 2 OS=Mus musculus OX=10090 GN=Gtf2e2 PE=1 SV=2;tr|A0A087WSE8|A0A087WSE8_MOUSE General transcription factor IIE subunit 2 (Fragment) OS=Mus musculus OX=10090 GN=Gtf2e2 PE=1 SV=1	4445	6	6	2	9	5	4	8.484	7.426	-0.38347	-0.3744	0	0	-0.378935	8.2194	4498	3	3	1	3	2	1	7.469		0.54231		0	0		7.469	4617	5	5	3	7	4	3	7.871	7.318	0.331765	-1.1161	0	0	-0.392168	7.67715	12	16
Cars	sp|Q9ER72|SYCC_MOUSE Cysteine--tRNA ligase, cytoplasmic OS=Mus musculus OX=10090 GN=Cars1 PE=1 SV=2;sp|Q9ER72-2|SYCC_MOUSE Isoform 2 of Cysteine--tRNA ligase, cytoplasmic OS=Mus musculus OX=10090 GN=Cars1	4575	35	31	29	79	42	37	9.443	9.011	-0.32505	-0.432735	0	0	-0.378893	9.27864	4634	30	27	21	54	35	19	9.108	8.789	-0.23281	-0.419095	0	0	-0.325952	8.97715	4754	44	37	41	105	50	55	9.345	9.268	-0.42495	-0.41119	0	0	-0.41807	9.3082	133	184
Myh9	sp|Q8VDD5|MYH9_MOUSE Myosin-9 OS=Mus musculus OX=10090 GN=Myh9 PE=1 SV=4	3653	239	226	226	3571	1893	1678	11.11	10.68	-0.44912	-0.305955	0	0	-0.377537	10.9462	3711	248	236	231	3920	1953	1967	10.9	10.77	-0.072395	-0.243858	0	0	-0.158126	10.8398	3808	239	228	228	3711	1854	1857	10.94	10.92	-0.124807	-0.075962	0	0	-0.100385	10.9301	7491	7282
Dbnl	sp|Q62418-3|DBNL_MOUSE Isoform 3 of Drebrin-like protein OS=Mus musculus OX=10090 GN=Dbnl;sp|Q62418-2|DBNL_MOUSE Isoform 2 of Drebrin-like protein OS=Mus musculus OX=10090 GN=Dbnl;sp|Q62418|DBNL_MOUSE Drebrin-like protein OS=Mus musculus OX=10090 GN=Dbnl P	2797	15	13	12	37	18	19	8.753	8.372	-0.38019	-0.374525	0	0	-0.377358	8.60301	2835	20	14	19	56	26	30	8.922	8.81	-0.23446	0.081505	0	0	-0.0764775	8.8696	2897	19	14	18	53	24	29	8.954	8.874	-0.2155	0.40593	0	0	0.095215	8.91584	93	90
Clpx	tr|Q6P8N8|Q6P8N8_MOUSE ATP-dependent Clp protease ATP-binding subunit clpX-like, mitochondrial OS=Mus musculus OX=10090 GN=Clpx PE=1 SV=1;sp|Q9JHS4|CLPX_MOUSE ATP-dependent Clp protease ATP-binding subunit clpX-like, mitochondrial OS=Mus musculus OX=10090	2902	11	9	7	21	12	9	8.684	8.124	-0.29119	-0.4629	0	0	-0.377045	8.48862	2940	7	6	4	11	5	6	8.065	7.965	-0.793375	-1.0339	0	0	-0.913637	8.01787	3018	8	7	5	10	7	3	8.213	7.706	-0.5197	0.4707	0	0	-0.0245	8.02963	32	31
Psmd14	sp|O35593|PSDE_MOUSE 26S proteasome non-ATPase regulatory subunit 14 OS=Mus musculus OX=10090 GN=Psmd14 PE=1 SV=2	1484	13	13	8	40	21	19	9.319	8.882	-0.45465	-0.299135	0	0	-0.376893	9.15329	1511	13	12	8	36	22	14	9.214	8.406	-0.44651	-0.11108	0	0	-0.278795	8.97578	1557	12	12	9	44	24	20	9.164	8.635	-0.3205	0.1779	0	0	-0.0713	8.97551	76	84
Rad23b	sp|P54728|RD23B_MOUSE UV excision repair protein RAD23 homolog B OS=Mus musculus OX=10090 GN=Rad23b PE=1 SV=2	2027	18	18	15	45	28	17	9.471	8.919	-0.30825	-0.442735	0	0	-0.375493	9.27736	2058	18	17	15	41	21	20	9.137	8.879	-0.34391	-0.448865	0	0	-0.396388	9.02688	2113	17	16	15	46	23	23	9.154	9.113	-0.005	-0.066624	0	0	-0.035812	9.13398	86	91
Wasf2	sp|Q8BH43|WASF2_MOUSE Wiskott-Aldrich syndrome protein family member 2 OS=Mus musculus OX=10090 GN=Wasf2 PE=1 SV=1	3153	8	6	6	15	8	7	8.399	8.125	-0.36225	-0.3883	0	0	-0.375275	8.28326	3197	10	7	8	16	9	7	8.273	7.945	-0.94748	-0.3732	0	0	-0.66034	8.13926	3285	7	7	4	11	7	4	8.273	8.008	-0.4901	0.72215	0	0	0.116025	8.16041	31	26
Dpp3	sp|Q99KK7|DPP3_MOUSE Dipeptidyl peptidase 3 OS=Mus musculus OX=10090 GN=Dpp3 PE=1 SV=2;tr|A0A494BBC1|A0A494BBC1_MOUSE Dipeptidyl peptidase 3 OS=Mus musculus OX=10090 GN=Dpp3 PE=1 SV=1	3912	30	24	23	57	31	26	9.19	8.688	-0.547895	-0.20226	0	0	-0.375078	9.00782	3975	42	31	40	104	42	62	9.192	9.167	-0.46631	-0.274505	0	0	-0.370408	9.17968	4069	34	28	31	74	35	39	9.159	9.136	-0.4448	-0.667694	0	0	-0.556247	9.14765	161	131
Atg3	sp|Q9CPX6|ATG3_MOUSE Ubiquitin-like-conjugating enzyme ATG3 OS=Mus musculus OX=10090 GN=Atg3 PE=1 SV=1	4012	3	2	2	4	2	2	8.135	7.728	-0.601495	-0.147875	0	0	-0.374685	7.97753	4083	5	4	2	4	3	1	7.932		0.391085		0	0		7.932	4173	5	5	3	7	3	4	7.962	8.049	-0.66864	-1.12245	0	0	-0.895545	8.00767	8	11
Rab8b	sp|P61028|RAB8B_MOUSE Ras-related protein Rab-8B OS=Mus musculus OX=10090 GN=Rab8b PE=1 SV=1	2110	5	5	2	12	7	5	8.522	8.179	-0.51527	-0.2329	0	0	-0.374085	8.38352	2139	5	4	4	12	4	8	8.463	8.406	-0.950715	-0.2172	0	0	-0.583958	8.43543	2197	3	3	1	3	2	1	7.573		-0.906685		0	0		7.573	24	15
Opa1	sp|P58281|OPA1_MOUSE Dynamin-like 120 kDa protein, mitochondrial OS=Mus musculus OX=10090 GN=Opa1 PE=1 SV=1;sp|P58281-2|OPA1_MOUSE Isoform 2 of Dynamin-like 120 kDa protein, mitochondrial OS=Mus musculus OX=10090 GN=Opa1;tr|H7BX01|H7BX01_MOUSE Dynamin-like	2070	34	22	31	91	38	53	8.944	8.703	-0.5286	-0.21936	0	0	-0.37398	8.84001																															91	91
Capzb	sp|P47757-2|CAPZB_MOUSE Isoform 2 of F-actin-capping protein subunit beta OS=Mus musculus OX=10090 GN=Capzb;tr|A2AMW0|A2AMW0_MOUSE F-actin-capping protein subunit beta OS=Mus musculus OX=10090 GN=Capzb PE=1 SV=1;sp|P47757-4|CAPZB_MOUSE Isoform 3 of F-actin	1934	26	22	23	132	55	77	9.872	9.404	-0.429465	-0.317202	0	0	-0.373333	9.69821	1966	28	24	23	140	61	79	9.808	9.416	-0.492195	-0.364505	0	0	-0.42835	9.6548	2022	24	24	24	131	58	73	9.639	9.431	-0.36895	-0.43909	0	0	-0.40402	9.54734	272	263
Sh3bgrl	sp|Q9JJU8|SH3L1_MOUSE SH3 domain-binding glutamic acid-rich-like protein OS=Mus musculus OX=10090 GN=Sh3bgrl PE=1 SV=1	4641	11	9	11	38	15	23	8.957	8.898	-0.4343	-0.311935	0	0	-0.373117	8.9285	4706	12	10	11	35	14	21	8.94	8.901	-0.46376	-0.314465	0	0	-0.389112	8.92094	4823	12	12	9	30	14	16	8.963	9.081	-0.456	-0.425994	0	0	-0.440997	9.026	73	68
Heatr3	sp|Q8BQM4|HEAT3_MOUSE HEAT repeat-containing protein 3 OS=Mus musculus OX=10090 GN=Heatr3 PE=1 SV=1;tr|E9PWH6|E9PWH6_MOUSE HEAT repeat-containing protein 3 OS=Mus musculus OX=10090 GN=Heatr3 PE=1 SV=1	3245	17	12	14	19	9	10	8.424	7.903	-0.39015	-0.3558	0	0	-0.372975	8.23735	3287	17	17	4	25	20	5	8.638	7.66	-0.431835	-0.68615	0	0	-0.558993	8.38041	3388	19	19	8	19	13	6	8.414	8.097	-0.2448	0.89815	0	0	0.326675	8.2838	44	38
Stam2	sp|O88811|STAM2_MOUSE Signal transducing adapter molecule 2 OS=Mus musculus OX=10090 GN=Stam2 PE=1 SV=1;sp|O88811-2|STAM2_MOUSE Isoform 2 of Signal transducing adapter molecule 2 OS=Mus musculus OX=10090 GN=Stam2	1597	4	2	2	9	2	7	8.013	7.6	-0.36119	-0.3847	0	0	-0.372945	7.85385																															9	9
Cpd	sp|O89001|CBPD_MOUSE Carboxypeptidase D OS=Mus musculus OX=10090 GN=Cpd PE=1 SV=2	1609	25	20	19	36	19	17	8.807	8.185	-0.48029	-0.2651	0	0	-0.372695	8.59896	1638	10	3	10	13	3	10	7.333	7.814	0.18671	0.0503	0	0	0.118505	7.63694	1690	15	12	9	15	9	6	7.973	7.685	0.38776	0.74305	0	0	0.565405	7.85245	49	51
Rbbp5	tr|A0A0R4J2B6|A0A0R4J2B6_MOUSE Retinoblastoma-binding protein 5 OS=Mus musculus OX=10090 GN=Rbbp5 PE=1 SV=1;sp|Q8BX09|RBBP5_MOUSE Retinoblastoma-binding protein 5 OS=Mus musculus OX=10090 GN=Rbbp5 PE=1 SV=2;tr|A0A087WST2|A0A087WST2_MOUSE Retinoblastoma-bin	255	9	9	3	13	10	3	8.836	7.954	0.16154	-0.9059	0	0	-0.37218	8.58852	257	11	9	6	11	6	5	8.568	7.839	-0.786815	-0.172167	0	0	-0.479491	8.34129	273	11	9	8	10	6	4	8.178	7.766	-0.0758	0.7851	0	0	0.35465	8.01913	24	23
Paip1	tr|F6Y616|F6Y616_MOUSE Polyadenylate-binding protein-interacting protein 1 OS=Mus musculus OX=10090 GN=Paip1 PE=1 SV=2	1221	8	5	7	14	6	8	8.232	7.853	-0.177195	-0.5662	0	0	-0.371698	8.08259	1232	8	7	6	20	11	9	8.117	8.015	-0.255575	-0.5123	0	0	-0.383937	8.06899	1288	10	8	9	17	10	7	8.193	8.158	-0.5204	-1.12125	0	0	-0.820825	8.17585	34	31
Pafah1b2	sp|Q61206|PA1B2_MOUSE Platelet-activating factor acetylhydrolase IB subunit alpha2 OS=Mus musculus OX=10090 GN=Pafah1b2 PE=1 SV=2;tr|A0A1L1SVK0|A0A1L1SVK0_MOUSE Platelet-activating factor acetylhydrolase IB subunit alpha2 (Fragment) OS=Mus musculus OX=1009	2738	8	8	7	32	16	16	9.351	8.884	-0.12535	-0.617935	0	0	-0.371642	9.17746	2777	8	7	8	25	10	15	8.773	8.693	-0.429835	-0.055889	0	0	-0.242862	8.73484	2834	7	7	6	20	10	10	8.516	8.498	-0.681775	0.1375	0	0	-0.272137	8.50709	57	52
Prkca	tr|Q4VA93|Q4VA93_MOUSE Protein kinase C OS=Mus musculus OX=10090 GN=Prkca PE=1 SV=1;sp|P20444|KPCA_MOUSE Protein kinase C alpha type OS=Mus musculus OX=10090 GN=Prkca PE=1 SV=3	2610	9	3	9	10	3	7	8.108	8.036	0.004595	-0.7474	0	0	-0.371403	8.07349																															10	10
Acsl5	sp|Q8JZR0|ACSL5_MOUSE Long-chain-fatty-acid--CoA ligase 5 OS=Mus musculus OX=10090 GN=Acsl5 PE=1 SV=1	3455	9	8	3	11	8	3	8.444	7.7	-0.27245	-0.469975	0	0	-0.371213	8.21496	3501	16	11	10	24	14	10	8.602	8.168	0.057305	0.202	0	0	0.129653	8.4371	3602	11	10	4	7	6	1	8.11		0.31906		0	0		8.11	35	18
Phldb1	tr|E9PWB1|E9PWB1_MOUSE Pleckstrin homology-like domain family B member 1 OS=Mus musculus OX=10090 GN=Phldb1 PE=1 SV=1;tr|D3Z4N0|D3Z4N0_MOUSE Pleckstrin homology-like domain family B member 1 OS=Mus musculus OX=10090 GN=Phldb1 PE=1 SV=1;tr|D3Z0X5|D3Z0X5_MOU	916	7	5	4	8	6	2	8.119	7.76	-0.096895	-0.644175	0	0	-0.370535	7.97558	910	5	5	2	7	6	1	7.73		0.56106		0	0		7.73	944	8	4	5	11	5	6	7.722	7.914	-0.186085	-1.28385	0	0	-0.734967	7.82853	15	19
Amfr	sp|Q9R049-2|AMFR_MOUSE Isoform 2 of E3 ubiquitin-protein ligase AMFR OS=Mus musculus OX=10090 GN=Amfr;sp|Q9R049|AMFR_MOUSE E3 ubiquitin-protein ligase AMFR OS=Mus musculus OX=10090 GN=Amfr PE=1 SV=2	4728	5	4	2	2	2	0	8.044	7.548	-0.45749	-0.2831	0	0	-0.370295	7.86327	4795	6	6	1	4	4	0	8.025		-0.554915		0	0		8.025																6	2
Ube2c	sp|Q9D1C1|UBE2C_MOUSE Ubiquitin-conjugating enzyme E2 C OS=Mus musculus OX=10090 GN=Ube2c PE=1 SV=1;tr|A2A4Z1|A2A4Z1_MOUSE Ubiquitin-conjugating enzyme E2 C OS=Mus musculus OX=10090 GN=Ube2c PE=1 SV=1	4317	6	5	5	11	6	5	8.816	8.314	0.02114	-0.760025	0	0	-0.369443	8.63382	4371	6	5	5	11	6	5	8.588	8.331	-0.453715	0.1809	0	0	-0.136407	8.47824	4482	8	6	8	13	5	8	8.211	8.617	-0.5715	-0.4278	0	0	-0.49965	8.45981	22	24
Uba6	tr|D3Z061|D3Z061_MOUSE E1 ubiquitin-activating enzyme OS=Mus musculus OX=10090 GN=Uba6 PE=1 SV=1;sp|Q8C7R4|UBA6_MOUSE Ubiquitin-like modifier-activating enzyme 6 OS=Mus musculus OX=10090 GN=Uba6 PE=1 SV=1	910	24	16	22	36	12	24	8.371	8.279	-0.42795	-0.307825	0	0	-0.367887	8.32743	905	30	24	25	41	18	23	8.396	8.34	0.14142	0.0498	0	0	0.09561	8.3689																77	36
Sec62	sp|Q8BU14|SEC62_MOUSE Translocation protein SEC62 OS=Mus musculus OX=10090 GN=Sec62 PE=1 SV=1	3267	6	6	4	18	12	6	8.725	8.046	-0.35739	-0.3778	0	0	-0.367595	8.50654	3312	6	5	4	14	10	4	8.661	8.062	-0.549135	-0.17864	0	0	-0.363887	8.45749	3409	4	3	3	8	3	5	7.99	7.998	-0.96724	-0.53395	0	0	-0.750595	7.99402	32	26
Plxna1	sp|P70206|PLXA1_MOUSE Plexin-A1 OS=Mus musculus OX=10090 GN=Plxna1 PE=1 SV=1	2259	20	13	16	34	13	21	8.488	8.136	-0.32967	-0.4028	0	0	-0.366235	8.34673	2294	24	18	17	43	19	24	8.253	8.156	-0.46698	-0.3163	0	0	-0.39164	8.2072	2349	9	7	8	9	5	4	7.658	7.308	-0.608485	-0.4909	0	0	-0.549693	7.51734	77	43
Snx9	sp|Q91VH2|SNX9_MOUSE Sorting nexin-9 OS=Mus musculus OX=10090 GN=Snx9 PE=1 SV=1	3719	12	9	9	26	15	11	8.714	8.176	-0.29979	-0.4321	0	0	-0.365945	8.52347	3785	15	13	11	24	13	11	8.302	8.222	-0.17698	0.3601	0	0	0.09156	8.26384	3878	12	12	5	13	9	4	8.372	7.881	-0.1732	-0.25884	0	0	-0.21602	8.19248	50	39
Mylk	tr|B1B1A8|B1B1A8_MOUSE Myosin light chain kinase, smooth muscle OS=Mus musculus OX=10090 GN=Mylk PE=1 SV=1;sp|Q6PDN3-2|MYLK_MOUSE Isoform 2 of Myosin light chain kinase, smooth muscle OS=Mus musculus OX=10090 GN=Mylk;sp|Q6PDN3-3|MYLK_MOUSE Isoform 3 of Myo	755	5	4	4	15	7	8	8.733	8.505	-0.47289	-0.25641	0	0	-0.36465	8.63379	753	5	5	4	8	5	3	8.34	7.569	-0.51518	-0.04595	0	0	-0.280565	8.10695	778	5	2	5	6	1	5		7.935		-0.07725	0	0		7.935	23	21
Gpsm1	tr|F6SX81|F6SX81_MOUSE G-protein-signaling modulator 1 (Fragment) OS=Mus musculus OX=10090 GN=Gpsm1 PE=1 SV=1;sp|Q6IR34-2|GPSM1_MOUSE Isoform 2 of G-protein-signaling modulator 1 OS=Mus musculus OX=10090 GN=Gpsm1;sp|Q6IR34-3|GPSM1_MOUSE Isoform 3 of G-prot	1210	3	2	3	6	3	3	7.816	7.23	-0.6113	-0.11738	0	0	-0.36434	7.61514																															6	6
Dis3l2	sp|Q8CI75|DI3L2_MOUSE DIS3-like exonuclease 2 OS=Mus musculus OX=10090 GN=Dis3l2 PE=1 SV=1;sp|Q8CI75-2|DI3L2_MOUSE Isoform 2 of DIS3-like exonuclease 2 OS=Mus musculus OX=10090 GN=Dis3l2	3431	4	3	3	7	3	4	8.167	8.062	-0.123895	-0.6046	0	0	-0.364248	8.11767	3478	5	4	2	3	2	1	7.5		-0.86719		0	0		7.5	3580	3	2	2	5	2	3	8.095	8.098	-1.27324	-0.49545	0	0	-0.884345	8.0965	10	12
Aldh16a1	tr|D3Z0B9|D3Z0B9_MOUSE Aldehyde dehydrogenase family 16 member A1 OS=Mus musculus OX=10090 GN=Aldh16a1 PE=1 SV=3;tr|A0A1B0GSU0|A0A1B0GSU0_MOUSE Aldehyde dehydrogenase family 16 member A1 OS=Mus musculus OX=10090 GN=Aldh16a1 PE=1 SV=1;sp|Q571I9|A16A1_MOUSE	303	6	5	5	12	6	6	8.502	8.067	-0.09347	-0.635	0	0	-0.364235	8.33683	312	8	7	7	10	6	4	8.064	7.792	-0.003075	-0.5186	0	0	-0.260837	7.94896	328	10	4	10	14	3	11	8.076	8.381	-0.60164	-0.10987	0	0	-0.355755	8.25474	22	26
Pacsin2	sp|Q9WVE8|PACN2_MOUSE Protein kinase C and casein kinase substrate in neurons protein 2 OS=Mus musculus OX=10090 GN=Pacsin2 PE=1 SV=1;tr|Q3UP40|Q3UP40_MOUSE Protein kinase C and casein kinase substrate in neurons protein 2 (Fragment) OS=Mus musculus OX=100	4808	21	13	16	35	16	19	8.936	8.704	-0.5206	-0.20716	0	0	-0.36388	8.83531	4871	24	22	14	44	23	21	9.062	8.689	-0.69836	-0.531395	0	0	-0.614877	8.91437	4998	19	19	12	42	23	19	9.109	8.843	-0.7669	-0.08973	0	0	-0.428315	8.99605	79	77
Myo9b	tr|E9QKV6|E9QKV6_MOUSE Unconventional myosin-IXb OS=Mus musculus OX=10090 GN=Myo9b PE=1 SV=1;tr|A0A1D5RLD1|A0A1D5RLD1_MOUSE Unconventional myosin-IXb OS=Mus musculus OX=10090 GN=Myo9b PE=1 SV=1;tr|E9PWZ6|E9PWZ6_MOUSE Unconventional myosin-IXb OS=Mus muscul	313	10	9	3	11	9	2	7.445	6.608	-0.6845	-0.0431	0	0	-0.3638	7.20298																338	12	8	7	12	7	5	7.301	7.243	-0.921415	0.872	0	0	-0.0247075	7.27297	11	23
Sumo1	sp|P63166|SUMO1_MOUSE Small ubiquitin-related modifier 1 OS=Mus musculus OX=10090 GN=Sumo1 PE=1 SV=1	2229	7	7	5	18	12	6	9.065	8.628	-0.255995	-0.47076	0	0	-0.363378	8.89929	2263	5	5	3	8	6	2	8.687	8.41	-0.509635	-1.7037	0	0	-1.10667	8.57022	2316	7	5	7	13	7	6	8.88	8.527	-0.5751	-0.7362	0	0	-0.65565	8.73842	26	31
Arpc2	sp|Q9CVB6|ARPC2_MOUSE Actin-related protein 2/3 complex subunit 2 OS=Mus musculus OX=10090 GN=Arpc2 PE=1 SV=3;tr|D3YXG6|D3YXG6_MOUSE Arp2/3 complex 34 kDa subunit OS=Mus musculus OX=10090 GN=Arpc2 PE=1 SV=1	4157	25	17	22	66	36	30	9.639	9.263	-0.407365	-0.317402	0	0	-0.362384	9.49048	4222	27	21	23	76	41	35	9.594	9.214	-0.496795	-0.305205	0	0	-0.401	9.4443	4313	29	25	26	78	43	35	9.556	9.296	-0.54965	-0.16539	0	0	-0.35752	9.44517	142	144
Nln	sp|Q91YP2|NEUL_MOUSE Neurolysin, mitochondrial OS=Mus musculus OX=10090 GN=Nln PE=1 SV=1;tr|A0A286YD12|A0A286YD12_MOUSE Neurolysin, mitochondrial OS=Mus musculus OX=10090 GN=Nln PE=1 SV=1	3775	23	20	17	46	24	22	9.159	8.573	-0.456595	-0.26521	0	0	-0.360903	8.95814	3841	13	13	8	16	10	6	8.365	7.853	-0.53888	-0.16168	0	0	-0.35028	8.18045	3935	16	15	13	22	12	10	8.514	8.282	-0.559275	-0.2069	0	0	-0.383088	8.41331	62	68
Poglut1	sp|Q8BYB9|PGLT1_MOUSE Protein O-glucosyltransferase 1 OS=Mus musculus OX=10090 GN=Poglut1 PE=1 SV=2	3310	11	6	8	16	6	10	8.648	8.243	0.01798	-0.739325	0	0	-0.360673	8.49109	3352	7	5	5	7	4	3	8.099	7.544	-0.525675	0.00295	0	0	-0.261362	7.90471	3450	6	4	5	8	3	5	7.778	8.1	0.064265	-0.144359	0	0	-0.040047	7.96818	23	24
Pola1	sp|P33609|DPOLA_MOUSE DNA polymerase alpha catalytic subunit OS=Mus musculus OX=10090 GN=Pola1 PE=1 SV=2	1855	26	26	16	58	37	21	8.82	7.982	-0.37539	-0.3458	0	0	-0.360595	8.57786	1886	17	17	3	21	16	5	7.992	7.052	-0.149745	-0.21651	0	0	-0.183127	7.73817	1941	25	20	11	36	25	11	8.445	7.774	0.7581	1.0821	0	0	0.9201	8.22794	79	94
Osbpl11	tr|A0A338P6F2|A0A338P6F2_MOUSE Oxysterol-binding protein OS=Mus musculus OX=10090 GN=Osbpl11 PE=1 SV=1;tr|G5E8A0|G5E8A0_MOUSE Oxysterol-binding protein OS=Mus musculus OX=10090 GN=Osbpl11 PE=1 SV=1;sp|Q8CI95|OSB11_MOUSE Oxysterol-binding protein-related pr	459	11	5	9	12	6	6	8.02	7.745	-0.21519	-0.505675	0	0	-0.360432	7.90391																473	14	9	11	15	8	7	8.042	7.987	-0.10814	-0.38775	0	0	-0.247945	8.01537	12	27
Idh2	sp|P54071|IDHP_MOUSE Isocitrate dehydrogenase [NADP], mitochondrial OS=Mus musculus OX=10090 GN=Idh2 PE=1 SV=3	2021	30	29	28	222	110	112	10.38	10.03	-0.39772	-0.321755	0	0	-0.359737	10.2393	2052	31	30	30	198	72	126	10.1	9.856	-0.167495	-0.157557	0	0	-0.162526	9.99492	2107	27	25	27	160	71	89	10.12	9.835	-0.394907	-0.278342	0	0	-0.336624	10.0005	420	382
Clta	tr|B1AWE0|B1AWE0_MOUSE Clathrin light chain OS=Mus musculus OX=10090 GN=Clta PE=1 SV=1;tr|Q6PFA2|Q6PFA2_MOUSE Clathrin light chain OS=Mus musculus OX=10090 GN=Clta PE=1 SV=1;tr|B1AWE1|B1AWE1_MOUSE Clathrin light chain OS=Mus musculus OX=10090 GN=Clta PE=1	741	9	8	7	18	10	8	8.841	8.457	-0.3374	-0.37871	0	0	-0.358055	8.69013	738	9	8	8	29	15	14	9.089	8.754	-0.05861	-0.118905	0	0	-0.0887575	8.95303	765	8	8	7	18	9	9	8.757	8.665	-0.05465	-0.3914	0	0	-0.223025	8.71343	47	36
Tln1	sp|P26039|TLN1_MOUSE Talin-1 OS=Mus musculus OX=10090 GN=Tln1 PE=1 SV=2	1796	167	151	151	1444	684	760	10.35	10	-0.41992	-0.293655	0	0	-0.356787	10.2093	1830	169	156	155	1532	764	768	10.12	10.02	-0.063825	-0.0995575	0	0	-0.0816913	10.0729	1885	172	146	165	1408	630	778	10.06	10.18	0.057013	0.116558	0	0	0.0867855	10.1241	2976	2852
Tf	sp|Q921I1|TRFE_MOUSE Serotransferrin OS=Mus musculus OX=10090 GN=Tf PE=1 SV=1	3811	19	11	16	16	4	12	8.97	8.705	-0.1987	-0.51416	0	0	-0.35643	8.85741	3878	12	11	6	8	3	5	8.558	8.313	0.367785	0.6364	0	0	0.502093	8.45255	3971	24	22	20	43	18	25	9.41	9.253	0.69475	0.59031	0	0	0.64253	9.33856	24	59
Acsf2	sp|Q8VCW8|ACSF2_MOUSE Medium-chain acyl-CoA ligase ACSF2, mitochondrial OS=Mus musculus OX=10090 GN=Acsf2 PE=1 SV=1	3645	27	24	26	84	48	36	9.428	9.12	-0.28755	-0.423435	0	0	-0.355492	9.30075	3706	29	23	24	66	32	34	8.912	8.914	0.52574	0.286135	0	0	0.405938	8.913	3802	22	17	20	41	22	19	8.93	8.81	-0.2076	0.44103	0	0	0.116715	8.87413	150	125
Srsf10	tr|Q3TFP0|Q3TFP0_MOUSE Serine/arginine-rich-splicing factor 10 OS=Mus musculus OX=10090 GN=Srsf10 PE=1 SV=1;sp|Q9R0U0-3|SRS10_MOUSE Isoform 3 of Serine/arginine-rich splicing factor 10 OS=Mus musculus OX=10090 GN=Srsf10;sp|Q9R0U0-2|SRS10_MOUSE Isoform 2 of	2443	8	6	7	26	18	8	8.892	7.997	-0.2165	-0.4943	0	0	-0.3554	8.64303	2478	10	5	9	23	12	11	8.591	8.063	-0.641115	-0.5416	0	0	-0.591357	8.40274	2547	10	9	9	21	12	9	8.389	8.043	-0.3017	-0.32852	0	0	-0.31511	8.24958	49	47
Epb4.1l3;Epb41l3	tr|A7YY80|A7YY80_MOUSE 130kDa Protein 4.1B MEF cell isoform OS=Mus musculus OX=10090 GN=Epb41l3 PE=1 SV=1;tr|A0A5F8MPR1|A0A5F8MPR1_MOUSE Band 4.1-like protein 3 OS=Mus musculus OX=10090 GN=Epb41l3 PE=1 SV=1;sp|Q9WV92-3|E41L3_MOUSE Isoform 3 of Band 4.1-lik	536	29	18	28	104	33	71	9.042	9.032	-0.572495	-0.137135	0	0	-0.354815	9.03703	702	41	29	37	194	72	122	9.124	9.224	-0.13441	-0.029165	0	0	-0.0817875	9.17687	724	40	28	36	143	52	91	8.95	9.186	-0.0575	0.133106	0	0	0.037803	9.08384	298	247
Uqcrb	tr|Q9CQB4|Q9CQB4_MOUSE Cytochrome b-c1 complex subunit 7 OS=Mus musculus OX=10090 GN=Uqcrb PE=1 SV=1;sp|Q9D855|QCR7_MOUSE Cytochrome b-c1 complex subunit 7 OS=Mus musculus OX=10090 GN=Uqcrb PE=1 SV=3	4051	16	15	11	37	23	14	9.105	8.564	-0.453895	-0.25431	0	0	-0.354102	8.9138	4117	15	15	12	41	26	15	9.043	8.692	0.02643	0.029405	0	0	0.0279175	8.90204	4209	14	13	10	28	16	12	9	8.726	-0.1335	-0.08296	0	0	-0.10823	8.88426	78	65
Pi4ka	tr|A0A140T8I9|A0A140T8I9_MOUSE Phosphatidylinositol 4-kinase alpha OS=Mus musculus OX=10090 GN=Pi4ka PE=1 SV=1;sp|E9Q3L2|PI4KA_MOUSE Phosphatidylinositol 4-kinase alpha OS=Mus musculus OX=10090 GN=Pi4ka PE=1 SV=2	284	16	11	15	30	14	16	8.485	7.965	-0.43277	-0.2742	0	0	-0.353485	8.29858	287	21	4	19	22	2	20	7.399	8.02	2.27341	-0.242995	0	0	1.01521	7.81216	309	9	5	8	14	5	9	7.799	7.799	0.676865	0.5124	0	0	0.594633	7.799	52	44
Uqcc2	tr|D3Z4C9|D3Z4C9_MOUSE Mitochondrial nucleoid factor 1 OS=Mus musculus OX=10090 GN=Uqcc2 PE=1 SV=1;sp|Q9CQY6|UQCC2_MOUSE Ubiquinol-cytochrome-c reductase complex assembly factor 2 OS=Mus musculus OX=10090 GN=Uqcc2 PE=1 SV=1;tr|D3Z4D6|D3Z4D6_MOUSE Mitochond	933	4	4	4	13	6	7	8.38	8.109	-0.28315	-0.4217	0	0	-0.352425	8.2653	933	5	5	3	10	5	5	8.196	7.864	-0.135825	-0.3096	0	0	-0.222713	8.06098	969	5	5	4	11	6	5	8.279	8.025	-0.3638	-0.62765	0	0	-0.495725	8.17031	23	24
Itpr1	sp|P11881-6|ITPR1_MOUSE Isoform 6 of Inositol 1,4,5-trisphosphate receptor type 1 OS=Mus musculus OX=10090 GN=Itpr1;sp|P11881-5|ITPR1_MOUSE Isoform 5 of Inositol 1,4,5-trisphosphate receptor type 1 OS=Mus musculus OX=10090 GN=Itpr1;sp|P11881-8|ITPR1_MOUSE	1692	44	39	28	56	31	25	8.771	7.698	-0.78489	0.080325	0	0	-0.352282	8.50521																															56	56
Rbx1	sp|P62878|RBX1_MOUSE E3 ubiquitin-protein ligase RBX1 OS=Mus musculus OX=10090 GN=Rbx1 PE=1 SV=1;tr|A0A2R8W6G1|A0A2R8W6G1_MOUSE E3 ubiquitin-protein ligase RBX1 OS=Mus musculus OX=10090 GN=Rbx1 PE=1 SV=1;tr|A0A2R8W6R3|A0A2R8W6R3_MOUSE E3 ubiquitin-protein	2199	4	4	4	17	9	8	8.772	8.545	-0.21109	-0.49121	0	0	-0.35115	8.67317	2232	4	4	4	17	7	10	8.713	8.561	-0.777935	-0.7769	0	0	-0.777417	8.64362	2288	4	4	4	15	7	8	8.708	8.535	0.00325	-0.7177	0	0	-0.357225	8.63006	34	32
Xpot	tr|A0A1W2P7Q6|A0A1W2P7Q6_MOUSE Exportin-T OS=Mus musculus OX=10090 GN=Xpot PE=1 SV=1;sp|Q9CRT8|XPOT_MOUSE Exportin-T OS=Mus musculus OX=10090 GN=Xpot PE=1 SV=3	374	12	5	11	15	4	11	7.698	8.015	-0.2945	-0.4076	0	0	-0.35105	7.8848	375	10	4	9	10	3	7	7.445	7.648	0.01474	-1.03515	0	0	-0.510205	7.55825	388	17	10	17	29	12	17	8.226	8.436	-0.5567	-0.55455	0	0	-0.555625	8.34357	25	44
Lig3	tr|Q3UC82|Q3UC82_MOUSE DNA ligase OS=Mus musculus OX=10090 GN=Lig3 PE=1 SV=1;tr|Q80ZH7|Q80ZH7_MOUSE DNA ligase OS=Mus musculus OX=10090 GN=Lig3 PE=1 SV=1;tr|K4DI59|K4DI59_MOUSE DNA ligase OS=Mus musculus OX=10090 GN=Lig3 PE=1 SV=1;sp|P97386|DNLI3_MOUSE DNA	1414	11	7	9	17	6	11	8.077	7.986	-0.33349	-0.3684	0	0	-0.350945	8.03388	1434	5	3	5	7	2	5	7.392	7.313	-0.85169	-0.0691	0	0	-0.460395	7.35429	1482	16	13	11	16	8	8	7.97	7.949	-0.65594	-0.98855	0	0	-0.822245	7.95963	24	33
Phpt1	sp|Q9DAK9|PHP14_MOUSE 14 kDa phosphohistidine phosphatase OS=Mus musculus OX=10090 GN=Phpt1 PE=1 SV=1	4454	10	7	8	24	14	10	8.827	8.567	-0.29519	-0.40291	0	0	-0.34905	8.71617	4510	10	6	7	20	9	11	8.487	8.365	-0.502315	-0.2273	0	0	-0.364808	8.43027	4626	8	8	7	25	13	12	8.79	8.652	0.133033	0.2012	0	0	0.167117	8.72646	44	49
Bcl2l13	sp|P59017|B2L13_MOUSE Bcl-2-like protein 13 OS=Mus musculus OX=10090 GN=Bcl2l13 PE=1 SV=2	2080	8	5	7	17	10	7	8.687	8.095	-0.06579	-0.631	0	0	-0.348395	8.48491	2110	6	4	6	14	6	8	8.224	7.9	-0.105775	0.2199	0	0	0.0570625	8.09154	2170	7	6	5	12	8	4	8.286	8.116	0.4941	1.64215	0	0	1.06812	8.20927	31	29
Mrps27	sp|Q8BK72|RT27_MOUSE 28S ribosomal protein S27, mitochondrial OS=Mus musculus OX=10090 GN=Mrps27 PE=1 SV=2	3206	20	8	18	23	9	14	8.704	8.542	-0.55859	-0.13704	0	0	-0.347815	8.63051	3249	18	9	16	11	4	7	8.051	8.186	-0.217975	0.1342	0	0	-0.0418875	8.12372	3344	18	6	15	15	7	8	8.209	8.149	-0.4756	-0.10173	0	0	-0.288665	8.18004	34	38
Cpsf3	sp|Q9QXK7|CPSF3_MOUSE Cleavage and polyadenylation specificity factor subunit 3 OS=Mus musculus OX=10090 GN=Cpsf3 PE=1 SV=2;tr|A0A1Y7VLY3|A0A1Y7VLY3_MOUSE Cleavage and polyadenylation-specificity factor subunit 3 OS=Mus musculus OX=10090 GN=Cpsf3 PE=1 SV=1	4691	13	9	8	16	9	7	8.68	8.132	-0.22089	-0.4736	0	0	-0.347245	8.48724	4762	10	9	10	17	7	10	8.173	8.115	-0.217875	-0.8101	0	0	-0.513988	8.14497	4878	11	11	9	25	15	10	8.628	8.344	-0.490875	-0.75105	0	0	-0.620962	8.50881	33	41
Tubgcp2	tr|A0A1B0GR08|A0A1B0GR08_MOUSE Gamma-tubulin complex component (Fragment) OS=Mus musculus OX=10090 GN=Tubgcp2 PE=1 SV=1;sp|Q921G8|GCP2_MOUSE Gamma-tubulin complex component 2 OS=Mus musculus OX=10090 GN=Tubgcp2 PE=1 SV=2;tr|A0A1B0GRD4|A0A1B0GRD4_MOUSE Gamm	291	8	6	3	6	4	2	7.671	7.307	-0.5545	-0.13808	0	0	-0.34629	7.52607																															6	6
Pfkl	sp|P12382|PFKAL_MOUSE ATP-dependent 6-phosphofructokinase, liver type OS=Mus musculus OX=10090 GN=Pfkl PE=1 SV=4	1696	25	20	23	66	34	32	9.426	9.088	-0.22625	-0.464635	0	0	-0.345442	9.28908	1731	36	32	28	99	53	46	9.411	9.098	-0.342795	-0.236505	0	0	-0.28965	9.28211	1780	25	22	24	75	32	43	9.343	9.301	-0.20665	-0.29719	0	0	-0.25192	9.32251	165	141
Timm21	sp|Q8CCM6|TIM21_MOUSE Mitochondrial import inner membrane translocase subunit Tim21 OS=Mus musculus OX=10090 GN=Timm21 PE=1 SV=2	3388	3	1	3	6	3	3	7.574	7.375	-0.2112	-0.4789	0	0	-0.34505	7.4858	3427	3	2	2	3	2	1	7.233		0.08211		0	0		7.233	3530	2	1	2	3	1	2		6.964		-0.23048	0	0		6.964	9	9
Dnm2	sp|P39054-2|DYN2_MOUSE Isoform 2 of Dynamin-2 OS=Mus musculus OX=10090 GN=Dnm2;tr|Q3T9X3|Q3T9X3_MOUSE Dynamin GTPase OS=Mus musculus OX=10090 GN=Dnm2 PE=1 SV=1;tr|F8WIV5|F8WIV5_MOUSE Dynamin GTPase OS=Mus musculus OX=10090 GN=Dnm2 PE=1 SV=2;sp|P39054|DYN2_	1886	30	26	23	68	35	33	9.317	8.831	-0.36035	-0.32706	0	0	-0.343705	9.13871	1919	37	26	30	67	28	39	8.987	8.843	0.06216	0.137835	0	0	0.0999975	8.92094	1974	27	21	24	52	26	26	8.982	8.788	-0.4458	-0.27537	0	0	-0.360585	8.89574	135	120
Herc2	sp|Q4U2R1-2|HERC2_MOUSE Isoform 2 of E3 ubiquitin-protein ligase HERC2 OS=Mus musculus OX=10090 GN=Herc2;sp|Q4U2R1|HERC2_MOUSE E3 ubiquitin-protein ligase HERC2 OS=Mus musculus OX=10090 GN=Herc2 PE=1 SV=3	2608	33	27	15	42	25	17	8.139	7.552	-0.462295	-0.22447	0	0	-0.343382	7.93793	2641	10	8	2	10	7	3	7.303	6.559	-0.28109	-0.8542	0	0	-0.567645	7.07396	2690	23	17	11	18	8	10	7.311	7.535	-0.127225	0.43355	0	0	0.153163	7.43728	52	60
Kiaa0020	tr|A0A0N4SUH4|A0A0N4SUH4_MOUSE Pumilio homolog 3 OS=Mus musculus OX=10090 GN=Pum3 PE=1 SV=1;sp|Q8BKS9|PUM3_MOUSE Pumilio homolog 3 OS=Mus musculus OX=10090 GN=Pum3 PE=1 SV=2;tr|A0A494BBI7|A0A494BBI7_MOUSE Pumilio homolog 3 (Fragment) OS=Mus musculus OX=100	122	8	7	5	10	6	4	9.008	8.444	-0.5103	-0.17641	0	0	-0.343355	8.81176	121	7	6	2	7	5	2	8.126	8.018	-0.692475	1.4181	0	0	0.362812	8.07535	133	7	4	5	9	5	4	8.321	8.516	-1.4539	-0.8213	1	0	-1.1376	8.42935	17	19
Cdc73	sp|Q8JZM7|CDC73_MOUSE Parafibromin OS=Mus musculus OX=10090 GN=Cdc73 PE=1 SV=1	3450	3	3	2	10	6	4	7.894	7.234	-0.13499	-0.5476	0	0	-0.341295	7.67889	3496	3	3	1	3	3	0	7.218		-0.48439		0	0		7.218	3597	2	2	1	4	3	1	7.989		-0.61624		0	0		7.989	13	14
Hadh	sp|Q61425|HCDH_MOUSE Hydroxyacyl-coenzyme A dehydrogenase, mitochondrial OS=Mus musculus OX=10090 GN=Hadh PE=1 SV=2	2749	23	19	21	72	34	38	9.527	9.134	-0.23785	-0.444335	0	0	-0.341093	9.37352	2790	21	16	20	62	32	30	9.336	8.936	-0.129095	-0.470265	0	0	-0.29968	9.18051	2846	18	16	17	44	22	22	9.106	8.852	-0.3052	-0.33097	0	0	-0.318085	8.99731	134	116
Ppp4r1	tr|E9PX53|E9PX53_MOUSE Serine/threonine-protein phosphatase 4 regulatory subunit 1 OS=Mus musculus OX=10090 GN=Ppp4r1 PE=1 SV=1;tr|E9QPR5|E9QPR5_MOUSE Serine/threonine-protein phosphatase 4 regulatory subunit 1 OS=Mus musculus OX=10090 GN=Ppp4r1 PE=1 SV=1;	1033	4	2	4	5	3	2	7.376	6.926	-0.1899	-0.4921	0	0	-0.341	7.20685	1040	5	4	3	6	4	2	7.473	6.699	-0.26729	0.364	0	0	0.048355	7.23951	1080	4	2	4	5	1	4		7.547		-0.00545	0	0		7.547	11	10
Serpinh1	sp|P19324|SERPH_MOUSE Serpin H1 OS=Mus musculus OX=10090 GN=Serpinh1 PE=1 SV=3	1755	32	30	27	257	117	140	10.6	10.2	-0.38502	-0.294755	0	0	-0.339887	10.4445	1790	30	30	26	389	205	184	10.74	10.17	-0.033615	0.0029395	0	0	-0.0153378	10.5425	1841	31	29	29	442	209	233	10.74	10.5	0.0053416	0.089258	0	0	0.0472998	10.6364	646	699
Mapk9;Mapk10	sp|Q9WTU6-3|MK09_MOUSE Isoform Beta-1 of Mitogen-activated protein kinase 9 OS=Mus musculus OX=10090 GN=Mapk9;sp|Q9WTU6-2|MK09_MOUSE Isoform Alpha-1 of Mitogen-activated protein kinase 9 OS=Mus musculus OX=10090 GN=Mapk9;sp|Q9WTU6-4|MK09_MOUSE Isoform Beta	4767	4	3	3	5	3	2	7.839	7.184	-0.0973	-0.5819	0	0	-0.3396	7.6248																															5	5
Hibch	sp|Q8QZS1|HIBCH_MOUSE 3-hydroxyisobutyryl-CoA hydrolase, mitochondrial OS=Mus musculus OX=10090 GN=Hibch PE=1 SV=1;tr|E0CX19|E0CX19_MOUSE 3-hydroxyisobutyryl-CoA hydrolase, mitochondrial OS=Mus musculus OX=10090 GN=Hibch PE=1 SV=1	3537	12	9	9	19	11	8	8.401	8.048	-0.64125	-0.03536	0	0	-0.338305	8.25942	3586	15	11	8	15	11	4	8.259	7.546	-0.15218	-0.75505	0	0	-0.453615	8.03484	3686	13	10	12	17	10	7	8.274	8.01	-0.6176	-0.38595	0	0	-0.501775	8.16176	34	36
Srek1	sp|Q8BZX4-2|SREK1_MOUSE Isoform 2 of Splicing regulatory glutamine/lysine-rich protein 1 OS=Mus musculus OX=10090 GN=Srek1;sp|Q8BZX4|SREK1_MOUSE Splicing regulatory glutamine/lysine-rich protein 1 OS=Mus musculus OX=10090 GN=Srek1 PE=2 SV=1	3324	8	5	3	13	8	5	7.05	6.735	-0.0787	-0.5979	0	0	-0.3383	6.92045																3464	5	3	4	7	3	4	7.46	7.478	-0.626315	-1.06555	0	0	-0.845932	7.46909	13	20
Wdr61	sp|Q9ERF3|WDR61_MOUSE WD repeat-containing protein 61 OS=Mus musculus OX=10090 GN=Wdr61 PE=1 SV=1;tr|D6RDC7|D6RDC7_MOUSE WD repeat-containing protein 61 OS=Mus musculus OX=10090 GN=Wdr61 PE=1 SV=2;tr|Q8BVQ0|Q8BVQ0_MOUSE WD repeat-containing protein 61 OS=M	4582	9	7	5	13	8	5	8.607	7.834	-0.22867	-0.447475	0	0	-0.338072	8.37366	4640	8	3	6	13	3	10	8.009	8.069	-0.049415	0.1684	0	0	0.0594925	8.04004	4762	13	9	10	18	11	7	8.51	7.939	-0.432975	-0.38025	0	0	-0.406612	8.31227	26	31
Slc7a1	sp|Q09143|SL7A1_MOUSE High affinity cationic amino acid transporter 1 OS=Mus musculus OX=10090 GN=Slc7a1 PE=1 SV=1;tr|E9Q3N1|E9Q3N1_MOUSE High affinity cationic amino acid transporter 1 (Fragment) OS=Mus musculus OX=10090 GN=Slc7a1 PE=1 SV=8	2407	5	3	5	9	2	7	7.736	7.884	-0.0444	-0.6305	0	0	-0.33745	7.81627	2438	6	4	6	13	7	6	7.942	7.823	-0.435415	-0.7132	0	0	-0.574307	7.88656	2507	7	4	6	7	3	4	7.375	8.04	-0.438615	0.78915	0	0	0.175267	7.824	22	16
Vps13a	sp|Q5H8C4|VP13A_MOUSE Vacuolar protein sorting-associated protein 13A OS=Mus musculus OX=10090 GN=Vps13a PE=1 SV=1;sp|Q5H8C4-2|VP13A_MOUSE Isoform 2 of Vacuolar protein sorting-associated protein 13A OS=Mus musculus OX=10090 GN=Vps13a;tr|A0A286YCT3|A0A286Y	2634	31	29	18	59	40	19	8.753	7.841	-0.86039	0.186925	0	0	-0.336732	8.50214																															59	59
Commd2	sp|Q8BXC6|COMD2_MOUSE COMM domain-containing protein 2 OS=Mus musculus OX=10090 GN=Commd2 PE=1 SV=1	3304	4	3	4	7	3	4	7.921	7.725	-0.35949	-0.312975	0	0	-0.336232	7.83396	3345	4	2	4	6	2	4	7.66	7.737	-0.66744	-0.62355	0	0	-0.645495	7.7002	3444	4	3	4	8	5	3	7.943	7.79	-0.700635	-0.8256	0	0	-0.763118	7.8732	13	15
Iqsec1;Iqsec2	tr|A0A5F8MPT9|A0A5F8MPT9_MOUSE IQ motif and SEC7 domain-containing protein 1 (Fragment) OS=Mus musculus OX=10090 GN=Iqsec1 PE=1 SV=1;tr|A0A1D5RM83|A0A1D5RM83_MOUSE IQ motif and SEC7 domain-containing protein 1 OS=Mus musculus OX=10090 GN=Iqsec1 PE=1 SV=1;t	327	4	2	3	9	2	7	7.617	7.61	-0.0738	-0.5983	0	0	-0.33605	7.61351	334	2	1	2	8	3	5	7.15	7.613	-0.50989	-0.27892	0	0	-0.394405	7.44048	349	4	4	2	16	9	7	7.823	7.758	-0.401635	-0.6681	0	0	-0.534868	7.79171	17	25
Rasa1	tr|E9PYG6|E9PYG6_MOUSE RAS p21 protein activator 1 OS=Mus musculus OX=10090 GN=Rasa1 PE=1 SV=1;tr|A0A286YDU0|A0A286YDU0_MOUSE RAS p21 protein activator 1 (Fragment) OS=Mus musculus OX=10090 GN=Rasa1 PE=1 SV=1	1044	13	9	10	16	7	9	8.218	7.703	-0.507495	-0.164605	0	0	-0.33605	8.03274	1050	10	9	6	13	7	6	7.889	7.412	0.464085	-0.5356	0	0	-0.0357575	7.71294	1095	11	8	9	11	4	7	7.51	7.693	0.453285	-0.77425	0	0	-0.160483	7.61107	29	27
Rps8	sp|P62242|RS8_MOUSE 40S ribosomal protein S8 OS=Mus musculus OX=10090 GN=Rps8 PE=1 SV=2	2152	21	21	18	161	81	80	10.25	9.724	-0.215919	-0.455955	0	0	-0.335937	10.0622	2181	18	17	16	124	52	72	9.793	9.599	-1.06069	-0.798157	0	0	-0.929426	9.70674	2238	17	17	15	130	58	72	9.853	9.843	-0.297207	-0.595842	0	0	-0.446524	9.84803	285	291
Rps12	tr|Q6ZWZ6|Q6ZWZ6_MOUSE 40S ribosomal protein S12 OS=Mus musculus OX=10090 GN=Rps12 PE=1 SV=1;tr|F7AEH4|F7AEH4_MOUSE 40S ribosomal protein S12 OS=Mus musculus OX=10090 GN=Rps12 PE=1 SV=1;tr|A0A1W2P7A1|A0A1W2P7A1_MOUSE 40S ribosomal protein S12 OS=Mus muscul	1235	15	15	11	99	68	31	10.5	9.665	-0.224919	-0.445955	0	0	-0.335437	10.2582	1244	12	12	10	79	50	29	9.876	9.609	-1.07469	-0.926558	0	0	-1.00063	9.7627	1298	11	11	11	83	45	38	9.886	9.741	-0.546307	-0.514342	0	0	-0.530324	9.81952	178	182
Gm17296	tr|E9Q368|E9Q368_MOUSE TAR RNA-binding protein 1 OS=Mus musculus OX=10090 GN=Tarbp1 PE=1 SV=1	1090	28	13	26	48	14	34	8.232	8.31	-0.603995	-0.066335	0	0	-0.335165	8.27275	1087	7	1	6	3	1	2		6.561		-0.1018	0	0		6.561	1146	18	5	18	16	2	14	7.086	7.906	-0.476815	0.0316	0	0	-0.222608	7.66618	51	64
Wdr11	tr|G5E8J3|G5E8J3_MOUSE WD repeat-containing protein 11 OS=Mus musculus OX=10090 GN=Wdr11 PE=1 SV=1;sp|Q8K1X1|WDR11_MOUSE WD repeat-containing protein 11 OS=Mus musculus OX=10090 GN=Wdr11 PE=1 SV=1	1354	9	7	5	11	7	4	8.188	7.227	-0.684595	0.0154	0	0	-0.334597	7.93206	1372	19	19	9	20	14	6	8.144	7.133	-0.135015	0.4331	0	0	0.149042	7.88337	1422	12	12	7	14	10	4	8.024	7.274	-0.14524	0.962	0	0	0.40838	7.79405	31	25
Rps27l	sp|Q6ZWY3|RS27L_MOUSE 40S ribosomal protein S27-like OS=Mus musculus OX=10090 GN=Rps27l PE=1 SV=3;tr|D6RH49|D6RH49_MOUSE 40S ribosomal protein S27 OS=Mus musculus OX=10090 GN=Rps27l PE=1 SV=1;tr|D3YYB0|D3YYB0_MOUSE 40S ribosomal protein S27 OS=Mus musculus	2973	3	3	3	16	8	8	9.245	8.812	-0.183995	-0.48376	0	0	-0.333877	9.08037	3006	3	3	3	13	7	6	8.881	8.652	-0.81526	-0.867795	0	0	-0.841527	8.78142	3089	3	3	3	16	8	8	8.997	8.812	-0.5621	-0.82177	0	0	-0.691935	8.91428	29	32
Pafah1b3	sp|Q61205|PA1B3_MOUSE Platelet-activating factor acetylhydrolase IB subunit alpha1 OS=Mus musculus OX=10090 GN=Pafah1b3 PE=1 SV=1;tr|D3Z7E6|D3Z7E6_MOUSE Platelet-activating factor acetylhydrolase IB subunit alpha1 OS=Mus musculus OX=10090 GN=Pafah1b3 PE=1	2737	7	4	6	9	4	5	8.41	7.854	-0.19575	-0.4688	0	0	-0.332275	8.21549	2776	10	5	10	15	6	9	8.264	8.189	-0.12958	-0.09326	0	0	-0.11142	8.22812	2833	7	5	5	12	6	6	8.505	8.29	-0.082375	-0.23645	0	0	-0.159413	8.41067	24	21
Erlin2	sp|Q8BFZ9|ERLN2_MOUSE Erlin-2 OS=Mus musculus OX=10090 GN=Erlin2 PE=1 SV=1;tr|A0A1B0GSD8|A0A1B0GSD8_MOUSE Erlin-2 (Fragment) OS=Mus musculus OX=10090 GN=Erlin2 PE=1 SV=1;tr|A0A1B0GT70|A0A1B0GT70_MOUSE Erlin-2 (Fragment) OS=Mus musculus OX=10090 GN=Erlin2 P	3116	11	8	9	16	7	9	8.82	8.231	-0.27759	-0.385725	0	0	-0.331657	8.61852	3165	18	13	17	44	17	27	8.96	8.717	-0.45046	0.125105	0	0	-0.162678	8.85528	3246	11	9	10	20	8	12	8.394	8.389	-0.5561	-0.73245	0	0	-0.644275	8.39151	60	36
Tpm1	tr|E9Q450|E9Q450_MOUSE Tropomyosin alpha-1 chain OS=Mus musculus OX=10090 GN=Tpm1 PE=1 SV=1;tr|E9Q448|E9Q448_MOUSE Tropomyosin alpha-1 chain OS=Mus musculus OX=10090 GN=Tpm1 PE=1 SV=1;tr|S4R2U0|S4R2U0_MOUSE Tropomyosin alpha-1 chain OS=Mus musculus OX=1009	1100	6	6	4	14	7	7	8.743	8.274	-0.30109	-0.362225	0	0	-0.331657	8.56895	1100	2	1	2	2	2	0	7.767		-0.28064		0	0		7.767	1158	2	1	2	5	1	4		7.885		-0.5731	0	0		7.885	16	19
Ube2k	sp|P61087|UBE2K_MOUSE Ubiquitin-conjugating enzyme E2 K OS=Mus musculus OX=10090 GN=Ube2k PE=1 SV=3;tr|A0A0J9YUI1|A0A0J9YUI1_MOUSE Ubiquitin-conjugating enzyme E2 K OS=Mus musculus OX=10090 GN=Ube2k PE=1 SV=1;tr|D3Z4U3|D3Z4U3_MOUSE E2 ubiquitin-conjugating	2112	18	16	14	48	30	18	9.149	8.711	-0.275895	-0.38516	0	0	-0.330527	8.98302	2141	17	14	15	35	18	17	8.934	8.71	-0.58156	-0.657995	0	0	-0.619777	8.83628	2199	13	13	12	36	19	17	8.767	8.722	-1.00785	-1.07977	0	0	-1.04381	8.74508	83	84
Fam114a2	sp|Q8VE88-2|F1142_MOUSE Isoform 2 of Protein FAM114A2 OS=Mus musculus OX=10090 GN=Fam114a2;sp|Q8VE88|F1142_MOUSE Protein FAM114A2 OS=Mus musculus OX=10090 GN=Fam114a2 PE=1 SV=2	3675	9	9	2	9	6	3	8.177	7.224	-0.197395	-0.4627	0	0	-0.330047	7.92185	3737	12	11	5	16	12	4	8.353	7.404	-0.01302	0.3303	0	0	0.15864	8.09825	3833	10	9	6	11	7	4	8.575	7.389	-0.320575	-0.5421	0	0	-0.431337	8.30139	25	20
Ints4	sp|Q8CIM8|INT4_MOUSE Integrator complex subunit 4 OS=Mus musculus OX=10090 GN=Ints4 PE=1 SV=1;sp|Q8CIM8-3|INT4_MOUSE Isoform 3 of Integrator complex subunit 4 OS=Mus musculus OX=10090 GN=Ints4;sp|Q8CIM8-2|INT4_MOUSE Isoform 2 of Integrator complex subunit	3438	10	5	9	12	4	8	7.874	7.728	-0.1939	-0.465575	0	0	-0.329738	7.80711	3485	11	4	10	11	4	7	7.637	7.264	-0.57104	-0.17667	0	0	-0.373855	7.48937	3586	12	10	9	14	8	6	7.952	7.776	0.363465	-1.2469	0	0	-0.441717	7.87286	23	26
Rock2	tr|F8VPK5|F8VPK5_MOUSE Rho-associated protein kinase OS=Mus musculus OX=10090 GN=Rock2 PE=1 SV=1;tr|A0A1Y7VMN0|A0A1Y7VMN0_MOUSE Rho-associated protein kinase 2 (Fragment) OS=Mus musculus OX=10090 GN=Rock2 PE=1 SV=1;sp|P70336|ROCK2_MOUSE Rho-associated prot	394	35	28	21	65	34	31	8.863	8.182	-0.3772	-0.2821	0	0	-0.32965	8.6442	1253	51	51	14	99	75	24	8.815	8.1	-0.136835	-0.20822	0	0	-0.172528	8.59052	1309	36	34	22	60	38	22	8.546	8.113	0.225925	0.19625	0	0	0.211088	8.38137	164	125
Ube2d3	tr|A0A0G2JGL0|A0A0G2JGL0_MOUSE Ubiquitin-conjugating enzyme E2 D3 OS=Mus musculus OX=10090 GN=Ube2d3 PE=1 SV=1;sp|P61079|UB2D3_MOUSE Ubiquitin-conjugating enzyme E2 D3 OS=Mus musculus OX=10090 GN=Ube2d3 PE=1 SV=1;tr|A0A0G2JE32|A0A0G2JE32_MOUSE Ubiquitin-co	99	6	5	6	19	8	11	9.094	9.024	-0.306095	-0.353135	0	0	-0.329615	9.06041	103	6	5	6	22	12	10	9.402	8.922	-1.0392	-0.771965	1	0	-0.90558	9.22519	109	6	5	6	19	11	8	9.25	8.855	-1.1203	-0.97197	1	0	-1.04614	9.09594	41	38
Ubap2l	tr|A0A0H2UH17|A0A0H2UH17_MOUSE Ubiquitin-associated protein 2-like OS=Mus musculus OX=10090 GN=Ubap2l PE=1 SV=1;tr|A0A0G2JDV6|A0A0G2JDV6_MOUSE Ubiquitin-associated protein 2-like OS=Mus musculus OX=10090 GN=Ubap2l PE=1 SV=1;sp|Q80X50-2|UBP2L_MOUSE Isoform	85	9	8	5	40	20	20	8.237	7.836	-0.320895	-0.336575	0	0	-0.328735	8.08123																															40	40
Sub1	sp|P11031|TCP4_MOUSE Activated RNA polymerase II transcriptional coactivator p15 OS=Mus musculus OX=10090 GN=Sub1 PE=1 SV=3	1683	12	11	10	71	37	34	9.496	9.185	-0.16395	-0.493302	0	0	-0.328626	9.36776	1719	14	12	13	78	43	35	9.401	9.116	-0.572195	-0.235805	0	0	-0.404	9.28147	1766	14	13	12	76	40	36	9.372	9.296	-0.29755	-0.43629	0	0	-0.36692	9.33566	149	147
Abcb7	sp|Q61102|ABCB7_MOUSE Iron-sulfur clusters transporter ABCB7, mitochondrial OS=Mus musculus OX=10090 GN=Abcb7 PE=1 SV=3	2727	8	6	6	13	8	5	7.881	7.441	-0.3948	-0.2597	0	0	-0.32725	7.71449	2763	11	8	7	9	5	4	7.484	7.208	-1.30459	-0.8529	0	0	-1.07875	7.36757	2821	7	6	4	5	3	2	7.032	6.749	-0.504515	-1.607	0	0	-1.05576	6.91315	22	18
Rrbp1	tr|A2AVJ7|A2AVJ7_MOUSE Ribosome-binding protein 1 OS=Mus musculus OX=10090 GN=Rrbp1 PE=1 SV=1;sp|Q99PL5|RRBP1_MOUSE Ribosome-binding protein 1 OS=Mus musculus OX=10090 GN=Rrbp1 PE=1 SV=2	661	42	35	38	163	94	69	9.346	9.059	-0.39975	-0.253435	0	0	-0.326593	9.22579	672	55	50	41	221	144	77	9.386	9.158	-0.001485	-0.233205	0	0	-0.117345	9.28679	692	57	49	51	283	167	116	9.585	9.435	-0.02075	-0.20849	0	0	-0.11462	9.51644	384	446
Ppm1f	sp|Q8CGA0|PPM1F_MOUSE Protein phosphatase 1F OS=Mus musculus OX=10090 GN=Ppm1f PE=1 SV=1	3408	17	14	16	38	21	17	9.128	8.59	-0.401695	-0.25041	0	0	-0.326053	8.93747	3453	10	7	8	13	5	8	8.154	8.209	-0.543575	-0.24598	0	0	-0.394778	8.18237	3553	16	12	15	30	14	16	8.59	8.719	-0.218875	-0.42587	0	0	-0.322373	8.65927	51	68
Pecr	tr|Q3UXD9|Q3UXD9_MOUSE Peroxisomal trans-2-enoyl-CoA reductase OS=Mus musculus OX=10090 GN=Pecr PE=1 SV=1;sp|Q99MZ7|PECR_MOUSE Peroxisomal trans-2-enoyl-CoA reductase OS=Mus musculus OX=10090 GN=Pecr PE=1 SV=1;tr|D6RHN4|D6RHN4_MOUSE Peroxisomal trans-2-eno	2584	5	3	4	6	2	4	8.013	8	-0.22459	-0.4256	0	0	-0.325095	8.00655	2619	2	1	2	2	0	2		7.182		0.2073	0	0		7.182																8	6
Lamtor3	sp|O88653|LTOR3_MOUSE Ragulator complex protein LAMTOR3 OS=Mus musculus OX=10090 GN=Lamtor3 PE=1 SV=1	1587	3	3	2	8	5	3	8.167	7.709	-0.333195	-0.315675	0	0	-0.324435	7.99577	1618	3	2	3	11	5	6	8.402	8.176	-0.26978	-0.3559	0	0	-0.31284	8.30354	1669	3	3	3	8	4	4	8.205	7.948	-0.1779	-0.59665	0	0	-0.387275	8.09524	19	16
Ube2r2	sp|Q6ZWZ2|UB2R2_MOUSE Ubiquitin-conjugating enzyme E2 R2 OS=Mus musculus OX=10090 GN=Ube2r2 PE=1 SV=1	2975	4	2	3	5	2	3	8.077	7.82	-0.70519	0.056625	0	0	-0.324282	7.96724	3008	3	3	1	3	2	1	7.826		-0.10881		0	0		7.826	3091	5	4	3	7	5	2	8.048	7.725	-0.50644	-1.0741	0	0	-0.79027	7.91586	8	12
Yars	tr|A2A7S7|A2A7S7_MOUSE Tyrosine--tRNA ligase OS=Mus musculus OX=10090 GN=Yars PE=1 SV=1;sp|Q91WQ3|SYYC_MOUSE Tyrosine--tRNA ligase, cytoplasmic OS=Mus musculus OX=10090 GN=Yars1 PE=1 SV=3	566	38	36	33	128	65	63	9.678	9.235	-0.452865	-0.193802	0	0	-0.323333	9.51069	582	38	38	22	98	61	37	9.402	8.778	0.002595	-0.351795	0	0	-0.1746	9.19358	595	41	38	35	139	73	66	9.505	9.323	-0.26005	-0.10429	0	0	-0.18217	9.42346	226	267
Eif4e	sp|P63073|IF4E_MOUSE Eukaryotic translation initiation factor 4E OS=Mus musculus OX=10090 GN=Eif4e PE=1 SV=1;tr|A0A0G2JGT5|A0A0G2JGT5_MOUSE Eukaryotic translation initiation factor 4E (Fragment) OS=Mus musculus OX=10090 GN=Eif4e PE=1 SV=1;tr|A0A0G2JH04|A0A	2221	12	8	10	44	12	32	9.365	8.982	-0.18415	-0.460135	0	0	-0.322142	9.21442	2255	9	8	8	32	14	18	9.103	8.794	-0.73541	-0.625095	0	0	-0.680253	8.97542	2309	10	9	9	26	11	15	8.893	8.773	-0.8691	-1.00817	0	0	-0.938635	8.83713	76	70
Pds5a	tr|E9QPI5|E9QPI5_MOUSE Sister chromatid cohesion protein PDS5 homolog A OS=Mus musculus OX=10090 GN=Pds5a PE=1 SV=1;sp|Q6A026|PDS5A_MOUSE Sister chromatid cohesion protein PDS5 homolog A OS=Mus musculus OX=10090 GN=Pds5a PE=1 SV=3	1194	31	28	26	73	39	34	8.978	8.496	-0.4235	-0.22061	0	0	-0.322055	8.80069	1197	44	34	27	77	43	34	8.726	8.377	-0.064335	0.0792	0	0	0.0074325	8.58565	1256	34	25	28	50	24	26	8.526	8.532	-0.336775	0.1179	0	0	-0.109437	8.52901	150	123
Snx12	tr|Q6ZWQ5|Q6ZWQ5_MOUSE Sorting nexin-12 OS=Mus musculus OX=10090 GN=Snx12 PE=1 SV=1;tr|Q3TGS7|Q3TGS7_MOUSE Sorting nexin-12 OS=Mus musculus OX=10090 GN=Snx12 PE=1 SV=1;tr|Q3V2H3|Q3V2H3_MOUSE Sorting nexin-12 OS=Mus musculus OX=10090 GN=Snx12 PE=1 SV=1;sp|O	2446	9	5	8	19	9	10	8.525	8.501	-0.13057	-0.51281	0	0	-0.32169	8.51317	2481	10	6	10	21	7	14	8.543	8.432	-0.725015	-0.594	0	0	-0.659508	8.49104	2549	10	5	10	20	7	13	8.472	8.658	-0.212175	-0.5671	0	0	-0.389638	8.57488	40	39
Gfpt1	sp|P47856-2|GFPT1_MOUSE Isoform 2 of Glutamine--fructose-6-phosphate aminotransferase [isomerizing] 1 OS=Mus musculus OX=10090 GN=Gfpt1;sp|P47856|GFPT1_MOUSE Glutamine--fructose-6-phosphate aminotransferase [isomerizing] 1 OS=Mus musculus OX=10090 GN=Gfpt1	1938	30	25	24	77	42	35	9.347	8.841	-0.27515	-0.36746	0	0	-0.321305	9.16387	1971	30	28	18	64	43	21	9.052	8.447	-0.06986	-0.095803	0	0	-0.0828315	8.84729	2027	24	21	18	62	36	26	9.002	8.649	-0.5889	-0.2435	0	0	-0.4162	8.86042	141	139
0610037L13Rik	tr|A2A8E2|A2A8E2_MOUSE CXXC motif containing zinc binding protein OS=Mus musculus OX=10090 GN=Czib PE=1 SV=1;tr|B7ZC72|B7ZC72_MOUSE CXXC motif containing zinc binding protein OS=Mus musculus OX=10090 GN=Czib PE=1 SV=1;tr|B7ZC71|B7ZC71_MOUSE CXXC motif cont	568	6	4	6	10	5	5	8.253	8.033	-0.273395	-0.3692	0	0	-0.321298	8.15678	583	8	6	8	15	8	7	8.479	8.021	0.309785	0.7021	0	0	0.505942	8.30777	597	8	8	7	14	8	6	8.347	8.147	0.1668	0.32795	0	0	0.247375	8.25841	25	24
Farp1	sp|F8VPU2|FARP1_MOUSE FERM, ARHGEF and pleckstrin domain-containing protein 1 OS=Mus musculus OX=10090 GN=Farp1 PE=1 SV=1;tr|E9Q805|E9Q805_MOUSE FERM, ARHGEF and pleckstrin domain-containing protein 1 (Fragment) OS=Mus musculus OX=10090 GN=Farp1 PE=1 SV=1	1251	5	3	4	5	2	3	7.574	6.782	-0.6605	0.0186	0	0	-0.32095	7.33797	1261	11	11	4	12	9	3	7.904	6.892	-0.370115	-0.033	0	0	-0.201558	7.64329	1315	19	17	15	34	21	13	8.668	8.131	-0.74925	-0.28325	0	0	-0.51625	8.4777	17	39
Rwdd1	sp|Q9CQK7|RWDD1_MOUSE RWD domain-containing protein 1 OS=Mus musculus OX=10090 GN=Rwdd1 PE=1 SV=1	4082	3	3	1	5	3	2	7.987	7.865	-0.07979	-0.5619	0	0	-0.320845	7.93027	4146	4	3	3	4	2	2	7.817	7.857	0.18096	-1.5656	0	1	-0.69232	7.83746	4235	3	3	2	5	3	2	8.334	8.436	-0.8871	-0.23505	0	0	-0.561075	8.38799	9	10
Ube2z	sp|Q3UE37|UBE2Z_MOUSE Ubiquitin-conjugating enzyme E2 Z OS=Mus musculus OX=10090 GN=Ube2z PE=1 SV=2	2522	9	6	6	13	9	4	8.839	8.032	-0.0618	-0.577	0	0	-0.3194	8.60091	2556	7	7	3	14	9	5	8.549	8.036	-0.060175	-0.0338	0	0	-0.0469875	8.36421	2608	7	5	5	9	4	5	8.048	8.159	-0.76764	-0.85115	0	0	-0.809395	8.10704	27	22
Mtch2	sp|Q791V5|MTCH2_MOUSE Mitochondrial carrier homolog 2 OS=Mus musculus OX=10090 GN=Mtch2 PE=1 SV=1;tr|A2AFW6|A2AFW6_MOUSE Mitochondrial carrier homolog 2 OS=Mus musculus OX=10090 GN=Mtch2 PE=1 SV=1;tr|Q9D050|Q9D050_MOUSE Mitochondrial carrier homolog 2 OS=M	2999	13	12	11	54	25	29	9.453	9.198	-0.30525	-0.333302	0	0	-0.319276	9.34395	3030	12	12	10	42	23	19	9.048	8.725	0.05553	-0.162395	0	0	-0.0534325	8.91586	3112	11	10	11	46	27	19	9.186	8.96	-0.1855	-0.421894	0	0	-0.303697	9.08754	96	100
Usp34	tr|F6WJB7|F6WJB7_MOUSE Ubiquitinyl hydrolase 1 (Fragment) OS=Mus musculus OX=10090 GN=Usp34 PE=1 SV=1;sp|Q6ZQ93-3|UBP34_MOUSE Isoform 3 of Ubiquitin carboxyl-terminal hydrolase 34 OS=Mus musculus OX=10090 GN=Usp34;sp|Q6ZQ93-2|UBP34_MOUSE Isoform 2 of Ubiqu	1218	7	5	3	8	6	2	7.448	5.971	-1.2808	0.6423	0	0	-0.31925	7.16121	1225	9	8	1	4	3	1	6.565		0.38981		0	0		6.565	1284	11	6	7	4	3	1	6.821		-1.06702		0	0		6.821	12	12
Wbp2	sp|P97765|WBP2_MOUSE WW domain-binding protein 2 OS=Mus musculus OX=10090 GN=Wbp2 PE=1 SV=1;sp|P97765-2|WBP2_MOUSE Isoform 2 of WW domain-binding protein 2 OS=Mus musculus OX=10090 GN=Wbp2	2338	8	6	5	8	5	3	8.696	8.215	-0.13809	-0.499625	0	0	-0.318858	8.51894	2376	3	2	3	4	0	4		8.058		0.0082	0	0		8.058																12	8
Scarb2	sp|O35114|SCRB2_MOUSE Lysosome membrane protein 2 OS=Mus musculus OX=10090 GN=Scarb2 PE=1 SV=3	1457	9	2	9	18	5	13	8.55	8.587	-0.34437	-0.29211	0	0	-0.31824	8.56889	1483	11	6	11	27	11	16	8.631	8.776	0.233865	0.330105	0	0	0.281985	8.70952	1530	11	9	10	32	18	14	8.88	8.822	0.5392	0.20073	0	0	0.369965	8.85197	45	50
Mrpl21	sp|Q9D1N9|RM21_MOUSE 39S ribosomal protein L21, mitochondrial OS=Mus musculus OX=10090 GN=Mrpl21 PE=1 SV=1;sp|Q9D1N9-2|RM21_MOUSE Isoform 2 of 39S ribosomal protein L21, mitochondrial OS=Mus musculus OX=10090 GN=Mrpl21	4336	7	7	5	16	9	7	8.513	8.298	-0.07787	-0.557625	0	0	-0.317748	8.41867	4392	7	7	5	11	6	5	8.22	8.059	-0.993875	-0.18316	0	0	-0.588518	8.14692	4503	8	8	4	17	9	8	8.965	8.59	-0.595	-0.6075	0	0	-0.60125	8.81678	27	33
Golph3	sp|Q9CRA5|GOLP3_MOUSE Golgi phosphoprotein 3 OS=Mus musculus OX=10090 GN=Golph3 PE=1 SV=1;tr|Q05BZ0|Q05BZ0_MOUSE Golgi phosphoprotein 3 OS=Mus musculus OX=10090 GN=Golph3 PE=1 SV=1	4143	3	2	3	4	2	2	7.811	7.474	-0.3695	-0.2657	0	0	-0.3176	7.6744	4206	6	5	2	12	8	4	8.514	7.527	-0.628215	-0.72875	0	0	-0.678482	8.25556	4298	7	4	5	8	3	5	7.954	7.858	-0.333135	0.0337	0	0	-0.149718	7.90865	16	12
Arpc5	sp|Q9CPW4|ARPC5_MOUSE Actin-related protein 2/3 complex subunit 5 OS=Mus musculus OX=10090 GN=Arpc5 PE=1 SV=3;tr|Q3UA72|Q3UA72_MOUSE Actin-related protein 2/3 complex subunit 5 OS=Mus musculus OX=10090 GN=Arpc5 PE=1 SV=1	4009	9	7	7	22	11	11	9.355	9.08	-0.27685	-0.357835	0	0	-0.317343	9.23891	4080	8	7	7	24	12	12	9.252	9.028	-0.47871	-0.313865	0	0	-0.396288	9.15428	4170	6	6	6	25	13	12	9.332	9.013	-0.00405	-0.369894	0	0	-0.186972	9.20115	46	47
Ddx42	sp|Q810A7|DDX42_MOUSE ATP-dependent RNA helicase DDX42 OS=Mus musculus OX=10090 GN=Ddx42 PE=1 SV=3;sp|Q810A7-2|DDX42_MOUSE Isoform 2 of ATP-dependent RNA helicase DDX42 OS=Mus musculus OX=10090 GN=Ddx42	3096	22	21	16	59	35	24	8.974	8.592	-0.2622	-0.37231	0	0	-0.317255	8.82371	3144	20	17	14	51	25	26	8.704	8.646	0.137725	0.172205	0	0	0.154965	8.67597	3223	27	23	20	71	42	29	8.959	8.759	-0.0784	-0.14272	0	0	-0.11056	8.87041	110	130
Snx2	sp|Q9CWK8|SNX2_MOUSE Sorting nexin-2 OS=Mus musculus OX=10090 GN=Snx2 PE=1 SV=2	4165	14	12	8	21	14	7	8.763	8.293	-0.19649	-0.437325	0	0	-0.316908	8.5887	4230	18	16	17	35	16	19	8.619	8.428	-0.215235	0.1312	0	0	-0.0420175	8.53392	4321	21	20	15	43	22	21	8.988	8.66	-0.0143	-0.3878	0	0	-0.20105	8.85426	56	64
Copb2	sp|O55029|COPB2_MOUSE Coatomer subunit beta OS=Mus musculus OX=10090 GN=Copb2 PE=1 SV=2	1526	33	27	29	86	41	45	9.308	8.93	-0.30065	-0.332235	0	0	-0.316443	9.15889	1552	33	30	26	95	49	46	9.194	8.818	-0.21761	-0.148525	0	0	-0.183067	9.04548	1601	34	26	31	84	36	48	9.059	9.046	-0.4629	-0.337994	0	0	-0.400447	9.05255	181	170
Dars2	sp|Q8BIP0|SYDM_MOUSE Aspartate--tRNA ligase, mitochondrial OS=Mus musculus OX=10090 GN=Dars2 PE=1 SV=1	3190	10	8	8	11	7	4	8.491	7.822	-0.40977	-0.222575	0	0	-0.316173	8.27429	3231	3	3	1	3	3	0	7.856		0.307185		0	0		7.856	3325	3	2	3	5	2	3	7.878	7.836	-1.07513	-0.54	0	0	-0.807567	7.85751	14	16
Rai14	tr|A0A2I3BPY7|A0A2I3BPY7_MOUSE Ankycorbin OS=Mus musculus OX=10090 GN=Rai14 PE=1 SV=1;sp|Q9EP71|RAI14_MOUSE Ankycorbin OS=Mus musculus OX=10090 GN=Rai14 PE=1 SV=1	427	6	5	4	8	5	3	7.774	6.854	-0.7474	0.1154	0	0	-0.316	7.52228	417	25	23	19	63	27	36	8.583	8.428	0.184985	0.8189	0	0	0.501942	8.51238	433	17	12	14	24	11	13	7.985	8.033	-0.39554	0.52285	0	0	0.063655	8.00966	71	32
Rab5b	sp|P61021|RAB5B_MOUSE Ras-related protein Rab-5B OS=Mus musculus OX=10090 GN=Rab5b PE=1 SV=1	2106	4	4	4	13	6	7	8.228	8.061	-0.227595	-0.404	0	0	-0.315798	8.15248	2135	6	5	6	30	13	17	8.459	8.572	0.109185	0.3124	0	0	0.210792	8.51916	2194	4	4	4	11	5	6	8.073	7.965	-0.12984	-0.24313	0	0	-0.186485	8.02235	43	24
Pakap;Akap2	tr|F7AA26|F7AA26_MOUSE Paralemmin A kinase anchor protein (Fragment) OS=Mus musculus OX=10090 GN=Pakap PE=1 SV=1;tr|A2API8|A2API8_MOUSE Paralemmin A kinase anchor protein OS=Mus musculus OX=10090 GN=Pakap PE=1 SV=1;sp|O54931-3|AKAP2_MOUSE Isoform 3 of A-ki	1233	10	9	8	37	26	11	8.653	7.803	-0.26559	-0.364275	0	0	-0.314933	8.40935																															37	37
Mpdz	tr|D3YUX2|D3YUX2_MOUSE Multiple PDZ domain protein OS=Mus musculus OX=10090 GN=Mpdz PE=1 SV=1;sp|Q8VBX6-2|MPDZ_MOUSE Isoform 2 of Multiple PDZ domain protein OS=Mus musculus OX=10090 GN=Mpdz;sp|Q8VBX6|MPDZ_MOUSE Multiple PDZ domain protein OS=Mus musculus	865	6	3	3	4	2	2	7.54	6.944	-0.1945	-0.4349	0	0	-0.3147	7.3371	864	4	3	2	4	3	1	7.424		0.67651		0	0		7.424	789	7	3	6	6	3	3	7.421	7.205	1.57699	0.1253	0	0	0.851143	7.32629	8	10
Afg3l2	sp|Q8JZQ2|AFG32_MOUSE AFG3-like protein 2 OS=Mus musculus OX=10090 GN=Afg3l2 PE=1 SV=1	3453	37	27	34	61	28	33	8.994	8.738	-0.2248	-0.40366	0	0	-0.31423	8.8846	3499	33	22	30	42	19	23	8.612	8.564	-0.196435	-0.01677	0	0	-0.106603	8.58866	3600	31	26	29	39	21	18	8.568	8.457	0.227125	0.40645	0	0	0.316787	8.51604	103	100
Cd2ap	sp|Q9JLQ0|CD2AP_MOUSE CD2-associated protein OS=Mus musculus OX=10090 GN=Cd2ap PE=1 SV=3;tr|A0A3B2W812|A0A3B2W812_MOUSE CD2-associated protein OS=Mus musculus OX=10090 GN=Cd2ap PE=1 SV=1	4666	17	16	9	31	18	13	8.827	8.147	-0.49849	-0.129184	0	0	-0.313837	8.60837	4734	21	20	12	47	30	17	8.685	8.225	-0.095235	-0.0497	0	0	-0.0724675	8.51325	4851	15	13	12	25	12	13	8.36	8.104	-0.6382	-0.76065	0	0	-0.699425	8.2506	78	56
Nme4	sp|Q9WV84|NDKM_MOUSE Nucleoside diphosphate kinase, mitochondrial OS=Mus musculus OX=10090 GN=Nme4 PE=1 SV=1;tr|A0A494BA94|A0A494BA94_MOUSE Nucleoside diphosphate kinase OS=Mus musculus OX=10090 GN=Nme4 PE=1 SV=1;tr|A0A494B9P5|A0A494B9P5_MOUSE Nucleoside d	4800	6	6	5	22	11	11	8.959	8.712	-0.1823	-0.44406	0	0	-0.31318	8.85283	4861	5	4	4	11	6	5	8.575	7.971	-0.083295	0.2303	0	0	0.0735025	8.37049	4989	6	5	4	9	4	5	8.457	8.182	2.4981	0.91715	0	0	1.70762	8.34091	33	31
Maea	sp|Q4VC33|MAEA_MOUSE E3 ubiquitin-protein transferase MAEA OS=Mus musculus OX=10090 GN=Maea PE=1 SV=1;sp|Q4VC33-2|MAEA_MOUSE Isoform 2 of E3 ubiquitin-protein transferase MAEA OS=Mus musculus OX=10090 GN=Maea	2613	5	4	3	6	2	4	7.531	7.745	-0.1746	-0.451375	0	0	-0.312987	7.65105	2645	5	4	4	7	3	4	7.647	7.762	-0.09302	-0.4007	0	0	-0.24686	7.7083	2695	7	5	6	7	1	6		7.95		0.17895	0	0		7.95	13	13
Dnajc10	sp|Q9DC23|DJC10_MOUSE DnaJ homolog subfamily C member 10 OS=Mus musculus OX=10090 GN=Dnajc10 PE=1 SV=2	4502	19	13	14	27	15	12	8.456	8.133	-0.29295	-0.3316	0	0	-0.312275	8.32386	4562	14	14	9	29	19	10	8.595	8.18	0.134585	-0.0355	0	0	0.0495425	8.43529	4679	17	16	13	36	16	20	8.552	8.501	0.148075	-0.20588	0	0	-0.0289025	8.52725	56	63
S100a13	tr|A0A0A0MQ90|A0A0A0MQ90_MOUSE Protein S100-A13 OS=Mus musculus OX=10090 GN=S100a13 PE=1 SV=1;sp|P97352|S10AD_MOUSE Protein S100-A13 OS=Mus musculus OX=10090 GN=S100a13 PE=1 SV=1	44	6	3	5	11	4	7	8.018	8.201	-0.31329	-0.3106	0	0	-0.311945	8.11907	38	8	6	5	12	7	5	8.246	7.824	0.14292	0.3968	0	0	0.26986	8.08436	43	5	3	5	9	3	6	7.894	8.076	0.443965	0.45975	0	0	0.451858	7.99446	23	20
Klhl22	sp|Q99JN2|KLH22_MOUSE Kelch-like protein 22 OS=Mus musculus OX=10090 GN=Klhl22 PE=1 SV=1;sp|Q99JN2-2|KLH22_MOUSE Isoform 2 of Kelch-like protein 22 OS=Mus musculus OX=10090 GN=Klhl22	3885	15	10	13	26	15	11	9.163	8.49	-0.200795	-0.42231	0	0	-0.311553	8.94559	3951	4	4	3	9	6	3	8.334	7.632	-0.1106	-0.29199	0	0	-0.201295	8.11165	4043	9	8	6	12	7	5	8.394	8.104	-0.7076	-1.11335	0	0	-0.910475	8.27277	35	38
Sun1	sp|Q9D666-3|SUN1_MOUSE Isoform 3 of SUN domain-containing protein 1 OS=Mus musculus OX=10090 GN=Sun1;sp|Q9D666|SUN1_MOUSE SUN domain-containing protein 1 OS=Mus musculus OX=10090 GN=Sun1 PE=1 SV=2;sp|Q9D666-5|SUN1_MOUSE Isoform 5 of SUN domain-containing p	4382	4	3	4	10	7	3	7.813	7.193	-0.1897	-0.4326	0	0	-0.31115	7.60535																															10	10
U2surp	sp|Q6NV83-2|SR140_MOUSE Isoform 2 of U2 snRNP-associated SURP motif-containing protein OS=Mus musculus OX=10090 GN=U2surp;sp|Q6NV83|SR140_MOUSE U2 snRNP-associated SURP motif-containing protein OS=Mus musculus OX=10090 GN=U2surp PE=1 SV=3;sp|Q6NV83-3|SR140	2869	32	28	21	78	44	34	8.969	8.413	-0.1855	-0.43531	0	0	-0.310405	8.77449	2909	24	19	18	54	28	26	8.4	8.24	-0.04473	0.0018	0	0	-0.021465	8.32733	2978	34	30	30	73	34	39	8.69	8.554	-0.16045	0.069	0	0	-0.045725	8.6273	132	151
Afg3l1	sp|Q920A7|AFG31_MOUSE AFG3-like protein 1 OS=Mus musculus OX=10090 GN=Afg3l1 PE=1 SV=2;sp|Q920A7-2|AFG31_MOUSE Isoform 2 of AFG3-like protein 1 OS=Mus musculus OX=10090 GN=Afg3l1	3800	12	5	11	16	5	11	8.523	8.295	-0.30917	-0.310425	0	0	-0.309798	8.42379	3866	5	4	3	5	3	2	7.726	7.358	0.03087	-0.5905	0	0	-0.279815	7.57987	3960	8	6	7	7	4	3	8.05	7.909	0.28286	-1.5149	0	0	-0.61602	7.9852	21	23
Asrgl1	sp|Q8C0M9|ASGL1_MOUSE Isoaspartyl peptidase/L-asparaginase OS=Mus musculus OX=10090 GN=Asrgl1 PE=1 SV=1	3333	7	4	7	10	7	3	7.863	7.447	-0.0005	-0.6183	0	0	-0.3094	7.70301	3372	7	3	7	5	1	4		7.51		0.0535	0	0		7.51	3472	6	1	6	5	1	4		7.792		-0.9984	0	0		7.792	15	15
Echs1	sp|Q8BH95|ECHM_MOUSE Enoyl-CoA hydratase, mitochondrial OS=Mus musculus OX=10090 GN=Echs1 PE=1 SV=1	3163	15	13	14	48	21	27	9.287	9.139	-0.20905	-0.408002	0	0	-0.308526	9.21927	3205	15	13	13	47	22	25	9.226	8.841	-0.19771	-0.215665	0	0	-0.206687	9.07483	3295	13	13	11	40	18	22	8.99	9.124	-0.1625	-0.288994	0	0	-0.225747	9.06215	95	88
Txndc2	tr|A0A3B2W416|A0A3B2W416_MOUSE Thioredoxin domain-containing protein 2 OS=Mus musculus OX=10090 GN=Txndc2 PE=1 SV=1;tr|H7BX21|H7BX21_MOUSE Thioredoxin domain-containing protein 2 OS=Mus musculus OX=10090 GN=Txndc2 PE=1 SV=1;sp|Q6P902|TXND2_MOUSE Thioredoxi	472	2	2	1	10	5	5	7.945	7.836	-0.39949	-0.216275	0	0	-0.307883	7.89391	473	2	2	1	18	10	8	8.217	8.082	-0.521475	-0.7422	0	0	-0.631838	8.15472	486	2	2	2	6	3	3	8.125	7.824	-0.03947	-1.0814	0	0	-0.560435	8.00007	28	16
Rpl27	sp|P61358|RL27_MOUSE 60S ribosomal protein L27 OS=Mus musculus OX=10090 GN=Rpl27 PE=1 SV=2;tr|A2A4Q0|A2A4Q0_MOUSE 60S ribosomal protein L27 (Fragment) OS=Mus musculus OX=10090 GN=Rpl27 PE=1 SV=1	2125	13	13	12	114	47	67	10.21	9.83	-0.223919	-0.391155	0	0	-0.307537	10.0603	2156	12	12	11	103	48	55	10.1	9.669	-1.08269	-0.855357	0	0	-0.969026	9.93591	2213	12	12	11	118	47	71	10.04	10	-0.217107	-0.387442	0	0	-0.302275	10.0205	217	232
Myo1e	sp|E9Q634|MYO1E_MOUSE Unconventional myosin-Ie OS=Mus musculus OX=10090 GN=Myo1e PE=1 SV=1	1115	8	6	4	5	3	2	7.449	7.035	-0.549	-0.06317	0	0	-0.306085	7.28957	1112	14	9	10	19	8	11	7.749	8.048	-0.64744	-0.9804	0	0	-0.81392	7.92374																24	5
Crk	sp|Q64010|CRK_MOUSE Adapter molecule crk OS=Mus musculus OX=10090 GN=Crk PE=1 SV=1;tr|Q8JZR2|Q8JZR2_MOUSE Adapter molecule crk OS=Mus musculus OX=10090 GN=Crk PE=1 SV=1;tr|Q5ND50|Q5ND50_MOUSE Adapter molecule crk OS=Mus musculus OX=10090 GN=Crk PE=1 SV=2;s	2815	17	13	10	25	13	12	8.748	8.417	-0.08729	-0.52481	0	0	-0.30605	8.6133	2850	15	10	14	27	13	14	8.669	8.439	-0.609435	0.1375	0	0	-0.235967	8.56905	2914	17	14	13	27	17	10	8.795	8.209	-0.61195	-0.62615	0	0	-0.61905	8.59414	52	52
Ppp2ca	sp|P63330|PP2AA_MOUSE Serine/threonine-protein phosphatase 2A catalytic subunit alpha isoform OS=Mus musculus OX=10090 GN=Ppp2ca PE=1 SV=1	2240	17	17	14	74	29	45	9.647	9.342	-0.272765	-0.338702	0	0	-0.305733	9.52074	2274	2	1	2	4	1	3		8.268		-0.06075	0	0		8.268	2329	2	2	2	6	3	3	8.721	8.527	-0.95885	-0.8777	0	0	-0.918275	8.63474	78	80
Mzt1	sp|Q8BUR9|MZT1_MOUSE Mitotic-spindle organizing protein 1 OS=Mus musculus OX=10090 GN=Mzt1 PE=1 SV=1;tr|A0A2I3BQL6|A0A2I3BQL6_MOUSE Mitotic-spindle organizing protein 1 OS=Mus musculus OX=10090 GN=Mzt1 PE=1 SV=1	3275	2	1	2	4	2	2	7.424	6.891	-0.5403	-0.07111	0	0	-0.305705	7.2346	3320	2	1	2	2	0	2		7.073		-0.26547	0	0		7.073	3416	2	2	1	4	3	1	7.438		-0.932415		0	0		7.438	6	8
Mydgf	sp|Q9CPT4|MYDGF_MOUSE Myeloid-derived growth factor OS=Mus musculus OX=10090 GN=Mydgf PE=1 SV=1	4001	3	3	3	14	6	8	9.167	8.737	-0.141195	-0.46916	0	0	-0.305177	9.00318	4072	5	4	4	13	6	7	8.975	8.69	-0.23296	-0.257395	0	0	-0.245177	8.85547	4163	3	3	3	12	6	6	8.987	8.817	0.14849	-0.37317	0	0	-0.11234	8.91027	27	26
Urod	sp|P70697|DCUP_MOUSE Uroporphyrinogen decarboxylase OS=Mus musculus OX=10090 GN=Urod PE=1 SV=2;tr|A0A0A0MQG7|A0A0A0MQG7_MOUSE Uroporphyrinogen decarboxylase (Fragment) OS=Mus musculus OX=10090 GN=Urod PE=1 SV=1	2284	4	3	3	4	2	2	7.689	7.484	0.12341	-0.7333	0	0	-0.304945	7.59849	2319	4	2	4	4	1	3		7.698		0.43585	0	0		7.698	2375	6	6	4	7	4	3	8.127	7.916	-0.18854	-0.2814	0	0	-0.23497	8.03419	8	11
Prkaa1	tr|Q3TUQ7|Q3TUQ7_MOUSE Acetyl-CoA carboxylase kinase OS=Mus musculus OX=10090 GN=Prkaa1 PE=1 SV=1;sp|Q5EG47|AAPK1_MOUSE 5-AMP-activated protein kinase catalytic subunit alpha-1 OS=Mus musculus OX=10090 GN=Prkaa1 PE=1 SV=2	2471	11	10	4	13	10	3	8.505	8.783	-0.01287	-0.59636	0	0	-0.304615	8.66587	2505	8	7	4	14	12	2	8.437	7.367	-0.382915	-0.8843	0	0	-0.633607	8.17145	2570	9	8	6	14	8	6	8.652	8	-1.01385	-0.13925	0	0	-0.57655	8.43834	27	27
Hs1bp3	sp|Q3TC93|H1BP3_MOUSE HCLS1-binding protein 3 OS=Mus musculus OX=10090 GN=Hs1bp3 PE=1 SV=2	2431	8	7	4	6	3	3	8.131	8.354	-0.037495	-0.571425	0	0	-0.30446	8.25666	2466	7	5	5	8	4	4	7.997	8.379	0.270785	0.2754	0	0	0.273093	8.22871	2535	3	2	2	3	1	2		7.354		0.845	0	0		7.354	14	9
Uqcrc2	sp|Q9DB77|QCR2_MOUSE Cytochrome b-c1 complex subunit 2, mitochondrial OS=Mus musculus OX=10090 GN=Uqcrc2 PE=1 SV=1	4473	24	20	21	75	38	37	9.714	9.278	-0.352265	-0.256502	0	0	-0.304383	9.54856	4530	26	25	23	110	48	62	9.467	9.518	-0.124895	-0.105758	0	0	-0.115326	9.49325	4646	26	22	24	79	34	45	9.374	9.4	-0.47665	-0.25859	0	0	-0.36762	9.38719	185	154
Capg	tr|Q99LB4|Q99LB4_MOUSE Macrophage-capping protein OS=Mus musculus OX=10090 GN=Capg PE=1 SV=1;tr|D3YTL5|D3YTL5_MOUSE Macrophage-capping protein (Fragment) OS=Mus musculus OX=10090 GN=Capg PE=1 SV=1;sp|P24452|CAPG_MOUSE Macrophage-capping protein OS=Mus musc	3928	19	19	15	132	55	77	10.05	9.626	-0.312219	-0.295355	0	0	-0.303787	9.88781	3995	19	17	17	124	52	72	9.708	9.512	0.215905	0.196442	0	0	0.206174	9.62096	4087	16	15	14	101	44	57	9.76	9.549	-0.325007	-0.164742	0	0	-0.244874	9.66719	256	233
Smad1;Smad5	tr|Q8C3Y6|Q8C3Y6_MOUSE Mothers against decapentaplegic homolog OS=Mus musculus OX=10090 GN=Smad1 PE=1 SV=1;sp|P70340|SMAD1_MOUSE Mothers against decapentaplegic homolog 1 OS=Mus musculus OX=10090 GN=Smad1 PE=1 SV=2;sp|P97454|SMAD5_MOUSE Mothers against dec	2270	4	2	3	4	2	2	7.984	7.394	-0.52189	-0.08534	0	0	-0.303615	7.78232																															4	4
Erap1	sp|Q9EQH2|ERAP1_MOUSE Endoplasmic reticulum aminopeptidase 1 OS=Mus musculus OX=10090 GN=Erap1 PE=1 SV=2	4562	9	5	9	13	5	8	7.828	7.7	-0.5418	-0.064925	0	0	-0.303362	7.7687	4625	12	10	10	23	11	12	8.178	7.946	-0.010585	0.2982	0	0	0.143808	8.07731	4739	12	11	9	18	11	7	8.187	7.791	0.5697	0.3285	0	0	0.4491	8.03265	36	31
Xrcc5	sp|P27641|XRCC5_MOUSE X-ray repair cross-complementing protein 5 OS=Mus musculus OX=10090 GN=Xrcc5 PE=1 SV=4	1814	23	16	19	47	20	27	8.819	8.673	-0.21279	-0.39386	0	0	-0.303325	8.75211	1848	23	18	17	44	22	22	8.751	8.635	-0.049175	0.047505	0	0	-0.000835	8.69686	1901	21	15	20	43	21	22	8.765	8.618	-0.18375	-0.2943	0	0	-0.239025	8.69769	91	90
Anxa2	sp|P07356|ANXA2_MOUSE Annexin A2 OS=Mus musculus OX=10090 GN=Anxa2 PE=1 SV=2;tr|B0V2N5|B0V2N5_MOUSE Annexin (Fragment) OS=Mus musculus OX=10090 GN=Anxa2 PE=1 SV=1;tr|B0V2N7|B0V2N7_MOUSE Annexin (Fragment) OS=Mus musculus OX=10090 GN=Anxa2 PE=1 SV=1;tr|B0V2	1642	38	37	28	203	111	92	10.59	9.971	-0.269819	-0.336055	0	0	-0.302937	10.3825	1675	35	35	29	257	122	135	10.45	10.01	0.069815	-0.0617275	0	0	0.00404375	10.2835	1723	33	33	29	237	125	112	10.36	10.11	0.168793	-0.035572	0	0	0.0666105	10.2527	460	440
Srsf4	tr|Q542V3|Q542V3_MOUSE Serine/arginine-rich-splicing factor 4 OS=Mus musculus OX=10090 GN=Srsf4 PE=1 SV=1;sp|Q8VE97|SRSF4_MOUSE Serine/arginine-rich splicing factor 4 OS=Mus musculus OX=10090 GN=Srsf4 PE=2 SV=1	2620	9	9	6	28	15	13	8.3	7.687	0.13958	-0.743875	0	0	-0.302148	8.09371	2651	5	4	3	17	10	7	7.762	7.326	-0.40724	0.2324	0	0	-0.08742	7.59656	2700	8	7	6	21	11	10	8.15	7.849	-1.0895	0.2348	0	0	-0.42735	8.02507	45	49
Rtn3	sp|Q9ES97-3|RTN3_MOUSE Isoform 3 of Reticulon-3 OS=Mus musculus OX=10090 GN=Rtn3;sp|Q9ES97-4|RTN3_MOUSE Isoform 4 of Reticulon-3 OS=Mus musculus OX=10090 GN=Rtn3;sp|Q9ES97-5|RTN3_MOUSE Isoform 5 of Reticulon-3 OS=Mus musculus OX=10090 GN=Rtn3;sp|Q9ES97-2|R	4593	5	5	4	20	13	7	8.971	8.557	-0.1277	-0.47631	0	0	-0.302005	8.81157	4651	5	4	5	26	14	12	8.918	8.953	0.06847	-0.133875	0	0	-0.0327025	8.93585	4773	5	5	5	25	15	10	8.842	8.8	-0.09505	0.11163	0	0	0.00829	8.82151	46	45
Arhgef2	tr|H3BJU7|H3BJU7_MOUSE Guanine nucleotide exchange factor H1 OS=Mus musculus OX=10090 GN=Arhgef2 PE=1 SV=1;tr|H3BJ45|H3BJ45_MOUSE Guanine nucleotide exchange factor H1 OS=Mus musculus OX=10090 GN=Arhgef2 PE=1 SV=1;tr|H3BJ40|H3BJ40_MOUSE Guanine nucleotide	1371	21	12	20	40	11	29	8.491	8.664	-0.16277	-0.43896	0	0	-0.300865	8.58606	1390	34	31	23	88	56	32	9.138	8.695	-0.26111	-0.467495	0	0	-0.364302	8.97069	1441	36	29	32	79	37	42	8.906	9.085	-0.5971	-0.338594	0	0	-0.467847	9.00466	128	119
Cnpy2	sp|Q9QXT0|CNPY2_MOUSE Protein canopy homolog 2 OS=Mus musculus OX=10090 GN=Cnpy2 PE=1 SV=1;tr|A0A1W2P729|A0A1W2P729_MOUSE Protein canopy homolog 2 (Fragment) OS=Mus musculus OX=10090 GN=Cnpy2 PE=1 SV=1	4695	12	11	11	38	23	15	9.037	8.635	-0.201495	-0.39876	0	0	-0.300127	8.88094	4765	14	12	14	45	20	25	8.994	8.905	0.00412	-0.120485	0	0	-0.0581825	8.95178	4882	15	13	14	56	24	32	9.3	9.157	0.4616	0.171406	0	0	0.316503	9.23436	83	94
Ubr2	sp|Q6WKZ8|UBR2_MOUSE E3 ubiquitin-protein ligase UBR2 OS=Mus musculus OX=10090 GN=Ubr2 PE=1 SV=2;sp|Q6WKZ8-2|UBR2_MOUSE Isoform 2 of E3 ubiquitin-protein ligase UBR2 OS=Mus musculus OX=10090 GN=Ubr2;sp|Q6WKZ8-3|UBR2_MOUSE Isoform 3 of E3 ubiquitin-protein	2946	51	45	26	98	58	40	9.329	8.622	-0.25915	-0.34076	0	0	-0.299955	9.10582	2981	38	32	17	62	41	21	8.756	8.25	-0.100935	-0.3343	0	0	-0.217617	8.57287	3066	33	22	25	44	19	25	8.563	8.474	-0.300875	-0.05287	0	0	-0.176872	8.52078	160	142
Psmg2	sp|Q9EST4-3|PSMG2_MOUSE Isoform 3 of Proteasome assembly chaperone 2 OS=Mus musculus OX=10090 GN=Psmg2;sp|Q9EST4|PSMG2_MOUSE Proteasome assembly chaperone 2 OS=Mus musculus OX=10090 GN=Psmg2 PE=1 SV=1	4595	7	5	7	8	4	4	8.463	8.003	-0.50267	-0.097003	0	0	-0.299837	8.29125	4655	4	2	3	4	2	2	7.827	7.668	-0.18954	0.51455	0	0	0.162505	7.75474	4775	6	5	6	8	2	6	8.106	7.911	-0.52114	-0.253652	0	0	-0.387396	8.01935	12	16
Gm20498;Synj2bp	tr|E9PVN6|E9PVN6_MOUSE Cytochrome c oxidase assembly protein COX16 homolog, mitochondrial OS=Mus musculus OX=10090 GN=Gm20498 PE=1 SV=1;sp|Q9D6K5-3|SYJ2B_MOUSE Isoform 3 of Synaptojanin-2-binding protein OS=Mus musculus OX=10090 GN=Synj2bp;sp|Q9D6K5-2|SYJ2	1014	3	3	2	13	7	6	8.152	7.945	-0.293195	-0.3058	0	0	-0.299498	8.06072																1061	2	2	2	13	7	6	8.143	7.996	-0.3629	0.00525	0	0	-0.178825	8.07569	13	26
Kcnab2	tr|E0CXZ9|E0CXZ9_MOUSE K(+) channel subunit beta-1 OS=Mus musculus OX=10090 GN=Kcnab2 PE=1 SV=2;tr|Q3UPV6|Q3UPV6_MOUSE K(+) channel subunit beta-2 OS=Mus musculus OX=10090 GN=Kcnab2 PE=1 SV=1;tr|A0A571BF54|A0A571BF54_MOUSE K(+) channel subunit beta-1 OS=Mu	525	10	10	6	15	12	3	8.842	7.771	-0.2102	-0.388675	0	0	-0.299438	8.57637	537	11	8	6	10	9	1	8.216		-0.243875		0	0		8.216																25	15
Tk1	sp|P04184|KITH_MOUSE Thymidine kinase, cytosolic OS=Mus musculus OX=10090 GN=Tk1 PE=1 SV=3	1628	14	11	14	35	17	18	9.355	8.959	-0.11985	-0.478535	0	0	-0.299192	9.20065	1660	3	1	2	2	0	2		7.605		-0.44255	0	0		7.605	1707	4	3	3	5	2	3	7.511	7.741	-0.779015	-1.1232	0	0	-0.951107	7.64105	37	40
Suclg1	sp|Q9WUM5|SUCA_MOUSE Succinate--CoA ligase [ADP/GDP-forming] subunit alpha, mitochondrial OS=Mus musculus OX=10090 GN=Suclg1 PE=1 SV=4	4787	17	17	14	74	30	44	9.518	9.171	-0.25485	-0.343302	0	0	-0.299076	9.37827	4852	15	13	14	58	25	33	9.35	8.864	-0.113595	0.087835	0	0	-0.01288	9.17171	4978	15	13	15	49	23	26	9.241	8.865	-0.028	-0.34847	0	0	-0.188235	9.09248	132	123
Prkdc	sp|P97313|PRKDC_MOUSE DNA-dependent protein kinase catalytic subunit OS=Mus musculus OX=10090 GN=Prkdc PE=1 SV=3	2312	31	28	14	39	25	14	7.998	7.214	-0.60409	0.0084	0	0	-0.297845	7.76309	2347	6	3	5	6	1	5		6.553		0.5994	0	0		6.553	2405	14	7	9	7	1	6		6.853		0.918	0	0		6.853	45	46
Cbx3	tr|Q9DCC5|Q9DCC5_MOUSE Cbx3 protein OS=Mus musculus OX=10090 GN=Cbx3 PE=1 SV=1;sp|P23198|CBX3_MOUSE Chromobox protein homolog 3 OS=Mus musculus OX=10090 GN=Cbx3 PE=1 SV=2;tr|D3Z313|D3Z313_MOUSE Chromobox protein homolog 3 (Fragment) OS=Mus musculus OX=1009	4514	13	12	12	92	47	45	9.848	9.324	-0.222465	-0.372302	0	0	-0.297384	9.66065	4574	12	11	10	70	35	35	9.477	9.152	-0.620795	-0.190005	0	0	-0.4054	9.34422	4691	14	13	12	68	33	35	9.61	9.355	-0.87755	-0.60569	0	0	-0.74162	9.50095	162	160
Emc2	sp|Q9CRD2|EMC2_MOUSE ER membrane protein complex subunit 2 OS=Mus musculus OX=10090 GN=Emc2 PE=1 SV=1	4151	8	6	5	10	5	5	8.535	8.264	-0.16487	-0.429525	0	0	-0.297198	8.4203	4215	9	6	5	9	4	5	8.234	8.184	-0.62858	-0.4814	0	0	-0.55499	8.20972	4306	8	6	7	11	5	6	8.348	8.237	-0.177	-0.12892	0	0	-0.15296	8.29604	19	21
Thoc1	sp|Q8R3N6|THOC1_MOUSE THO complex subunit 1 OS=Mus musculus OX=10090 GN=Thoc1 PE=1 SV=1;tr|A0A3Q4EBV8|A0A3Q4EBV8_MOUSE THO complex subunit 1 (Fragment) OS=Mus musculus OX=10090 GN=Thoc1 PE=1 SV=1	3599	10	5	8	6	4	2	7.972	7.981	-0.28039	-0.314	0	0	-0.297195	7.97652	3653	10	7	8	8	5	3	8.035	7.774	-0.403815	-0.17015	0	0	-0.286982	7.92382	3756	19	14	15	13	6	7	8.201	8.208	0.0515	0.13505	0	0	0.093275	8.20451	14	19
L1cam	tr|A2AFG7|A2AFG7_MOUSE Neural cell adhesion molecule L1 OS=Mus musculus OX=10090 GN=L1cam PE=1 SV=1;tr|A2AFG8|A2AFG8_MOUSE Neural cell adhesion molecule L1 OS=Mus musculus OX=10090 GN=L1cam PE=1 SV=1;tr|Q6PGJ3|Q6PGJ3_MOUSE L1 cell adhesion molecule OS=Mus	596	11	8	8	11	4	7	8.188	8.014	-0.807595	0.2139	0	0	-0.296847	8.10966	610	5	4	3	7	4	3	7.502	8.543	0.66601	0.0535	0	0	0.359755	8.27979	621	7	5	7	8	3	5	7.954	7.905	0.05097	0.624	0	0	0.337485	7.93019	18	19
Bola1	sp|Q9D8S9|BOLA1_MOUSE BolA-like protein 1 OS=Mus musculus OX=10090 GN=Bola1 PE=1 SV=1	4437	6	6	3	17	11	6	8.471	7.848	-0.07357	-0.5201	0	0	-0.296835	8.26277	4490	7	7	2	15	11	4	8.444	7.702	0.072985	0.03965	0	0	0.0563175	8.21527	4608	4	4	2	5	5	0	8.159		-0.3346		0	0		8.159	32	22
Lsm8	sp|Q6ZWM4|LSM8_MOUSE U6 snRNA-associated Sm-like protein LSm8 OS=Mus musculus OX=10090 GN=Lsm8 PE=1 SV=3;tr|A0A0N4SUZ3|A0A0N4SUZ3_MOUSE U6 snRNA-associated Sm-like protein LSm8 OS=Mus musculus OX=10090 GN=Lsm8 PE=1 SV=1	2965	8	8	5	15	8	7	8.753	8.273	-0.15069	-0.442225	0	0	-0.296457	8.57619	2998	6	6	6	18	9	9	8.786	8.469	-0.954535	0.0423	0	0	-0.456118	8.6558	3081	6	6	6	18	8	10	8.717	8.698	-0.98685	-0.99277	0	0	-0.98981	8.7076	33	33
Rap2b;Rap2a	sp|P61226|RAP2B_MOUSE Ras-related protein Rap-2b OS=Mus musculus OX=10090 GN=Rap2b PE=1 SV=1;sp|Q80ZJ1-2|RAP2A_MOUSE Isoform 2 of Ras-related protein Rap-2a OS=Mus musculus OX=10090 GN=Rap2a	2120	5	4	3	7	5	2	8.25	7.747	-0.180995	-0.410175	0	0	-0.295585	8.06758	2151	15	10	14	42	21	21	8.858	8.838	-0.54386	-0.516465	0	0	-0.530162	8.84812	2208	7	6	5	9	5	4	8.063	8.104	-0.18614	-0.69545	0	0	-0.440795	8.08398	49	16
Lamtor1	sp|Q9CQ22|LTOR1_MOUSE Ragulator complex protein LAMTOR1 OS=Mus musculus OX=10090 GN=Lamtor1 PE=1 SV=1;tr|A0A0A6YX02|A0A0A6YX02_MOUSE Late endosomal/lysosomal adaptor and MAPK and MTOR activator 1 OS=Mus musculus OX=10090 GN=Lamtor1 PE=1 SV=1	4025	6	5	5	19	10	9	8.518	8.369	-0.11597	-0.473925	0	0	-0.294947	8.44986	4095	9	8	8	29	13	16	8.627	8.579	-0.195835	-0.01899	0	0	-0.107412	8.60366	4186	8	7	5	16	10	6	8.537	8.418	-0.129875	-0.22679	0	0	-0.178333	8.48156	48	35
Actn1	sp|Q7TPR4|ACTN1_MOUSE Alpha-actinin-1 OS=Mus musculus OX=10090 GN=Actn1 PE=1 SV=1;tr|A1BN54|A1BN54_MOUSE Alpha actinin 1a OS=Mus musculus OX=10090 GN=Actn1 PE=1 SV=1	3021	44	41	42	270	131	139	10.09	9.852	-0.378119	-0.211055	0	0	-0.294587	9.9871	3053	46	43	45	284	121	163	9.852	9.852	-0.140095	0.0342825	0	0	-0.0529063	9.852	3134	40	37	37	156	75	81	9.467	9.439	0.07115	0.00234	0	0	0.036745	9.45323	554	426
Tbl1x	sp|Q9QXE7|TBL1X_MOUSE F-box-like/WD repeat-containing protein TBL1X OS=Mus musculus OX=10090 GN=Tbl1x PE=1 SV=2	4689	13	12	8	16	11	5	8.866	7.909	-0.504	-0.084328	0	0	-0.294164	8.61045	4760	11	10	5	13	10	3	8.593	7.993	-0.502515	-1.1235	0	0	-0.813007	8.38929	4876	12	10	10	20	11	9	8.538	8.436	-0.424075	-0.25565	0	0	-0.339863	8.48999	29	36
Pdxdc1	tr|A0A0R4J034|A0A0R4J034_MOUSE Pyridoxal-dependent decarboxylase domain-containing protein 1 OS=Mus musculus OX=10090 GN=Pdxdc1 PE=1 SV=1;sp|Q99K01-2|PDXD1_MOUSE Isoform 2 of Pyridoxal-dependent decarboxylase domain-containing protein 1 OS=Mus musculus OX=	149	17	10	14	39	15	24	8.39	8.276	-0.49865	-0.085725	0	0	-0.292187	8.33673	150	26	15	23	44	12	32	8.022	8.416	-0.749515	-0.5766	0	0	-0.663057	8.26223	161	26	21	24	75	30	45	8.693	8.836	-0.54775	-0.22167	0	0	-0.38471	8.77036	83	114
Fdx1	sp|P46656|ADX_MOUSE Adrenodoxin, mitochondrial OS=Mus musculus OX=10090 GN=Fdx1 PE=1 SV=1;tr|A0A1L1STP5|A0A1L1STP5_MOUSE Adrenodoxin, mitochondrial OS=Mus musculus OX=10090 GN=Fdx1 PE=1 SV=1	1923	4	4	4	16	6	10	8.507	8.386	-0.21987	-0.363125	0	0	-0.291498	8.4507	1955	4	2	4	7	2	5	7.961	7.982	-0.990615	-0.6335	0	0	-0.812057	7.97163	2011	5	5	2	9	5	4	8.216	7.809	-0.698	-1.152	0	0	-0.925	8.05853	23	25
Sept2	sp|P42208|SEPT2_MOUSE Septin-2 OS=Mus musculus OX=10090 GN=Septin2 PE=1 SV=2;tr|E9Q3V6|E9Q3V6_MOUSE Septin-2 OS=Mus musculus OX=10090 GN=Septin2 PE=1 SV=1;tr|F6WYM0|F6WYM0_MOUSE Septin-2 (Fragment) OS=Mus musculus OX=10090 GN=Septin2 PE=1 SV=2;tr|D3YYB1|D3	1899	24	22	20	95	48	47	10.15	9.658	-0.386819	-0.195955	0	0	-0.291387	9.97024	1931	22	21	18	93	48	45	9.803	9.526	-0.135495	-0.125057	0	0	-0.130276	9.68622	1986	19	18	16	67	31	36	9.602	9.518	-0.45905	-0.03679	0	0	-0.24792	9.56203	188	162
Ap2m1	tr|Q3TWV4|Q3TWV4_MOUSE AP-2 complex subunit mu OS=Mus musculus OX=10090 GN=Ap2m1 PE=1 SV=1;sp|P84091|AP2M1_MOUSE AP-2 complex subunit mu OS=Mus musculus OX=10090 GN=Ap2m1 PE=1 SV=1	2302	17	15	16	63	23	40	9.369	9.054	-0.48725	-0.092435	0	0	-0.289843	9.23945	2338	20	16	20	61	26	35	9.231	8.983	-0.03261	0.065435	0	0	0.0164125	9.12447	2395	19	13	18	57	20	37	9.205	9.051	0.041	0.159906	0	0	0.100453	9.13479	124	120
Arpc4	sp|P59999|ARPC4_MOUSE Actin-related protein 2/3 complex subunit 4 OS=Mus musculus OX=10090 GN=Arpc4 PE=1 SV=3	2085	10	10	10	44	25	19	9.516	9.21	-0.23085	-0.348802	0	0	-0.289826	9.38941	2115	9	9	8	37	15	22	9.27	9.179	-0.84581	-0.510205	0	0	-0.678007	9.22688	2175	8	8	8	47	25	22	9.36	9.333	-0.59855	-0.52389	0	0	-0.56122	9.34671	81	91
H2afv;H2afz	sp|Q3THW5|H2AV_MOUSE Histone H2A.V OS=Mus musculus OX=10090 GN=H2az2 PE=1 SV=3;sp|P0C0S6|H2AZ_MOUSE Histone H2A.Z OS=Mus musculus OX=10090 GN=H2az1 PE=1 SV=2;tr|Q8R029|Q8R029_MOUSE Histone H2A OS=Mus musculus OX=10090 GN=H2az2 PE=2 SV=1;tr|Q3UA95|Q3UA95_MO	1661	4	4	4	100	62	38	10.18	9.834	-0.0778595	-0.500555	0	0	-0.289207	10.0406	1698	4	4	4	67	47	20	10.02	9.567	-0.066305	0.116142	0	0	0.0249187	9.85007	1745	4	4	4	105	69	36	9.936	9.582	-0.010177	-0.105342	0	0	-0.0577595	9.79411	167	205
Map1b	sp|P14873|MAP1B_MOUSE Microtubule-associated protein 1B OS=Mus musculus OX=10090 GN=Map1b PE=1 SV=2	1715	16	14	8	19	9	10	7.813	7.933	0.14464	-0.7229	0	0	-0.28913	7.87713	1750	14	13	9	22	11	11	7.968	7.714	0.337585	0.04815	0	0	0.192867	7.85931	1801	33	18	28	64	26	38	8.333	8.395	-0.1684	-0.28015	0	0	-0.224275	8.36511	41	83
G6pdx	sp|Q00612|G6PD1_MOUSE Glucose-6-phosphate 1-dehydrogenase X OS=Mus musculus OX=10090 GN=G6pdx PE=1 SV=3;tr|A3KG36|A3KG36_MOUSE Glucose-6-phosphate 1-dehydrogenase (Fragment) OS=Mus musculus OX=10090 GN=G6pdx PE=1 SV=1	2360	40	35	35	151	68	83	9.929	9.517	-0.333919	-0.243855	0	0	-0.288887	9.77013	2397	39	31	35	148	55	93	9.536	9.438	-0.122495	-0.0440675	0	0	-0.0832813	9.48976	2455	35	31	31	100	48	52	9.452	9.461	0.18615	-0.00146	0	0	0.092345	9.45652	299	251
Snrpd2	sp|P62317|SMD2_MOUSE Small nuclear ribonucleoprotein Sm D2 OS=Mus musculus OX=10090 GN=Snrpd2 PE=1 SV=1	2168	12	12	11	58	34	24	9.685	9.157	-0.270265	-0.306602	0	0	-0.288434	9.49674	2197	11	11	10	51	25	26	9.254	9.47	-0.94891	-0.389757	0	0	-0.669334	9.37529	2254	12	11	11	51	22	29	9.328	9.641	-0.70375	-0.336742	0	0	-0.520246	9.51211	109	109
Lrrc40	tr|A0A0R4J0W6|A0A0R4J0W6_MOUSE Leucine-rich repeat-containing protein 40 OS=Mus musculus OX=10090 GN=Lrrc40 PE=1 SV=1;sp|Q9CRC8|LRC40_MOUSE Leucine-rich repeat-containing protein 40 OS=Mus musculus OX=10090 GN=Lrrc40 PE=1 SV=2	206	19	17	11	27	17	10	8.892	8.647	-0.333	-0.24316	0	0	-0.28808	8.78655	209	22	21	11	26	20	6	9.251	8.116	-0.53211	-0.4105	0	0	-0.471305	8.98068	222	16	10	10	16	8	8	8.979	8.179	-0.5058	-0.55175	0	0	-0.528775	8.74186	53	43
Mri1	sp|Q9CQT1|MTNA_MOUSE Methylthioribose-1-phosphate isomerase OS=Mus musculus OX=10090 GN=Mri1 PE=1 SV=1;tr|F8WI95|F8WI95_MOUSE Methylthioribose-1-phosphate isomerase (Fragment) OS=Mus musculus OX=10090 GN=Mri1 PE=1 SV=1;tr|F6YY88|F6YY88_MOUSE Methylthioribo	4103	14	12	9	24	11	13	9.157	8.645	-0.238895	-0.33716	0	0	-0.288027	8.97245	4166	16	13	10	25	13	12	8.806	8.618	0.159365	-0.287095	0	0	-0.063865	8.72209	4256	11	8	10	15	8	7	8.513	8.444	-0.042675	-0.37985	0	0	-0.211262	8.47987	49	39
Rheb	sp|Q921J2|RHEB_MOUSE GTP-binding protein Rheb OS=Mus musculus OX=10090 GN=Rheb PE=1 SV=1	3813	6	6	2	9	6	3	8.814	8.224	-0.35289	-0.222925	0	0	-0.287907	8.61232	3880	6	6	5	13	6	7	8.605	8.278	-0.667515	-0.4752	0	0	-0.571357	8.47158	3973	3	2	3	4	2	2	8.061	8.014	-1.05024	-1.20125	0	0	-1.12574	8.03814	22	13
Nedd4l	tr|A0A494B9F0|A0A494B9F0_MOUSE E3 ubiquitin-protein ligase OS=Mus musculus OX=10090 GN=Nedd4l PE=1 SV=1;tr|A0A494B953|A0A494B953_MOUSE HECT-type E3 ubiquitin transferase OS=Mus musculus OX=10090 GN=Nedd4l PE=1 SV=1;tr|A0A494BAG2|A0A494BAG2_MOUSE HECT-type	491	18	15	11	33	18	15	8.768	8.504	-0.70899	0.13319	0	0	-0.2879	8.65576																510	26	26	10	43	30	13	8.845	8.294	0.09873	0.43385	0	0	0.26629	8.65158	33	76
Aldh4a1	sp|Q8CHT0|AL4A1_MOUSE Delta-1-pyrroline-5-carboxylate dehydrogenase, mitochondrial OS=Mus musculus OX=10090 GN=Aldh4a1 PE=1 SV=3	3422	12	5	12	16	4	12	8.283	8.403	-0.267495	-0.30791	0	0	-0.287703	8.34713	3469	15	9	14	22	8	14	8.227	8.466	0.11222	0.5786	0	0	0.34541	8.36274	3571	4	4	0	5	5	0	8.036		-0.10804		0	0		8.036	38	21
Dnajc19	sp|Q9CQV7|TIM14_MOUSE Mitochondrial import inner membrane translocase subunit TIM14 OS=Mus musculus OX=10090 GN=Dnajc19 PE=1 SV=3;tr|D3Z5K6|D3Z5K6_MOUSE Mitochondrial import inner membrane translocase subunit TIM14 OS=Mus musculus OX=10090 GN=Dnajc19 PE=1	4112	7	5	7	16	5	11	7.855	7.839	-0.4069	-0.167545	0	0	-0.287222	7.84707	4173	9	8	6	19	12	7	8.479	7.611	-0.311415	-0.50875	0	0	-0.410083	8.23316	4263	7	7	5	15	8	7	8.166	7.459	-0.0585	-0.34835	0	0	-0.203425	7.94282	35	31
Cpne1	sp|Q8C166|CPNE1_MOUSE Copine-1 OS=Mus musculus OX=10090 GN=Cpne1 PE=1 SV=1;tr|B7ZCP4|B7ZCP4_MOUSE Copine-1 OS=Mus musculus OX=10090 GN=Cpne1 PE=1 SV=1;tr|B7ZCP6|B7ZCP6_MOUSE Copine-1 (Fragment) OS=Mus musculus OX=10090 GN=Cpne1 PE=1 SV=2;tr|E9Q806|E9Q806_M	3341	20	18	13	50	28	22	9.328	8.758	-0.37515	-0.19726	0	0	-0.286205	9.13048	3378	16	14	10	33	20	13	8.946	8.309	-0.52886	-0.3891	0	0	-0.45898	8.73511	3479	19	17	16	52	30	22	9.13	8.753	-0.1802	0.45773	0	0	0.138765	8.98118	83	102
Mpst	sp|Q99J99|THTM_MOUSE 3-mercaptopyruvate sulfurtransferase OS=Mus musculus OX=10090 GN=Mpst PE=1 SV=4	3877	12	7	11	26	5	21	8.403	8.617	-0.47635	-0.09601	0	0	-0.28618	8.52305	3943	11	7	10	19	7	12	8.369	8.315	-0.0736	0.153	0	0	0.0397	8.34284	4035	11	11	9	31	9	22	8.698	8.68	0.00925	0.113	0	0	0.061125	8.68909	45	57
Taf15	tr|Q8BQ46|Q8BQ46_MOUSE TAF15 RNA polymerase II, TATA box binding protein (TBP)-associated factor OS=Mus musculus OX=10090 GN=Taf15 PE=1 SV=1;tr|F6QCI0|F6QCI0_MOUSE TATA-box-binding protein-associated factor 15 (Fragment) OS=Mus musculus OX=10090 GN=Taf15 P	3243	6	5	6	33	19	14	8.712	8.179	-0.20379	-0.3682	0	0	-0.285995	8.5226	3285	6	5	6	26	15	11	8.3	7.83	-0.50938	-0.7032	0	0	-0.60629	8.1257	3386	8	8	5	34	22	12	8.718	8.46	-0.15705	-0.50515	0	0	-0.3311	8.60788	59	67
Atl3	tr|E9PYT3|E9PYT3_MOUSE Atlastin-3 OS=Mus musculus OX=10090 GN=Atl3 PE=1 SV=1;sp|Q91YH5|ATLA3_MOUSE Atlastin-3 OS=Mus musculus OX=10090 GN=Atl3 PE=1 SV=1;sp|Q91YH5-2|ATLA3_MOUSE Isoform 2 of Atlastin-3 OS=Mus musculus OX=10090 GN=Atl3;tr|A0A494BAX8|A0A494BA	1049	16	14	15	47	26	21	9.113	8.846	-0.409395	-0.15986	0	0	-0.284627	8.9997	1055	19	14	17	46	23	23	9.027	8.906	0.13216	0.034305	0	0	0.0832325	8.9707	1099	13	11	12	26	15	11	8.6	8.59	-0.023945	-0.14395	0	0	-0.0839475	8.59503	93	73
Maoa	sp|Q64133|AOFA_MOUSE Amine oxidase [flavin-containing] A OS=Mus musculus OX=10090 GN=Maoa PE=1 SV=3	2819	18	15	16	40	21	19	9.368	8.796	-0.28085	-0.28526	0	0	-0.283055	9.17006	2856	21	14	21	81	26	55	9.42	9.409	-0.804595	-0.247605	0	0	-0.5261	9.41453	2919	13	12	9	25	14	11	8.858	8.552	-0.2497	0.1784	0	0	-0.03565	8.73141	121	65
Hspa8	sp|P63017|HSP7C_MOUSE Heat shock cognate 71 kDa protein OS=Mus musculus OX=10090 GN=Hspa8 PE=1 SV=1;tr|Q504P4|Q504P4_MOUSE Heat shock cognate 71 kDa protein OS=Mus musculus OX=10090 GN=Hspa8 PE=1 SV=1	2215	61	57	57	1022	547	475	11.21	10.62	-0.19352	-0.371455	0	0	-0.282487	11.0083	2249	60	56	57	1021	515	506	11.02	10.65	-0.579995	-0.574858	0	0	-0.577426	10.8733	2303	58	56	52	815	413	402	10.88	10.66	-0.530407	-0.727442	0	0	-0.628924	10.7838	2043	1837
Psat1	sp|Q99K85|SERC_MOUSE Phosphoserine aminotransferase OS=Mus musculus OX=10090 GN=Psat1 PE=1 SV=1;tr|Q3U6K9|Q3U6K9_MOUSE Phosphoserine aminotransferase OS=Mus musculus OX=10090 GN=Psat1 PE=1 SV=1	3901	25	23	22	167	81	86	10.28	9.787	-0.24642	-0.317155	0	0	-0.281787	10.1	3966	24	23	22	123	54	69	9.833	9.571	-0.389895	-0.591657	0	0	-0.490776	9.72146	4059	25	24	22	111	41	70	9.77	9.774	-0.412207	-0.340542	0	0	-0.376375	9.772	290	278
Hmgn3	tr|A0A087WSB8|A0A087WSB8_MOUSE High mobility group nucleosome-binding domain-containing protein 3 OS=Mus musculus OX=10090 GN=Hmgn3 PE=1 SV=1;sp|Q9DCB1|HMGN3_MOUSE High mobility group nucleosome-binding domain-containing protein 3 OS=Mus musculus OX=10090	35	2	1	2	5	3	2	8.198	7.776	-0.293895	-0.269175	0	0	-0.281535	8.03636																															5	5
Ptrhd1	sp|D3Z4S3|PTRD1_MOUSE Putative peptidyl-tRNA hydrolase PTRHD1 OS=Mus musculus OX=10090 GN=Ptrhd1 PE=1 SV=1	938	8	5	4	11	7	4	7.975	7.547	-0.68359	0.1219	0	0	-0.280845	7.81172	939	8	6	5	10	7	3	8.05	7.522	0.171425	-0.26913	0	0	-0.0488525	7.86174	974	5	3	3	5	3	2	7.717	7.449	0.347715	-0.40815	0	0	-0.0302175	7.60335	21	16
Smarcc1	tr|Q3UNN4|Q3UNN4_MOUSE SWI/SNF complex subunit SMARCC1 OS=Mus musculus OX=10090 GN=Smarcc1 PE=1 SV=1;sp|P97496-2|SMRC1_MOUSE Isoform 2 of SWI/SNF complex subunit SMARCC1 OS=Mus musculus OX=10090 GN=Smarcc1;sp|P97496|SMRC1_MOUSE SWI/SNF complex subunit SMAR	2335	36	31	30	138	75	63	9.438	8.887	-0.29975	-0.259735	0	0	-0.279743	9.24458	2373	31	26	24	90	58	32	9.128	8.542	-0.41021	-0.2742	0	0	-0.342205	8.92714	2431	23	20	17	57	31	26	8.839	8.791	-0.23225	-0.23927	0	0	-0.23576	8.81566	228	195
Stk24	sp|Q99KH8|STK24_MOUSE Serine/threonine-protein kinase 24 OS=Mus musculus OX=10090 GN=Stk24 PE=1 SV=1	3908	9	5	9	11	5	6	8.581	8.414	-0.43597	-0.12276	0	0	-0.279365	8.50548	3971	12	10	10	14	7	7	8.512	8.431	0.322885	1.4283	0	0	0.875592	8.47339	4065	11	11	8	12	6	6	8.423	8.392	-0.706	0.25465	0	0	-0.225675	8.40778	25	23
Stx12	sp|Q9ER00|STX12_MOUSE Syntaxin-12 OS=Mus musculus OX=10090 GN=Stx12 PE=1 SV=1	4571	12	9	11	30	13	17	8.866	8.62	-0.5027	-0.05595	0	0	-0.279325	8.76019	4632	14	13	13	43	23	20	9.179	8.847	-0.48531	-0.399165	0	0	-0.442238	9.04398	4750	13	13	12	28	13	15	8.8	8.843	-0.53685	-0.25417	0	0	-0.39551	8.82203	73	58
Bin1	tr|A0A3Q4EBK4|A0A3Q4EBK4_MOUSE Myc box-dependent-interacting protein 1 OS=Mus musculus OX=10090 GN=Bin1 PE=1 SV=1;tr|Q6P1B9|Q6P1B9_MOUSE Bin1 protein OS=Mus musculus OX=10090 GN=Bin1 PE=1 SV=1;sp|O08539-2|BIN1_MOUSE Isoform 2 of Myc box-dependent-interacti	482	21	14	20	58	30	28	9.028	8.744	-0.211795	-0.34546	0	0	-0.278627	8.90881	484	15	13	12	41	19	22	8.67	8.5	-0.062635	0.0962	0	0	0.0167825	8.59327	499	16	14	13	35	20	15	8.673	8.318	-0.10725	-0.15946	0	0	-0.133355	8.53081	99	93
Ecm29;AI314180	sp|Q6PDI5|ECM29_MOUSE Proteasome adapter and scaffold protein ECM29 OS=Mus musculus OX=10090 GN=Ecpas PE=1 SV=3;sp|Q6PDI5-2|ECM29_MOUSE Isoform 2 of Proteasome adapter and scaffold protein ECM29 OS=Mus musculus OX=10090 GN=Ecpas;tr|A2ALV7|A2ALV7_MOUSE Prot	2921	55	46	44	152	86	66	9.197	8.648	-0.380695	-0.17596	0	0	-0.278328	9.00402	2959	40	39	24	81	50	31	8.515	8.235	0.0114698	-0.22465	0	0	-0.10659	8.39719	3040	58	53	44	103	57	46	8.843	8.569	0.25445	0.0568	0	0	0.155625	8.72726	233	255
Rab9a;Rab9	sp|Q9R0M6|RAB9A_MOUSE Ras-related protein Rab-9A OS=Mus musculus OX=10090 GN=Rab9a PE=1 SV=1;tr|A2AFP5|A2AFP5_MOUSE RAB9, member RAS oncogene family (Fragment) OS=Mus musculus OX=10090 GN=Rab9 PE=1 SV=1	4739	6	4	5	11	5	6	8.516	8.316	-0.19527	-0.361325	0	0	-0.278297	8.42741	4805	7	5	6	9	4	5	8.032	7.863	-0.454115	-0.22723	0	0	-0.340672	7.95567	4931	6	4	3	8	3	5	7.892	8.205	-1.15613	-0.62965	0	0	-0.892892	8.07611	20	19
Tpp1	sp|O89023|TPP1_MOUSE Tripeptidyl-peptidase 1 OS=Mus musculus OX=10090 GN=Tpp1 PE=1 SV=2	1611	5	4	3	7	4	3	8.382	8.334	-0.02427	-0.529525	0	0	-0.276898	8.35866	1640	5	3	5	10	3	7	8.381	8.611	0.30732	0.334105	0	0	0.320713	8.51105	1692	6	5	5	13	5	8	8.55	8.769	0.427825	0.29533	0	0	0.361577	8.67316	17	20
Lsm2	sp|O35900|LSM2_MOUSE U6 snRNA-associated Sm-like protein LSm2 OS=Mus musculus OX=10090 GN=Lsm2 PE=1 SV=1;tr|O35901|O35901_MOUSE G7b alternative form OS=Mus musculus OX=10090 GN=Lsm2 PE=1 SV=1	1503	6	6	6	28	13	15	8.789	8.541	-0.18669	-0.36671	0	0	-0.2767	8.68247	1529	7	6	6	26	16	10	9.034	8.606	-0.58436	-0.352595	0	0	-0.468477	8.87072	1577	7	7	7	26	10	16	8.78	8.676	-0.86345	-1.0718	0	0	-0.967625	8.73111	54	54
Mrps12	sp|O35680|RT12_MOUSE 28S ribosomal protein S12, mitochondrial OS=Mus musculus OX=10090 GN=Mrps12 PE=2 SV=1;tr|E9PUY1|E9PUY1_MOUSE 28S ribosomal protein S12, mitochondrial (Fragment) OS=Mus musculus OX=10090 GN=Mrps12 PE=1 SV=1	1492	2	2	2	6	2	4	7.583	7.423	-0.2335	-0.3199	0	0	-0.2767	7.51033	1517	2	2	2	7	4	3	7.745	7.505	0.35686	-0.5005	0	0	-0.07182	7.64137	1566	2	2	2	5	2	3	7.797	7.664	0.357265	0.66385	0	0	0.510557	7.73557	13	11
Cdk11b	tr|A2A9P6|A2A9P6_MOUSE Cyclin-dependent kinase 11B OS=Mus musculus OX=10090 GN=Cdk11b PE=1 SV=1;sp|P24788|CD11B_MOUSE Cyclin-dependent kinase 11B OS=Mus musculus OX=10090 GN=Cdk11b PE=1 SV=2	575	9	6	6	20	10	10	8.089	7.605	-0.13609	-0.4171	0	0	-0.276595	7.9112	589	6	6	3	7	5	2	7.827	7.093	-0.29794	0.1791	0	0	-0.05942	7.59951	603	14	12	7	25	13	12	8.386	8.388	-0.4863	-0.38255	0	0	-0.434425	8.387	27	45
Osbp	sp|Q3B7Z2|OSBP1_MOUSE Oxysterol-binding protein 1 OS=Mus musculus OX=10090 GN=Osbp PE=1 SV=3;sp|Q3B7Z2-2|OSBP1_MOUSE Isoform 2 of Oxysterol-binding protein 1 OS=Mus musculus OX=10090 GN=Osbp	2422	9	6	5	11	6	5	8.156	7.38	-0.253695	-0.2994	0	0	-0.276548	7.92222	2457	12	12	7	18	11	7	8.053	7.781	-0.027195	0.3833	0	0	0.178053	7.93796	2526	9	9	5	9	7	2	7.857	7.316	-0.427935	-0.7538	0	0	-0.590867	7.6658	29	20
Mrpl50	sp|Q8VDT9|RM50_MOUSE 39S ribosomal protein L50, mitochondrial OS=Mus musculus OX=10090 GN=Mrpl50 PE=1 SV=2	3667	5	4	4	9	5	4	8.298	7.966	-0.0009	-0.5506	0	0	-0.27575	8.16298	3726	3	3	0	3	3	0	7.937		-0.132705		0	0		7.937																12	9
Acyp1	tr|E9QJT5|E9QJT5_MOUSE Acylphosphatase OS=Mus musculus OX=10090 GN=Acyp1 PE=1 SV=1;sp|P56376|ACYP1_MOUSE Acylphosphatase-1 OS=Mus musculus OX=10090 GN=Acyp1 PE=1 SV=2	1160	5	2	5	8	2	6	7.636	7.936	-0.4587	-0.092597	0	0	-0.275649	7.8114	1160	5	2	5	9	2	7	7.735	8.154	-0.11767	-0.3589	0	0	-0.238285	7.99318	1220	5	4	5	10	4	6	8.411	8.285	-0.1535	-0.27325	0	0	-0.213375	8.35255	17	18
Kif2a	sp|P28740-2|KIF2A_MOUSE Isoform 2 of Kinesin-like protein KIF2A OS=Mus musculus OX=10090 GN=Kif2a;tr|E0CZ72|E0CZ72_MOUSE Kinesin-like protein OS=Mus musculus OX=10090 GN=Kif2a PE=1 SV=1;sp|P28740|KIF2A_MOUSE Kinesin-like protein KIF2A OS=Mus musculus OX=10	1825	11	10	5	15	8	7	8.283	7.837	-0.417295	-0.133255	0	0	-0.275275	8.1149	1858	10	8	5	6	5	1	7.719		0.20766		0	0		7.719	1912	17	17	10	25	16	9	8.394	7.967	0.13679	-0.39855	0	0	-0.13088	8.23099	21	40
Rcc1	tr|Q6PFB2|Q6PFB2_MOUSE Rcc1 protein OS=Mus musculus OX=10090 GN=Rcc1 PE=1 SV=1;sp|Q8VE37|RCC1_MOUSE Regulator of chromosome condensation OS=Mus musculus OX=10090 GN=Rcc1 PE=1 SV=1	2928	17	13	15	41	15	26	9.118	9.121	-0.339795	-0.210335	0	0	-0.275065	9.1195	2965	12	7	12	24	11	13	8.684	8.403	-0.976535	-0.3287	0	0	-0.652617	8.56584	3047	13	13	13	25	10	15	8.686	8.718	-0.84965	-1.20777	0	1	-1.02871	8.70229	65	66
Blvra	sp|Q9CY64|BIEA_MOUSE Biliverdin reductase A OS=Mus musculus OX=10090 GN=Blvra PE=1 SV=1;tr|A2ASB8|A2ASB8_MOUSE Biliverdin reductase A OS=Mus musculus OX=10090 GN=Blvra PE=1 SV=1;tr|A2ASB7|A2ASB7_MOUSE Biliverdin reductase A (Fragment) OS=Mus musculus OX=10	4211	16	12	14	30	13	17	9.031	8.851	-0.496195	-0.05341	0	0	-0.274803	8.95026	4274	15	12	10	23	14	9	9.083	8.5	-0.33041	0.177	0	0	-0.076705	8.88276	4375	16	14	12	23	13	10	8.908	8.439	-0.3121	-0.37445	0	0	-0.343275	8.73395	53	53
Gcdh	tr|A0A0A0MQ68|A0A0A0MQ68_MOUSE Glutaryl-CoA dehydrogenase, mitochondrial OS=Mus musculus OX=10090 GN=Gcdh PE=1 SV=1;sp|Q60759|GCDH_MOUSE Glutaryl-CoA dehydrogenase, mitochondrial OS=Mus musculus OX=10090 GN=Gcdh PE=1 SV=2	40	8	5	6	15	4	11	8.313	8.268	-0.36065	-0.188025	0	0	-0.274338	8.29108	34	9	5	8	18	9	9	8.252	8.173	0.04645	0.3705	0	0	0.208475	8.21429	39	6	4	6	9	3	6	7.747	8.023	-0.175285	0.59655	0	0	0.210633	7.90657	33	24
	sp|Q8C3W1|CA198_MOUSE Uncharacterized protein C1orf198 homolog OS=Mus musculus OX=10090 PE=1 SV=1	3349	5	4	3	10	3	7	8.247	7.93	-0.326795	-0.2187	0	0	-0.272747	8.1168																3486	3	3	1	7	5	2	8.039	7.349	-0.25124	-0.30923	0	0	-0.280235	7.81866	10	17
Gnb1	sp|P62874|GBB1_MOUSE Guanine nucleotide-binding protein G(I)/G(S)/G(T) subunit beta-1 OS=Mus musculus OX=10090 GN=Gnb1 PE=1 SV=3;tr|H3BKR2|H3BKR2_MOUSE Guanine nucleotide-binding protein G(I)/G(S)/G(T) subunit beta-1 (Fragment) OS=Mus musculus OX=10090 GN=	2197	18	15	15	56	22	34	9.822	9.53	-0.257865	-0.287455	0	0	-0.27266	9.70009	2230	18	17	14	65	25	40	9.787	9.49	0.075765	0.0888525	0	0	0.0823087	9.66341	2286	17	17	13	69	29	40	9.819	9.516	-0.098207	-0.09839	0	0	-0.0982985	9.69341	121	125
Dnajb4	sp|Q9D832|DNJB4_MOUSE DnaJ homolog subfamily B member 4 OS=Mus musculus OX=10090 GN=Dnajb4 PE=1 SV=1	4423	10	6	8	15	5	10	8.262	8.364	-0.425895	-0.117655	0	0	-0.271775	8.31599	4474	10	10	3	25	21	4	8.921	7.864	1.20034	0.9224	1	0	1.06137	8.65648	4592	9	6	8	11	4	7	8.264	8.347	-0.1963	-0.03761	0	0	-0.116955	8.30748	40	26
Ak1	sp|Q9R0Y5|KAD1_MOUSE Adenylate kinase isoenzyme 1 OS=Mus musculus OX=10090 GN=Ak1 PE=1 SV=1;sp|Q9R0Y5-2|KAD1_MOUSE Isoform 2 of Adenylate kinase isoenzyme 1 OS=Mus musculus OX=10090 GN=Ak1	4747	14	13	11	45	23	22	9.04	8.744	-0.100395	-0.44236	0	0	-0.271377	8.91674	4812	10	9	6	21	15	6	8.51	7.819	0.053485	-0.0438	0	0	0.0048425	8.28949	4939	11	11	5	20	15	5	8.603	8.169	0.420225	0.26705	0	0	0.343637	8.4381	66	65
Tcerg1	sp|Q8CGF7-2|TCRG1_MOUSE Isoform 2 of Transcription elongation regulator 1 OS=Mus musculus OX=10090 GN=Tcerg1;sp|Q8CGF7|TCRG1_MOUSE Transcription elongation regulator 1 OS=Mus musculus OX=10090 GN=Tcerg1 PE=1 SV=2;sp|Q8CGF7-3|TCRG1_MOUSE Isoform 3 of Transc	3412	19	14	16	54	22	32	8.525	8.467	-0.28677	-0.25561	0	0	-0.27119	8.49697	3457	15	10	12	34	17	17	8.044	8.062	-0.295075	0.1268	0	0	-0.0841375	8.05309	3557	27	19	25	60	28	32	8.443	8.587	0.486	0.3442	0	0	0.4151	8.52094	88	114
Hp1bp3	tr|Z4YKB8|Z4YKB8_MOUSE Heterochromatin protein 1-binding protein 3 OS=Mus musculus OX=10090 GN=Hp1bp3 PE=1 SV=1;sp|Q3TEA8-2|HP1B3_MOUSE Isoform 2 of Heterochromatin protein 1-binding protein 3 OS=Mus musculus OX=10090 GN=Hp1bp3;sp|Q3TEA8|HP1B3_MOUSE Hetero	2440	19	16	15	79	36	43	9.145	8.952	-0.318695	-0.223635	0	0	-0.271165	9.05913	2476	18	15	12	59	37	22	9.024	8.523	-0.06776	0.2226	0	0	0.07742	8.84206	2545	25	24	21	110	65	45	9.35	9.034	-0.16435	0.304806	0	0	0.070228	9.22013	138	189
Nat9	sp|Q3UG98|NAT9_MOUSE N-acetyltransferase 9 OS=Mus musculus OX=10090 GN=Nat9 PE=1 SV=2	2532	3	2	3	4	1	3	8.047	7.7	-0.24099	-0.301175	0	0	-0.271083	7.90727																															4	4
Fxn	sp|O35943|FRDA_MOUSE Frataxin, mitochondrial OS=Mus musculus OX=10090 GN=Fxn PE=1 SV=1	1504	5	5	2	8	6	2	8.389	7.722	-0.21245	-0.329675	0	0	-0.271062	8.17265	1530	4	1	4	6	2	4	7.678	8.895	-0.91394	0.654835	0	0	-0.129552	8.61955	1578	2	2	1	4	3	1	7.545		-0.670585		0	0		7.545	14	12
Dst	tr|S4R1P5|S4R1P5_MOUSE Dystonin OS=Mus musculus OX=10090 GN=Dst PE=1 SV=1;tr|A0A087WSP0|A0A087WSP0_MOUSE Dystonin OS=Mus musculus OX=10090 GN=Dst PE=1 SV=1;tr|E9Q9X1|E9Q9X1_MOUSE Dystonin OS=Mus musculus OX=10090 GN=Dst PE=1 SV=2;sp|Q91ZU6-2|DYST_MOUSE Iso	5011	16	7	11	19	8	11	8.539	7.796	-0.58837	0.046525	0	0	-0.270923	8.31012	3863	8	6	3	7	4	3	7.001	7.24	-0.23719	1.155	0	0	0.458905	7.13674	5218	20	3	19	13	1	12		7.432		0.45535	0	0		7.432	26	32
Agrn	tr|Z4YK85|Z4YK85_MOUSE Agrin OS=Mus musculus OX=10090 GN=Agrn PE=1 SV=1;tr|M0QWP1|M0QWP1_MOUSE Agrin OS=Mus musculus OX=10090 GN=Agrn PE=1 SV=1;sp|A2ASQ1-3|AGRIN_MOUSE Isoform 3 of Agrin OS=Mus musculus OX=10090 GN=Agrn;sp|A2ASQ1-2|AGRIN_MOUSE Isoform 2 of	651	11	4	9	7	1	6	7.175	7.1	-0.4351	-0.10647	0	0	-0.270785	7.13912																682	5	4	3	10	4	6	7.102	7.276	1.24998	0.6329	0	0	0.941442	7.19766	7	17
Bdh1	sp|Q80XN0|BDH_MOUSE D-beta-hydroxybutyrate dehydrogenase, mitochondrial OS=Mus musculus OX=10090 GN=Bdh1 PE=1 SV=2;tr|D3Z2Y8|D3Z2Y8_MOUSE D-beta-hydroxybutyrate dehydrogenase, mitochondrial (Fragment) OS=Mus musculus OX=10090 GN=Bdh1 PE=1 SV=1	3080	5	3	4	7	3	4	8.122	7.533	0.095755	-0.6369	0	0	-0.270572	7.92052	3125	4	3	3	3	2	1	7.323		0.01899		0	0		7.323																10	7
Naa40	sp|Q8VE10|NAA40_MOUSE N-alpha-acetyltransferase 40 OS=Mus musculus OX=10090 GN=Naa40 PE=1 SV=1;sp|Q8VE10-2|NAA40_MOUSE Isoform 2 of N-alpha-acetyltransferase 40 OS=Mus musculus OX=10090 GN=Naa40;tr|A0A494B9D7|A0A494B9D7_MOUSE N-alpha-acetyltransferase 40 O	3669	4	4	4	7	4	3	8.153	7.552	-0.043095	-0.4967	0	0	-0.269898	7.94909	3729	4	4	4	6	3	3	7.806	7.701	-0.43394	-0.22149	0	0	-0.327715	7.75667	3825	4	4	4	9	3	6	7.783	7.914	-0.519535	-0.20575	0	0	-0.362642	7.85342	13	16
Ddx3x;D1Pas1	sp|Q62167|DDX3X_MOUSE ATP-dependent RNA helicase DDX3X OS=Mus musculus OX=10090 GN=Ddx3x PE=1 SV=3;sp|P16381|DDX3L_MOUSE Putative ATP-dependent RNA helicase Pl10 OS=Mus musculus OX=10090 GN=D1Pas1 PE=1 SV=1	2785	46	42	43	225	97	128	10.09	9.706	-0.26852	-0.270755	0	0	-0.269637	9.93913	2823	42	38	34	164	78	86	9.758	9.385	-0.677895	-0.446705	0	0	-0.5623	9.61037	2886	42	39	37	197	105	92	9.874	9.793	-1.02281	-0.827042	1	0	-0.924925	9.83539	389	422
Eif4e2	tr|Q0P688|Q0P688_MOUSE Eukaryotic translation initiation factor 4E member 2 OS=Mus musculus OX=10090 GN=Eif4e2 PE=1 SV=1;tr|D3Z730|D3Z730_MOUSE Eukaryotic translation initiation factor 4E type 2 OS=Mus musculus OX=10090 GN=Eif4e2 PE=1 SV=1;tr|M0QWD1|M0QWD1	2410	7	4	6	12	7	5	8.289	7.759	-0.27945	-0.258275	0	0	-0.268863	8.10028	2442	3	3	2	5	4	1	7.881		-0.345615		0	0		7.881	2511	7	3	7	6	3	3	7.625	7.498	-0.926485	-0.40305	0	0	-0.664767	7.56613	17	18
Wdr18	sp|Q4VBE8|WDR18_MOUSE WD repeat-containing protein 18 OS=Mus musculus OX=10090 GN=Wdr18 PE=1 SV=1	2612	9	6	7	16	8	8	8.408	8.01	-0.23515	-0.3022	0	0	-0.268675	8.25308	2644	7	2	7	7	1	6		7.907		0.4066	0	0		7.907	2694	10	7	10	13	5	8	8.156	8.177	0.01956	0.13715	0	0	0.078355	8.16663	23	29
Cttn	sp|Q60598|SRC8_MOUSE Src substrate cortactin OS=Mus musculus OX=10090 GN=Cttn PE=1 SV=2	2686	30	28	23	161	89	72	9.69	9.206	-0.196765	-0.340002	0	0	-0.268383	9.5122	2720	40	39	24	226	149	77	9.715	9.265	-0.108695	0.090655	0	0	-0.00902	9.54585	2779	33	33	27	181	94	87	9.75	9.602	-0.179507	-0.067132	0	0	-0.123319	9.68227	387	342
Mccc2	sp|Q3ULD5|MCCB_MOUSE Methylcrotonoyl-CoA carboxylase beta chain, mitochondrial OS=Mus musculus OX=10090 GN=Mccc2 PE=1 SV=1;tr|Q6PD20|Q6PD20_MOUSE Mccc2 protein (Fragment) OS=Mus musculus OX=10090 GN=Mccc2 PE=1 SV=1	2558	13	12	6	6	4	2	8.02	6.686	-1.21089	0.6744	0	0	-0.268245	7.73864																2641	10	8	7	8	6	2	7.972	6.613	0.08564	0.0417	0	0	0.06367	7.68957	6	14
Cyb5b	sp|Q9CQX2|CYB5B_MOUSE Cytochrome b5 type B OS=Mus musculus OX=10090 GN=Cyb5b PE=1 SV=1	4118	7	6	7	43	22	21	9.523	9.362	-0.08535	-0.449202	0	0	-0.267276	9.44992	4180	8	8	7	44	22	22	9.454	9.267	-0.213195	-0.263205	0	0	-0.2382	9.37049	4270	8	7	8	48	25	23	9.357	9.273	0.1156	-0.20759	0	0	-0.045995	9.31703	87	91
Znf771	sp|Q8BJ90|ZN771_MOUSE Zinc finger protein 771 OS=Mus musculus OX=10090 GN=Znf771 PE=2 SV=1	3196	8	7	3	12	10	2	8.376	7.245	-0.09795	-0.4355	0	0	-0.266725	8.10596																3332	6	5	3	8	3	5	7.704	7.525	-0.129185	-0.49245	0	0	-0.310818	7.62366	12	20
Cmpk1	sp|Q9DBP5|KCY_MOUSE UMP-CMP kinase OS=Mus musculus OX=10090 GN=Cmpk1 PE=1 SV=1;tr|A0A0R4J093|A0A0R4J093_MOUSE UMP-CMP kinase OS=Mus musculus OX=10090 GN=Cmpk1 PE=1 SV=1	4494	15	15	13	63	28	35	9.187	8.989	-0.260395	-0.271435	0	0	-0.265915	9.09919	4550	14	12	13	52	26	26	9.147	8.662	0.15968	-0.040505	0	0	0.0595875	8.96895	4666	15	11	14	44	14	30	8.801	8.825	-0.18655	-0.20487	0	0	-0.19571	8.81317	115	107
Lsm6	sp|P62313|LSM6_MOUSE U6 snRNA-associated Sm-like protein LSm6 OS=Mus musculus OX=10090 GN=Lsm6 PE=1 SV=1	2166	7	6	6	18	9	9	8.578	8.323	-0.28067	-0.250825	0	0	-0.265748	8.46895	2195	7	6	6	17	8	9	8.596	8.129	-0.672315	-0.5458	0	0	-0.609058	8.42246	2252	8	6	7	22	9	13	8.591	8.462	-0.501675	-0.90725	0	0	-0.704462	8.53127	35	40
Pxn	tr|F8VQ28|F8VQ28_MOUSE Paxillin OS=Mus musculus OX=10090 GN=Pxn PE=1 SV=1;tr|A0A1D5RMM8|A0A1D5RMM8_MOUSE Paxillin OS=Mus musculus OX=10090 GN=Pxn PE=1 SV=2;sp|Q8VI36-2|PAXI_MOUSE Isoform Alpha of Paxillin OS=Mus musculus OX=10090 GN=Pxn;sp|Q8VI36|PAXI_MOUS	331	9	8	5	11	7	4	8.496	7.538	-0.02076	-0.5107	0	0	-0.26573	8.24035																353	9	8	9	16	9	7	8.544	8.075	-0.567875	-0.50615	0	0	-0.537013	8.36995	11	27
Dctd	tr|G3X908|G3X908_MOUSE Deoxycytidylate deaminase OS=Mus musculus OX=10090 GN=Dctd PE=1 SV=1;sp|Q8K2D6|DCTD_MOUSE Deoxycytidylate deaminase OS=Mus musculus OX=10090 GN=Dctd PE=2 SV=1	1322	4	4	3	6	4	2	7.924	7.101	-0.56499	0.0347	0	0	-0.265145	7.68379																1388	4	4	2	3	2	1	7.448		0.518085		0	0		7.448	6	9
Col4a1;Col4a5	sp|P02463|CO4A1_MOUSE Collagen alpha-1(IV) chain OS=Mus musculus OX=10090 GN=Col4a1 PE=1 SV=4;tr|A0A1B0GRC0|A0A1B0GRC0_MOUSE Collagen alpha-1(IV) chain (Fragment) OS=Mus musculus OX=10090 GN=Col4a1 PE=1 SV=1;tr|F7CK55|F7CK55_MOUSE Collagen, type IV, alpha	1623	4	2	3	8	4	4	7.778	7.185	-0.5244	-0.0057	0	0	-0.26505	7.57571	1655	5	5	4	16	10	6	8.078	7.526	0.715925	0.66855	0	0	0.692237	7.88436	1704	14	8	12	16	8	8	8.274	8.083	0.77	0.74315	0	0	0.756575	8.18892	24	24
Sec31a	sp|Q3UPL0|SC31A_MOUSE Protein transport protein Sec31A OS=Mus musculus OX=10090 GN=Sec31a PE=1 SV=2;sp|Q3UPL0-2|SC31A_MOUSE Isoform 2 of Protein transport protein Sec31A OS=Mus musculus OX=10090 GN=Sec31a;tr|S4R2A9|S4R2A9_MOUSE Protein transport protein Se	2572	33	30	26	95	47	48	9.124	8.713	-0.387495	-0.14176	0	0	-0.264628	8.96541	2603	43	41	33	144	76	68	9.135	8.876	0.079922	0.000265	0	0	0.0400935	9.02453	2653	40	34	36	147	63	84	9.121	9.158	-0.2844	-0.103594	0	0	-0.193997	9.13989	239	242
Coro1b	sp|Q9WUM3|COR1B_MOUSE Coronin-1B OS=Mus musculus OX=10090 GN=Coro1b PE=1 SV=1;tr|A0A494B9Y4|A0A494B9Y4_MOUSE Coronin (Fragment) OS=Mus musculus OX=10090 GN=Coro1b PE=1 SV=1	4785	15	14	10	38	22	16	9.353	8.437	-0.45435	-0.07243	0	0	-0.26339	9.10171	4850	21	19	21	88	35	53	9.347	9.171	0.171285	0.183895	0	0	0.17759	9.26786	4976	22	21	19	73	32	41	9.509	9.304	0.14544	0.34671	0	0	0.246075	9.41849	126	111
Top1	sp|Q04750|TOP1_MOUSE DNA topoisomerase 1 OS=Mus musculus OX=10090 GN=Top1 PE=1 SV=2	2381	45	41	30	135	85	50	9.594	9.085	-0.304665	-0.221835	0	0	-0.26325	9.41016	2415	31	28	22	93	50	43	9.224	8.73	-0.21261	0.143805	0	0	-0.0344025	9.04375	2479	45	42	34	136	77	59	9.453	9.313	-0.32325	-0.47049	0	0	-0.39687	9.38862	228	271
C330027C09Rik;Kiaa1524	tr|D3Z7B5|D3Z7B5_MOUSE Protein CIP2A OS=Mus musculus OX=10090 GN=Cip2a PE=1 SV=1;sp|Q8BWY9|CIP2A_MOUSE Protein CIP2A OS=Mus musculus OX=10090 GN=Cip2a PE=1 SV=3	957	17	12	14	22	10	12	8.512	8.15	-0.23337	-0.2919	0	0	-0.262635	8.36767	959	9	6	3	5	3	2	7.621	7.334	-0.51724	-0.4386	0	0	-0.47792	7.50079	998	10	3	9	10	2	8	7.516	8.121	-0.218485	-0.49425	0	0	-0.356368	7.91629	27	32
Mki67	sp|E9PVX6|KI67_MOUSE Proliferation marker protein Ki-67 OS=Mus musculus OX=10090 GN=Mki67 PE=1 SV=1;sp|E9PVX6-2|KI67_MOUSE Isoform 2 of Proliferation marker protein Ki-67 OS=Mus musculus OX=10090 GN=Mki67	1016	36	30	21	91	71	20	9.165	8.184	-0.022735	-0.5006	0	0	-0.261667	8.90712																1064	26	21	11	33	26	7	8.417	7.568	-0.3309	-1.00445	0	0	-0.667675	8.17348	91	124
Fkbp2	sp|P45878|FKBP2_MOUSE Peptidyl-prolyl cis-trans isomerase FKBP2 OS=Mus musculus OX=10090 GN=Fkbp2 PE=1 SV=1	1915	9	7	6	16	12	4	8.78	8.031	-0.13429	-0.3886	0	0	-0.261445	8.5502	1947	9	8	8	30	19	11	9.133	8.786	0.09559	-0.005365	0	0	0.0451125	8.99327	2003	9	8	7	13	7	6	8.407	8.471	-0.0654	0.25145	0	0	0.093025	8.44018	46	29
Tbpl1	sp|P62340|TBPL1_MOUSE TATA box-binding protein-like 1 OS=Mus musculus OX=10090 GN=Tbpl1 PE=1 SV=1	2173	2	2	2	5	3	2	7.826	7.382	0.09288	-0.615	0	0	-0.26106	7.65843	2202	2	2	2	9	4	5	7.69	7.64	-1.01464	-0.64135	0	0	-0.827995	7.66572	2259	4	2	4	11	5	6	7.966	8.034	-0.99324	-1.21975	0	0	-1.1065	8.00133	14	16
Gars	sp|Q9CZD3|GARS_MOUSE Glycine--tRNA ligase OS=Mus musculus OX=10090 GN=Gars1 PE=1 SV=1	4239	48	47	43	187	99	88	10.18	9.679	-0.156919	-0.364955	0	0	-0.260937	9.99806	4298	43	41	37	157	75	82	9.72	9.51	-0.133795	-0.484057	0	0	-0.308926	9.62757	4405	47	44	41	175	67	108	9.786	9.833	-0.476007	-0.533942	0	0	-0.504974	9.81014	344	362
Mrps18a	tr|Q5U5I3|Q5U5I3_MOUSE 28S ribosomal protein S18a, mitochondrial OS=Mus musculus OX=10090 GN=Mrps18a PE=1 SV=1;sp|Q99N85|RT18A_MOUSE 28S ribosomal protein S18a, mitochondrial OS=Mus musculus OX=10090 GN=Mrps18a PE=2 SV=1;tr|D3Z603|D3Z603_MOUSE 28S ribosoma	2677	7	6	5	16	8	8	8.58	8.244	-0.10307	-0.418425	0	0	-0.260748	8.44371	2712	4	3	4	7	4	3	7.893	7.559	-0.097184	-0.66065	0	0	-0.378917	7.75735	2769	4	4	3	8	5	3	8.052	7.835	-0.09814	-0.4467	0	0	-0.27242	7.95691	23	24
Ergic3	tr|F6UIS1|F6UIS1_MOUSE Endoplasmic reticulum-Golgi intermediate compartment protein 3 (Fragment) OS=Mus musculus OX=10090 GN=Ergic3 PE=1 SV=8;sp|Q9CQE7|ERGI3_MOUSE Endoplasmic reticulum-Golgi intermediate compartment protein 3 OS=Mus musculus OX=10090 GN=E	1213	9	6	7	10	4	6	8.169	7.971	-0.224995	-0.2953	0	0	-0.260147	8.08119	1216	9	7	9	16	6	10	8.186	8.176	-0.218875	0.1572	0	0	-0.0308375	8.18103																26	10
Mrpl15	sp|Q9CPR5|RM15_MOUSE 39S ribosomal protein L15, mitochondrial OS=Mus musculus OX=10090 GN=Mrpl15 PE=1 SV=1;sp|Q9CPR5-2|RM15_MOUSE Isoform 2 of 39S ribosomal protein L15, mitochondrial OS=Mus musculus OX=10090 GN=Mrpl15	3997	12	8	9	21	12	9	8.673	8.207	-0.04289	-0.4771	0	0	-0.259995	8.49972	4068	7	5	5	9	5	4	8.103	7.561	-0.170205	-0.04725	0	0	-0.108728	7.91157	4159	10	8	7	10	7	3	8.188	7.558	-0.2006	-0.13308	0	0	-0.16684	7.97843	30	31
Ehd1	sp|Q9WVK4|EHD1_MOUSE EH domain-containing protein 1 OS=Mus musculus OX=10090 GN=Ehd1 PE=1 SV=1	4812	36	33	28	88	55	33	9.713	9.051	-0.194865	-0.325035	0	0	-0.25995	9.49754	4875	43	38	38	139	68	71	9.692	9.349	-0.012975	-0.002505	0	0	-0.00774	9.55352	5002	29	24	24	76	37	39	9.207	9.1	-0.0883	-0.452994	0	0	-0.270647	9.15679	227	164
Sec24c	tr|G3X972|G3X972_MOUSE Sec24-related gene family, member C (S. cerevisiae) OS=Mus musculus OX=10090 GN=Sec24c PE=1 SV=1;tr|A0A286YDI8|A0A286YDI8_MOUSE Sec24-related gene family, member C (S. cerevisiae) OS=Mus musculus OX=10090 GN=Sec24c PE=1 SV=1	1331	14	12	11	36	19	17	8.56	8.217	-0.09667	-0.422925	0	0	-0.259798	8.42152																1397	19	16	17	45	23	22	8.634	8.488	0.248225	-0.0001	0	0	0.124063	8.56711	36	81
Nt5c2	tr|A0A494B9X3|A0A494B9X3_MOUSE Cytosolic purine 5-nucleotidase OS=Mus musculus OX=10090 GN=Nt5c2 PE=1 SV=1;tr|E9Q9M1|E9Q9M1_MOUSE Cytosolic purine 5-nucleotidase OS=Mus musculus OX=10090 GN=Nt5c2 PE=1 SV=1;sp|Q3V1L4|5NTC_MOUSE Cytosolic purine 5-nucleot	498	9	9	5	12	8	4	8.6	7.826	-0.46607	-0.052455	0	0	-0.259263	8.36651	503	12	9	10	25	13	12	8.656	8.363	-0.590835	-0.3206	0	0	-0.455717	8.53375	516	12	9	8	16	10	6	8.579	8.465	-0.600475	0.74315	0	0	0.0713375	8.52573	37	28
Cope	sp|O89079|COPE_MOUSE Coatomer subunit epsilon OS=Mus musculus OX=10090 GN=Cope PE=1 SV=3;tr|D3Z315|D3Z315_MOUSE Coatomer subunit epsilon (Fragment) OS=Mus musculus OX=10090 GN=Cope PE=1 SV=1;tr|F6YFR7|F6YFR7_MOUSE Coatomer subunit epsilon (Fragment) OS=Mus	1613	11	11	6	23	13	10	8.888	8.303	-0.3236	-0.194725	0	0	-0.259163	8.68735	1642	10	9	7	22	12	10	8.874	8.197	0.26594	0.0664	0	0	0.16617	8.65589	1694	11	10	9	30	16	14	9.009	8.577	-0.6121	-0.3251	0	0	-0.4686	8.84464	45	53
Macrod1	sp|Q922B1|MACD1_MOUSE ADP-ribose glycohydrolase MACROD1 OS=Mus musculus OX=10090 GN=Macrod1 PE=1 SV=2	3828	4	3	4	10	4	6	7.813	7.7	-0.2105	-0.307575	0	0	-0.259037	7.76016	3895	5	3	5	7	2	5	7.048	7.656	1.17441	0.29195	0	0	0.73318	7.4507	3988	4	1	4	3	1	2		7.826		0.0204	0	0		7.826	17	13
Mogs	sp|Q80UM7|MOGS_MOUSE Mannosyl-oligosaccharide glucosidase OS=Mus musculus OX=10090 GN=Mogs PE=1 SV=1	3047	21	15	14	34	15	19	8.801	8.469	-0.35669	-0.16041	0	0	-0.25855	8.66598	3087	19	18	13	35	22	13	8.803	8.255	-0.134535	-0.05925	0	0	-0.0968925	8.61024	3167	14	11	11	22	10	12	8.419	8.309	0.1166	0.03155	0	0	0.074075	8.36747	69	56
Sar1b	sp|Q9CQC9|SAR1B_MOUSE GTP-binding protein SAR1b OS=Mus musculus OX=10090 GN=Sar1b PE=1 SV=1	4055	5	5	4	13	9	4	8.529	8.013	-0.39557	-0.12115	0	0	-0.25836	8.34351	4121	5	3	3	10	4	6	8.222	8.099	-0.483075	-0.3654	0	0	-0.424237	8.16484																23	13
Mtdh	sp|Q80WJ7|LYRIC_MOUSE Protein LYRIC OS=Mus musculus OX=10090 GN=Mtdh PE=1 SV=1;tr|E9PUX0|E9PUX0_MOUSE Protein LYRIC OS=Mus musculus OX=10090 GN=Mtdh PE=1 SV=1;tr|F6QHD1|F6QHD1_MOUSE Protein LYRIC (Fragment) OS=Mus musculus OX=10090 GN=Mtdh PE=1 SV=2;tr|F6Z	3067	8	5	7	16	8	8	8.297	8.047	-0.29025	-0.2263	0	0	-0.258275	8.18975	3109	14	10	12	35	17	18	8.463	8.413	-0.438115	-0.2312	0	0	-0.334657	8.43872	3188	16	14	10	46	29	17	8.74	8.537	-0.14525	-0.2607	0	0	-0.202975	8.65025	51	62
Mrpl57	sp|Q9CQF8|RT63_MOUSE Ribosomal protein 63, mitochondrial OS=Mus musculus OX=10090 GN=Mrpl57 PE=1 SV=1	4067	5	3	5	9	3	6	7.924	8.07	-0.09229	-0.4239	0	0	-0.258095	8.00311	4132	5	3	4	7	4	3	7.89	7.499	-0.420115	-0.17222	0	0	-0.296167	7.73709	4223	4	4	3	8	5	3	8.16	7.583	-0.4315	-0.82415	0	0	-0.627825	7.96101	16	17
Immt	sp|Q8CAQ8-2|MIC60_MOUSE Isoform 2 of MICOS complex subunit Mic60 OS=Mus musculus OX=10090 GN=Immt	3380	62	53	61	291	133	158	9.984	9.564	-0.28682	-0.229255	0	0	-0.258037	9.82291	3417	65	55	62	305	149	156	9.755	9.507	-0.185295	-0.0003395	0	0	-0.0928173	9.64847	3521	58	53	58	208	93	115	9.585	9.553	-0.08045	-0.244742	0	0	-0.162596	9.56929	596	499
Lima1	sp|Q9ERG0|LIMA1_MOUSE LIM domain and actin-binding protein 1 OS=Mus musculus OX=10090 GN=Lima1 PE=1 SV=3;sp|Q9ERG0-2|LIMA1_MOUSE Isoform Alpha of LIM domain and actin-binding protein 1 OS=Mus musculus OX=10090 GN=Lima1	4583	16	14	8	59	37	22	8.864	7.983	-0.168	-0.3476	0	0	-0.2578	8.61663	4641	29	22	25	163	78	85	9.057	9.276	-0.18746	-0.276805	0	0	-0.232132	9.18016	4763	30	26	22	131	71	60	9.178	9.183	-0.6805	-0.238594	0	0	-0.459547	9.18051	222	190
Casp8	tr|A0A087WQT6|A0A087WQT6_MOUSE Caspase-8 OS=Mus musculus OX=10090 GN=Casp8 PE=1 SV=1;sp|O89110|CASP8_MOUSE Caspase-8 OS=Mus musculus OX=10090 GN=Casp8 PE=1 SV=1	23	10	6	7	12	5	7	8.243	7.736	-0.445195	-0.068255	0	0	-0.256725	8.05963	20	10	9	3	11	8	3	8.246	7.231	-0.71268	-0.1263	0	0	-0.41949	7.98502	18	7	7	4	10	8	2	8.043	7.251	-1.04624	-1.0599	0	0	-1.05307	7.80697	23	22
Ssu72	sp|Q9CY97|SSU72_MOUSE RNA polymerase II subunit A C-terminal domain phosphatase SSU72 OS=Mus musculus OX=10090 GN=Ssu72 PE=1 SV=1;sp|Q9CY97-2|SSU72_MOUSE Isoform 2 of RNA polymerase II subunit A C-terminal domain phosphatase SSU72 OS=Mus musculus OX=10090	4214	7	7	3	8	5	3	8.605	7.971	-0.01332	-0.4993	0	0	-0.25631	8.39468	4277	5	5	3	6	3	3	8.197	8.122	-0.370075	-0.7995	0	0	-0.584788	8.16112																14	8
Asph	tr|A2AL85|A2AL85_MOUSE Aspartyl/asparaginyl beta-hydroxylase OS=Mus musculus OX=10090 GN=Asph PE=1 SV=1;sp|Q8BSY0|ASPH_MOUSE Aspartyl/asparaginyl beta-hydroxylase OS=Mus musculus OX=10090 GN=Asph PE=1 SV=1;tr|Q8CBM2|Q8CBM2_MOUSE Aspartyl/asparaginyl beta-h	620	18	8	17	31	12	19	8.449	8.367	-0.41265	-0.099925	0	0	-0.256288	8.40993	631	11	5	9	8	2	6	7.001	7.604	0.31921	0.24945	0	0	0.28433	7.39969	648	23	14	23	55	20	35	8.525	8.844	0.039345	0.17593	0	0	0.107637	8.71315	39	86
Gnai3	sp|Q9DC51|GNAI3_MOUSE Guanine nucleotide-binding protein G(i) subunit alpha-3 OS=Mus musculus OX=10090 GN=Gnai3 PE=1 SV=3	4508	7	6	6	15	7	8	8.957	8.538	-0.1154	-0.39691	0	0	-0.256155	8.79618	4568	7	6	7	16	8	8	8.832	8.46	-0.43876	0.2099	0	0	-0.11443	8.68467	4685	6	5	5	9	5	4	8.65	8.448	-0.43255	-1.03945	0	0	-0.736	8.56064	31	24
Pnkp	tr|G5E8N7|G5E8N7_MOUSE Bifunctional polynucleotide phosphatase/kinase OS=Mus musculus OX=10090 GN=Pnkp PE=1 SV=1;sp|Q9JLV6|PNKP_MOUSE Bifunctional polynucleotide phosphatase/kinase OS=Mus musculus OX=10090 GN=Pnkp PE=1 SV=2;tr|E9Q9A5|E9Q9A5_MOUSE Bifunctio	1357	11	7	9	13	6	7	8.544	8.174	-0.61197	0.0999	0	0	-0.256035	8.39727	1374	11	5	6	9	3	6	8.183	7.881	-0.724275	0.3207	0	0	-0.201788	8.05774	1426	15	13	10	25	16	9	8.839	8.247	0.28125	0.43065	0	0	0.35595	8.63691	22	38
Rab31	tr|Q3TXV4|Q3TXV4_MOUSE Rab22B OS=Mus musculus OX=10090 GN=Rab31 PE=1 SV=1;sp|Q921E2|RAB31_MOUSE Ras-related protein Rab-31 OS=Mus musculus OX=10090 GN=Rab31 PE=1 SV=1	2481	13	13	11	34	17	17	9.181	9.067	-0.413595	-0.098135	0	0	-0.255865	9.12773	2513	11	10	6	18	11	7	8.8	8.226	-0.885735	-0.4867	0	0	-0.686218	8.60164	2577	14	9	14	28	12	16	8.958	9.008	-0.1687	0.064656	0	0	-0.052022	8.98372	52	62
Vps4b	sp|P46467|VPS4B_MOUSE Vacuolar protein sorting-associated protein 4B OS=Mus musculus OX=10090 GN=Vps4b PE=1 SV=2	1920	8	7	7	23	15	8	8.713	8.399	-0.14009	-0.37101	0	0	-0.25555	8.58378	1952	9	6	7	20	13	7	8.425	8.405	0.000245	-0.2017	0	0	-0.100727	8.41512	2008	9	6	9	16	9	7	8.471	8.458	-0.411475	-0.87245	0	0	-0.641962	8.46455	43	39
Myh14	tr|K3W4R2|K3W4R2_MOUSE Myosin-14 OS=Mus musculus OX=10090 GN=Myh14 PE=1 SV=1;sp|Q6URW6-2|MYH14_MOUSE Isoform 2 of Myosin-14 OS=Mus musculus OX=10090 GN=Myh14;sp|Q6URW6|MYH14_MOUSE Myosin-14 OS=Mus musculus OX=10090 GN=Myh14 PE=1 SV=1;sp|Q6URW6-3|MYH14_MOUS	1411	8	4	6	24	13	11	8.736	8.542	-0.08509	-0.42471	0	0	-0.2549	8.64974	1432	14	11	4	29	19	10	8.478	8.567	0.713985	-0.04042	0	0	0.336782	8.52478	1479	15	11	13	28	15	13	8.743	8.709	0.16606	0.39183	0	0	0.278945	8.72633	53	52
Iqgap1	sp|Q9JKF1|IQGA1_MOUSE Ras GTPase-activating-like protein IQGAP1 OS=Mus musculus OX=10090 GN=Iqgap1 PE=1 SV=2	4651	115	107	102	722	364	358	10.25	9.799	-0.29622	-0.210255	0	0	-0.253237	10.0806	4716	101	91	94	619	275	344	9.714	9.769	-0.066865	-0.243858	0	0	-0.155361	9.74237	4833	114	98	107	655	320	335	9.966	9.974	0.121893	0.139958	0	0	0.130926	9.97002	1341	1377
Scamp1	sp|Q8K021|SCAM1_MOUSE Secretory carrier-associated membrane protein 1 OS=Mus musculus OX=10090 GN=Scamp1 PE=1 SV=1;tr|Q3TSA8|Q3TSA8_MOUSE Secretory carrier-associated membrane protein OS=Mus musculus OX=10090 GN=Scamp1 PE=1 SV=1	3463	7	5	7	12	5	7	8.307	8.057	-0.22375	-0.2818	0	0	-0.252775	8.19975	3508	11	9	11	28	12	16	8.656	8.441	-0.530935	-0.7153	0	0	-0.623117	8.56167	3609	7	6	6	12	4	8	8.261	8.176	0.2378	-0.35345	0	0	-0.057825	8.22058	40	24
Ywhah	sp|P68510|1433F_MOUSE 14-3-3 protein eta OS=Mus musculus OX=10090 GN=Ywhah PE=1 SV=2	2254	20	18	18	87	43	44	9.819	9.35	-0.201765	-0.302902	0	0	-0.252333	9.64495	2287	19	18	17	81	34	47	9.59	9.408	-0.001665	0.060235	0	0	0.029285	9.50846	2342	19	15	18	70	32	38	9.574	9.453	-0.21525	-0.39279	0	0	-0.30402	9.5177	168	157
Nsf	sp|P46460|NSF_MOUSE Vesicle-fusing ATPase OS=Mus musculus OX=10090 GN=Nsf PE=1 SV=2	1919	34	27	23	48	21	27	8.994	8.77	-0.2932	-0.21126	0	0	-0.25223	8.89628	1951	31	24	26	45	19	26	8.759	8.63	0.104155	-0.070305	0	0	0.016925	8.69927	2007	34	31	29	51	26	25	8.887	8.75	0.12005	0.08243	0	0	0.10124	8.82388	93	99
Wdr1	sp|O88342|WDR1_MOUSE WD repeat-containing protein 1 OS=Mus musculus OX=10090 GN=Wdr1 PE=1 SV=3	1572	28	25	23	81	37	44	9.631	9.193	-0.400665	-0.103102	0	0	-0.251883	9.46502	1600	30	27	27	118	49	69	9.583	9.362	-0.248795	-0.283905	0	0	-0.26635	9.48641	1653	29	25	27	75	34	41	9.427	9.273	-0.21785	0.18921	0	0	-0.01432	9.35679	199	156
Csrp1	sp|P97315|CSRP1_MOUSE Cysteine and glycine-rich protein 1 OS=Mus musculus OX=10090 GN=Csrp1 PE=1 SV=3	2313	14	14	14	93	57	36	10.09	9.673	-0.30742	-0.196055	0	0	-0.251737	9.92974	2348	14	13	13	117	57	60	9.922	9.855	0.034475	0.0185345	0	0	0.0265048	9.88979	2407	15	14	14	94	52	42	9.774	9.77	-0.091097	0.127058	0	0	0.0179805	9.772	210	187
Cdc42bpa	tr|H7BX44|H7BX44_MOUSE Non-specific serine/threonine protein kinase OS=Mus musculus OX=10090 GN=Cdc42bpa PE=1 SV=1;tr|D3YYN8|D3YYN8_MOUSE Non-specific serine/threonine protein kinase OS=Mus musculus OX=10090 GN=Cdc42bpa PE=1 SV=1;tr|E9PVY0|E9PVY0_MOUSE Non	319	3	1	3	6	2	4	6.791	6.916	-0.5203	0.0176	0	0	-0.25135	6.85798																343	5	3	3	6	3	3	8.293	7.035	0.7435	1.091	0	0	0.91725	8.01531	6	12
Lin7c;Lin7a	sp|O88952|LIN7C_MOUSE Protein lin-7 homolog C OS=Mus musculus OX=10090 GN=Lin7c PE=1 SV=2;sp|Q8JZS0|LIN7A_MOUSE Protein lin-7 homolog A OS=Mus musculus OX=10090 GN=Lin7a PE=1 SV=2	1604	6	6	5	12	7	5	8.768	8.149	-0.11719	-0.3834	0	0	-0.250295	8.56054	1633	7	4	7	17	6	11	8.544	8.565	-0.073095	0.2623	0	0	0.0946025	8.55463	1685	8	8	6	23	13	10	8.89	8.573	-0.1333	-0.20102	0	0	-0.16716	8.7598	29	35
Sardh	sp|Q99LB7|SARDH_MOUSE Sarcosine dehydrogenase, mitochondrial OS=Mus musculus OX=10090 GN=Sardh PE=1 SV=1	3930	18	13	15	33	15	18	8.549	8.298	-0.38497	-0.111405	0	0	-0.248188	8.44139	3997	9	7	5	11	7	4	8.034	7.119	0.565085	0.1175	0	0	0.341292	7.78282	4089	8	8	4	10	6	4	7.877	7.579	0.218765	1.54895	0	0	0.883857	7.75307	44	43
Acot7	sp|Q91V12-2|BACH_MOUSE Isoform A of Cytosolic acyl coenzyme A thioester hydrolase OS=Mus musculus OX=10090 GN=Acot7;tr|E9PYH2|E9PYH2_MOUSE Cytosolic acyl coenzyme A thioester hydrolase OS=Mus musculus OX=10090 GN=Acot7 PE=1 SV=1;sp|Q91V12-4|BACH_MOUSE Isof	3705	26	21	22	83	44	39	9.926	9.534	-0.160219	-0.335455	0	0	-0.247837	9.7728	3768	24	19	23	78	36	42	9.537	9.216	0.014685	-0.231205	0	0	-0.10826	9.40551	3866	24	24	22	88	41	47	9.705	9.385	-0.289307	-0.27989	0	0	-0.284598	9.57383	161	171
Mdn1	tr|A2ANY6|A2ANY6_MOUSE Midasin OS=Mus musculus OX=10090 GN=Mdn1 PE=1 SV=1;tr|J3QMC5|J3QMC5_MOUSE Midasin OS=Mus musculus OX=10090 GN=Mdn1 PE=1 SV=1	634	113	98	78	244	146	98	9.165	8.429	-0.626595	0.13099	0	0	-0.247803	8.93719	644	66	61	39	98	57	41	8.232	7.842	-0.22778	-0.0118	0	0	-0.11979	8.07938	663	104	76	82	178	98	80	8.566	8.367	0.293125	0.32505	0	0	0.309088	8.4778	342	422
Slc25a4	sp|P48962|ADT1_MOUSE ADP/ATP translocase 1 OS=Mus musculus OX=10090 GN=Slc25a4 PE=1 SV=4	1956	16	16	15	141	72	69	10.08	9.595	-0.21492	-0.278155	0	0	-0.246537	9.90195	1987	32	31	31	363	200	163	10.36	10.02	0.011585	-0.0436175	0	0	-0.0160162	10.2225	2044	30	28	30	299	150	149	10.24	10.1	0.094403	0.197958	0	0	0.14618	10.1756	504	440
Msn	sp|P26041|MOES_MOUSE Moesin OS=Mus musculus OX=10090 GN=Msn PE=1 SV=3	1798	74	68	68	620	316	304	10.65	10.16	-0.32342	-0.169355	0	0	-0.246387	10.4707	1832	71	68	65	580	268	312	10.29	10.08	0.165505	0.0424025	0	0	0.103954	10.1976	1887	66	65	62	463	246	217	10.37	10.16	0.070653	0.122358	0	0	0.0965055	10.2776	1200	1083
Mapk1	sp|P63085|MK01_MOUSE Mitogen-activated protein kinase 1 OS=Mus musculus OX=10090 GN=Mapk1 PE=1 SV=3	2222	23	21	21	100	44	56	10.22	9.96	-0.21242	-0.279955	0	0	-0.246187	10.1092	2256	22	19	22	81	37	44	9.809	9.923	-0.206695	-0.173558	0	0	-0.190126	9.86973	2310	21	17	20	72	30	42	9.987	9.947	-0.679107	-0.442542	0	0	-0.560824	9.96746	181	172
Parl	tr|A0A338P6U4|A0A338P6U4_MOUSE Presenilins-associated rhomboid-like protein, mitochondrial OS=Mus musculus OX=10090 GN=Parl PE=1 SV=1;sp|Q5XJY4|PARL_MOUSE Presenilins-associated rhomboid-like protein, mitochondrial OS=Mus musculus OX=10090 GN=Parl PE=1 SV=	465	6	5	3	11	5	6	8.018	7.559	-0.01356	-0.4786	0	0	-0.24608	7.84651																479	4	3	2	12	5	7	7.706	7.212	0.297115	0.905	0	0	0.601058	7.52575	11	23
Lrrfip1	sp|Q3UZ39|LRRF1_MOUSE Leucine-rich repeat flightless-interacting protein 1 OS=Mus musculus OX=10090 GN=Lrrfip1 PE=1 SV=2;sp|Q3UZ39-3|LRRF1_MOUSE Isoform 3 of Leucine-rich repeat flightless-interacting protein 1 OS=Mus musculus OX=10090 GN=Lrrfip1	2588	18	15	14	33	20	13	8.613	7.634	-0.54217	0.0512	0	0	-0.245485	8.35531	2622	18	18	11	35	29	6	8.647	7.794	-0.089035	0.4563	0	0	0.183633	8.40298	2671	16	15	12	32	17	15	8.333	7.851	0.2324	0.7465	0	0	0.48945	8.15569	68	65
Kif1b	tr|A0A5F8MPF0|A0A5F8MPF0_MOUSE Kinesin-like protein KIF1B OS=Mus musculus OX=10090 GN=Kif1b PE=1 SV=1;sp|Q60575-2|KIF1B_MOUSE Isoform 2 of Kinesin-like protein KIF1B OS=Mus musculus OX=10090 GN=Kif1b;sp|Q60575|KIF1B_MOUSE Kinesin-like protein KIF1B OS=Mus	529	4	2	3	7	2	5	7.464	7.011	-0.1986	-0.2901	0	0	-0.24435	7.29407																															7	7
Myl12b;Myl9	sp|Q3THE2|ML12B_MOUSE Myosin regulatory light chain 12B OS=Mus musculus OX=10090 GN=Myl12b PE=1 SV=2;sp|Q9CQ19|MYL9_MOUSE Myosin regulatory light polypeptide 9 OS=Mus musculus OX=10090 GN=Myl9 PE=1 SV=3	2447	2	2	2	8	4	4	8.238	8.063	0.111645	-0.5992	0	0	-0.243778	8.15926	2483	3	2	3	10	2	8	7.931	8.516	-0.135685	0.0058	0	0	-0.0649425	8.31535	2551	2	2	2	14	8	6	8.574	8.376	-0.326275	-0.16123	0	0	-0.243753	8.48619	18	22
Copz1	sp|P61924|COPZ1_MOUSE Coatomer subunit zeta-1 OS=Mus musculus OX=10090 GN=Copz1 PE=1 SV=1;tr|A0A2R8VJV3|A0A2R8VJV3_MOUSE Coatomer subunit zeta OS=Mus musculus OX=10090 GN=Copz1 PE=1 SV=1;tr|Q8R3M1|Q8R3M1_MOUSE Coatomer subunit zeta OS=Mus musculus OX=10090	2135	6	6	5	15	9	6	8.898	8.68	-0.1457	-0.34096	0	0	-0.24333	8.80254	2164	5	5	5	16	10	6	8.881	8.655	-0.54426	-0.413295	0	0	-0.478778	8.78254	2221	5	5	5	19	12	7	8.904	8.824	-0.4231	-0.45937	0	0	-0.441235	8.86584	31	34
Tardbp	sp|Q921F2|TADBP_MOUSE TAR DNA-binding protein 43 OS=Mus musculus OX=10090 GN=Tardbp PE=1 SV=1;tr|A0A087WRZ5|A0A087WRZ5_MOUSE TAR DNA-binding protein 43 OS=Mus musculus OX=10090 GN=Tardbp PE=1 SV=1;tr|Q8R0B4|Q8R0B4_MOUSE TAR DNA-binding protein 43 OS=Mus mu	3806	15	15	14	162	82	80	9.84	9.285	-0.216765	-0.269802	0	0	-0.243284	9.64571	3872	16	16	13	138	74	64	9.503	9.153	-0.588495	-0.485905	0	0	-0.5372	9.36234	3967	16	16	16	149	76	73	9.543	9.296	-0.43895	-0.65519	0	0	-0.54707	9.43683	300	311
Ndufaf2	sp|Q59J78|NDUF2_MOUSE NADH dehydrogenase [ubiquinone] 1 alpha subcomplex assembly factor 2 OS=Mus musculus OX=10090 GN=Ndufaf2 PE=1 SV=1	2627	18	17	12	40	24	16	8.984	8.614	-0.0822	-0.40396	0	0	-0.24308	8.83727	2656	10	9	5	11	8	3	8.036	7.56	-0.890115	-0.50395	0	0	-0.697033	7.86019	2710	19	18	13	31	19	12	8.783	8.482	-0.23215	-0.4697	0	0	-0.350925	8.65807	51	71
Stoml2	sp|Q99JB2|STML2_MOUSE Stomatin-like protein 2, mitochondrial OS=Mus musculus OX=10090 GN=Stoml2 PE=1 SV=1;tr|A2AG39|A2AG39_MOUSE Stomatin-like protein 2, mitochondrial (Fragment) OS=Mus musculus OX=10090 GN=Stoml2 PE=1 SV=1;tr|F6WI02|F6WI02_MOUSE Stomatin-	3878	14	11	14	34	16	18	8.968	8.818	-0.2883	-0.19756	0	0	-0.24293	8.89944	3944	15	12	15	32	18	14	8.829	8.662	-0.30026	-0.110265	0	0	-0.205262	8.75348	4036	15	14	12	24	13	11	8.771	8.673	-0.85285	-0.6895	0	0	-0.771175	8.72476	66	58
Cul4b	tr|E9PXY1|E9PXY1_MOUSE Cullin-4B OS=Mus musculus OX=10090 GN=Cul4b PE=1 SV=2;sp|A2A432|CUL4B_MOUSE Cullin-4B OS=Mus musculus OX=10090 GN=Cul4b PE=1 SV=1;sp|A2A432-2|CUL4B_MOUSE Isoform 2 of Cullin-4B OS=Mus musculus OX=10090 GN=Cul4b;tr|J3QJX0|J3QJX0_MOUSE	555	27	23	19	57	33	24	8.998	8.389	-0.0571	-0.428125	0	0	-0.242613	8.7925	569	28	22	21	52	29	23	8.809	8.364	-0.169435	-0.18994	0	0	-0.179688	8.64116	582	34	28	29	78	39	39	8.87	8.807	-0.432	-0.02042	0	0	-0.22621	8.83964	109	135
Tsnax	sp|Q9QZE7|TSNAX_MOUSE Translin-associated protein X OS=Mus musculus OX=10090 GN=Tsnax PE=1 SV=1;tr|A0A1D5RLR0|A0A1D5RLR0_MOUSE Translin-associated protein X OS=Mus musculus OX=10090 GN=Tsnax PE=1 SV=1	4721	14	11	9	28	15	13	8.783	8.275	-0.29649	-0.188125	0	0	-0.242308	8.59939	4788	11	8	9	18	8	10	8.38	8.308	-0.08411	-0.08513	0	0	-0.08462	8.34549	4912	16	14	13	33	17	16	8.827	8.466	-0.05735	-0.45075	0	0	-0.25405	8.68298	46	61
Rps13	sp|P62301|RS13_MOUSE 40S ribosomal protein S13 OS=Mus musculus OX=10090 GN=Rps13 PE=1 SV=2;tr|Q921R2|Q921R2_MOUSE 40S ribosomal protein S13 OS=Mus musculus OX=10090 GN=Rps13 PE=1 SV=1	2161	16	15	14	75	31	44	10.15	9.703	-0.0960195	-0.388455	0	0	-0.242237	9.98164	2190	16	14	16	71	23	48	9.932	9.695	-1.0497	-0.688958	0	0	-0.869326	9.82947	2247	17	14	16	76	30	46	9.886	9.814	-0.134907	-0.550542	0	0	-0.342724	9.85149	146	151
Pspc1	sp|Q8R326-2|PSPC1_MOUSE Isoform 2 of Paraspeckle component 1 OS=Mus musculus OX=10090 GN=Pspc1;sp|Q8R326|PSPC1_MOUSE Paraspeckle component 1 OS=Mus musculus OX=10090 GN=Pspc1 PE=1 SV=1	3589	16	14	9	41	24	17	8.882	8.411	-0.0582	-0.42621	0	0	-0.242205	8.70745																															41	41
Psmg3	sp|Q9CZH3|PSMG3_MOUSE Proteasome assembly chaperone 3 OS=Mus musculus OX=10090 GN=Psmg3 PE=1 SV=1	4241	5	5	5	15	8	7	8.42	7.836	-0.19125	-0.292775	0	0	-0.242012	8.21955	4301	5	5	4	10	6	4	8.484	7.813	-0.382515	-0.5588	0	0	-0.470658	8.26694	4409	5	5	4	15	9	6	8.644	8.302	-0.07725	-0.39545	0	0	-0.23635	8.50583	25	30
Lamb2	sp|Q61292|LAMB2_MOUSE Laminin subunit beta-2 OS=Mus musculus OX=10090 GN=Lamb2 PE=1 SV=2	2743	29	15	27	30	12	18	8.264	8.166	-0.564595	0.0806	0	0	-0.241998	8.21776	2784	20	13	16	21	10	11	8.036	7.905	0.789585	1.2044	0	0	0.996992	7.97542	2840	31	16	26	30	9	21	8.309	8.547	1.4831	1.6271	1	1	1.5551	8.4441	51	60
Timm44	sp|O35857|TIM44_MOUSE Mitochondrial import inner membrane translocase subunit TIM44 OS=Mus musculus OX=10090 GN=Timm44 PE=1 SV=2	1500	16	11	9	13	10	3	8.467	7.496	-0.12097	-0.363	0	0	-0.241985	8.21008	1525	15	11	11	17	11	6	8.261	8.071	-0.14628	-0.5204	0	0	-0.33334	8.17631	1574	11	7	8	9	4	5	7.875	7.731	-0.005085	-0.0517	0	0	-0.0283925	7.80894	30	22
Rps11	sp|P62281|RS11_MOUSE 40S ribosomal protein S11 OS=Mus musculus OX=10090 GN=Rps11 PE=1 SV=3;tr|A0A1B0GRR3|A0A1B0GRR3_MOUSE 40S ribosomal protein S11 OS=Mus musculus OX=10090 GN=Rps11 PE=1 SV=1;tr|A0A1B0GSE8|A0A1B0GSE8_MOUSE 40S ribosomal protein S11 (Fragme	2160	23	21	23	136	73	63	10.12	9.719	-0.0576195	-0.423955	0	0	-0.240787	9.96423	2189	21	19	19	127	65	62	9.956	9.693	-1.09869	-0.725958	0	0	-0.912326	9.84411	2246	19	17	19	123	62	61	9.892	9.82	-0.338507	-0.587642	0	0	-0.463075	9.85749	263	259
Xrn2	sp|Q9DBR1-2|XRN2_MOUSE Isoform 2 of 5-3 exoribonuclease 2 OS=Mus musculus OX=10090 GN=Xrn2;sp|Q9DBR1|XRN2_MOUSE 5-3 exoribonuclease 2 OS=Mus musculus OX=10090 GN=Xrn2 PE=1 SV=1	4496	38	33	28	82	41	41	9.182	8.715	-0.453595	-0.02761	0	0	-0.240602	9.00846	4552	25	21	15	40	21	19	8.593	8.307	-0.343815	-0.3709	0	0	-0.357357	8.47313	4669	32	29	24	68	35	33	8.912	8.85	-0.3723	-0.37157	0	0	-0.371935	8.88211	122	150
Ogdh	sp|Q60597|ODO1_MOUSE 2-oxoglutarate dehydrogenase, mitochondrial OS=Mus musculus OX=10090 GN=Ogdh PE=1 SV=3;sp|Q60597-3|ODO1_MOUSE Isoform 3 of 2-oxoglutarate dehydrogenase, mitochondrial OS=Mus musculus OX=10090 GN=Ogdh;tr|Z4YJV4|Z4YJV4_MOUSE Oxoglutarate	2685	47	37	37	149	62	87	9.298	9.072	-0.26105	-0.219435	0	0	-0.240242	9.19954	2719	50	41	43	172	68	104	9.222	9.131	0.18479	-0.030395	0	0	0.0771975	9.17888	2778	41	35	32	111	60	51	9.098	8.921	0.0521	-0.346994	0	0	-0.147447	9.01846	321	260
Strn3	tr|B2RQS1|B2RQS1_MOUSE Striatin-3 OS=Mus musculus OX=10090 GN=Strn3 PE=1 SV=1;sp|Q9ERG2|STRN3_MOUSE Striatin-3 OS=Mus musculus OX=10090 GN=Strn3 PE=1 SV=1	766	6	5	3	7	4	3	8.149	7.489	-0.546895	0.0668	0	0	-0.240047	7.93389	765	9	8	4	12	9	3	8.266	7.79	-0.45058	-0.14573	0	0	-0.298155	8.09019	790	9	7	5	11	8	3	8.211	7.531	-0.3302	-0.36645	0	0	-0.348325	7.99237	19	18
Akr1b10	tr|G5E895|G5E895_MOUSE Aldo-keto reductase family 1, member B10 (aldose reductase) OS=Mus musculus OX=10090 GN=Akr1b10 PE=1 SV=1;tr|D3Z494|D3Z494_MOUSE Aldo-keto reductase family 1, member B10 (aldose reductase) OS=Mus musculus OX=10090 GN=Akr1b10 PE=1 SV=	1349	12	11	10	31	14	17	9.453	9.094	-0.03175	-0.448135	0	0	-0.239943	9.30958	1367	12	10	10	28	11	17	9.27	8.907	0.23889	-0.155265	0	0	0.0418125	9.12537	1416	11	11	9	39	22	17	9.397	9.007	0.13487	-0.123394	0	0	0.005738	9.24438	59	70
Fmr1	tr|E9QAT0|E9QAT0_MOUSE Synaptic functional regulator FMR1 OS=Mus musculus OX=10090 GN=Fmr1 PE=1 SV=1;tr|D3Z6U8|D3Z6U8_MOUSE Synaptic functional regulator FMR1 OS=Mus musculus OX=10090 GN=Fmr1 PE=1 SV=1;tr|E9QNF5|E9QNF5_MOUSE Synaptic functional regulator F	949	4	3	2	8	6	2	7.975	7.091	-0.10029	-0.3795	0	0	-0.239895	7.72729	952	3	2	2	5	3	2	7.718	7.338	0.02746	-0.0241	0	0	0.00168	7.5683	990	3	3	1	4	2	2	7.217	7.14	-0.410815	-0.9369	0	0	-0.673857	7.1802	13	12
Cops4	sp|O88544|CSN4_MOUSE COP9 signalosome complex subunit 4 OS=Mus musculus OX=10090 GN=Cops4 PE=1 SV=1;tr|D3YV99|D3YV99_MOUSE COP9 signalosome complex subunit 4 (Fragment) OS=Mus musculus OX=10090 GN=Cops4 PE=1 SV=1;tr|F6QTS1|F6QTS1_MOUSE COP9 signalosome com	1583	23	16	21	53	26	27	9.604	8.86	-0.242265	-0.236535	0	0	-0.2394	9.37496	1612	23	17	23	51	24	27	9.273	8.873	-0.31461	0.201635	0	0	-0.0564875	9.11751	1664	21	19	18	45	20	25	9.117	8.947	-0.1099	0.455706	0	0	0.172903	9.04027	104	98
Cfap20	sp|Q8BTU1|CFA20_MOUSE Cilia- and flagella-associated protein 20 OS=Mus musculus OX=10090 GN=Cfap20 PE=1 SV=1;sp|Q8BTU1-2|CFA20_MOUSE Isoform 2 of Cilia- and flagella-associated protein 20 OS=Mus musculus OX=10090 GN=Cfap20	3258	8	7	4	16	11	5	8.609	7.821	-0.06087	-0.417175	0	0	-0.239022	8.37352	3304	6	6	1	8	8	0	8.509		-0.578115		0	0		8.509	3400	8	6	7	17	7	10	8.661	8.516	-0.52215	-0.4354	0	0	-0.478775	8.59452	24	33
Yme1l1	sp|O88967|YMEL1_MOUSE ATP-dependent zinc metalloprotease YME1L1 OS=Mus musculus OX=10090 GN=Yme1l1 PE=1 SV=1	1606	6	5	3	5	3	2	7.826	7.451	0.12384	-0.6	0	0	-0.23808	7.67778	1635	7	5	3	3	2	1	7.361		-0.40119		0	0		7.361	1687	6	5	3	7	6	1	8.213		1.1295		0	0		8.213	8	12
Calu	tr|Q6XLQ8|Q6XLQ8_MOUSE Calumenin OS=Mus musculus OX=10090 GN=Calu PE=1 SV=1	2948	2	2	1	7	2	5	7.922	8.315	-0.15549	-0.320625	0	0	-0.238058	8.16152	2983	2	2	2	6	2	4	7.915	8.134	-0.016975	0.1668	0	0	0.0749125	8.03816																13	7
Ergic2	tr|A0A0N4SVQ6|A0A0N4SVQ6_MOUSE Endoplasmic reticulum-Golgi intermediate compartment protein 2 (Fragment) OS=Mus musculus OX=10090 GN=Ergic2 PE=1 SV=1;sp|Q9CR89|ERGI2_MOUSE Endoplasmic reticulum-Golgi intermediate compartment protein 2 OS=Mus musculus OX=10	130	4	2	4	5	3	2	8.049	7.352	0.18671	-0.6616	0	0	-0.237445	7.82748	129	4	2	3	3	1	2		7.429		-0.25585	0	0		7.429	140	2	0	2	2	0	2		7.268		0.6655	0	0		7.268	8	7
Arpc3	sp|Q9JM76|ARPC3_MOUSE Actin-related protein 2/3 complex subunit 3 OS=Mus musculus OX=10090 GN=Arpc3 PE=1 SV=3;tr|H7BWZ3|H7BWZ3_MOUSE Actin-related protein 2/3 complex subunit 3 OS=Mus musculus OX=10090 GN=Arpc3 PE=1 SV=1;tr|D3Z2F7|D3Z2F7_MOUSE Actin-relate	4669	16	16	9	50	26	24	9.405	9.122	-0.12565	-0.349135	0	0	-0.237393	9.28615	4740	15	14	9	53	28	25	9.311	9.198	-0.27091	-0.307605	0	0	-0.289258	9.25816	4856	12	10	11	38	17	21	9.269	9.336	-0.2277	-0.25179	0	0	-0.239745	9.30379	103	88
Vamp3;Vamp2	sp|P63024|VAMP3_MOUSE Vesicle-associated membrane protein 3 OS=Mus musculus OX=10090 GN=Vamp3 PE=1 SV=1;tr|B0QZN5|B0QZN5_MOUSE Synaptobrevin-2 OS=Mus musculus OX=10090 GN=Vamp2 PE=1 SV=1;sp|P63044|VAMP2_MOUSE Vesicle-associated membrane protein 2 OS=Mus mu	2216	8	7	6	28	16	12	9.081	8.673	-0.233395	-0.24116	0	0	-0.237278	8.92325	2250	9	9	7	27	15	12	8.959	8.665	-0.18766	-0.185395	0	0	-0.186528	8.83642	2304	7	6	6	26	17	9	8.821	8.639	0.23095	-0.2273	0	0	0.001825	8.73946	55	54
Vac14	sp|Q80WQ2|VAC14_MOUSE Protein VAC14 homolog OS=Mus musculus OX=10090 GN=Vac14 PE=1 SV=1;tr|A0A1D5RLY2|A0A1D5RLY2_MOUSE Protein VAC14 homolog OS=Mus musculus OX=10090 GN=Vac14 PE=1 SV=1	3068	11	8	8	9	5	4	8.022	7.725	-0.12679	-0.347475	0	0	-0.237132	7.89841	3110	19	6	16	13	3	10	7.59	8.19	0.06001	1.0942	0	0	0.577105	7.98629	3189	15	10	15	16	7	9	8.198	8.216	0.555	0.07885	0	0	0.316925	8.20709	22	25
Ganab	sp|Q8BHN3-2|GANAB_MOUSE Isoform 2 of Neutral alpha-glucosidase AB OS=Mus musculus OX=10090 GN=Ganab	3180	51	48	49	183	89	94	9.969	9.681	-0.26872	-0.205255	0	0	-0.236987	9.84845	3219	56	45	55	226	94	132	9.809	9.759	0.196705	0.303243	0	0	0.249974	9.78472	3312	51	47	50	196	97	99	9.902	9.829	0.339893	0.379358	0	0	0.359625	9.86703	409	379
Kiaa1033	sp|Q3UMB9|WASC4_MOUSE WASH complex subunit 4 OS=Mus musculus OX=10090 GN=Washc4 PE=1 SV=2	2564	15	10	13	23	12	11	8.374	7.878	-0.20275	-0.2712	0	0	-0.236975	8.19327	2596	28	14	25	42	16	26	8.292	8.397	0.09152	-0.2548	0	0	-0.08164	8.34767	2646	19	11	15	21	9	12	8.076	8.207	-1.01624	-0.29445	0	0	-0.655345	8.14642	65	44
Vps35	sp|Q9EQH3|VPS35_MOUSE Vacuolar protein sorting-associated protein 35 OS=Mus musculus OX=10090 GN=Vps35 PE=1 SV=1	4563	38	28	35	77	34	43	9.43	9.088	-0.10595	-0.367535	0	0	-0.236742	9.29183	4626	46	41	42	120	57	63	9.399	9.298	-0.300295	-0.519705	0	0	-0.41	9.35143	4740	36	25	36	65	27	38	9.108	9.129	-0.3621	-0.626194	0	0	-0.494147	9.11863	197	142
Rtn4	sp|Q99P72|RTN4_MOUSE Reticulon-4 OS=Mus musculus OX=10090 GN=Rtn4 PE=1 SV=2;sp|Q99P72-3|RTN4_MOUSE Isoform D of Reticulon-4 OS=Mus musculus OX=10090 GN=Rtn4	3984	27	24	21	118	54	64	9.707	9.488	-0.372965	-0.100352	0	0	-0.236658	9.61116	4055	18	16	15	72	32	40	9.506	9.248	-0.032495	-0.033185	0	0	-0.03284	9.39588	4146	26	24	25	130	55	75	9.498	9.613	-0.09485	-0.091902	0	0	-0.093376	9.5593	190	248
Mrps14	tr|D3Z2K2|D3Z2K2_MOUSE 28S ribosomal protein S14, mitochondrial OS=Mus musculus OX=10090 GN=Mrps14 PE=1 SV=1;sp|Q9CR88|RT14_MOUSE 28S ribosomal protein S14, mitochondrial OS=Mus musculus OX=10090 GN=Mrps14 PE=1 SV=1	926	2	1	2	5	3	2	7.949	7.625	-0.33329	-0.1397	0	0	-0.236495	7.81654	920	2	1	2	3	2	1	7.623		0.22526		0	0		7.623	958	2	2	2	4	1	3		7.75		0.3031	0	0		7.75	8	9
Aco1	sp|P28271|ACOHC_MOUSE Cytoplasmic aconitate hydratase OS=Mus musculus OX=10090 GN=Aco1 PE=1 SV=3	1818	31	23	28	72	33	39	9.138	8.922	-0.195195	-0.276735	0	0	-0.235965	9.04329	1852	28	25	24	60	30	30	8.978	8.613	-0.38196	-0.462195	0	0	-0.422077	8.83277	1905	26	21	18	50	26	24	8.877	8.722	0.10333	-0.20507	0	0	-0.05087	8.80638	132	122
Xrn1	tr|A0A087WQN7|A0A087WQN7_MOUSE 5-3 exoribonuclease 1 OS=Mus musculus OX=10090 GN=Xrn1 PE=1 SV=1;tr|F8VQ87|F8VQ87_MOUSE 5-3 exoribonuclease 1 OS=Mus musculus OX=10090 GN=Xrn1 PE=1 SV=1;sp|P97789-3|XRN1_MOUSE Isoform 3 of 5-3 exoribonuclease 1 OS=Mus m	20	13	9	8	21	11	10	8.24	7.612	-0.756095	0.2845	0	0	-0.235797	8.03081	17	5	3	4	6	3	3	7.153	7.053	0.88851	0.5316	0	0	0.710055	7.10587																27	21
Anp32e	sp|P97822|AN32E_MOUSE Acidic leucine-rich nuclear phosphoprotein 32 family member E OS=Mus musculus OX=10090 GN=Anp32e PE=1 SV=2;sp|P97822-2|AN32E_MOUSE Isoform 2 of Acidic leucine-rich nuclear phosphoprotein 32 family member E OS=Mus musculus OX=10090 GN=	2345	13	9	11	34	21	13	9.598	9.139	-0.190265	-0.279402	0	0	-0.234834	9.42651																															34	34
Cd9	sp|P40240|CD9_MOUSE CD9 antigen OS=Mus musculus OX=10090 GN=Cd9 PE=1 SV=2	1892	4	3	4	24	12	12	9.138	8.784	-0.157995	-0.30936	0	0	-0.233678	8.99611	1925	4	3	4	30	16	14	9.069	8.629	0.16227	0.303305	0	0	0.232788	8.90249	1980	5	3	5	33	21	12	9.201	8.74	0.0596	-0.34337	0	0	-0.141885	9.029	54	57
Rbm28	sp|Q8CGC6|RBM28_MOUSE RNA-binding protein 28 OS=Mus musculus OX=10090 GN=Rbm28 PE=1 SV=4	3410	11	7	7	23	10	13	7.997	7.813	-0.31959	-0.147655	0	0	-0.233623	7.91467	3455	6	6	3	20	6	14	7.713	7.618	-0.64054	-0.61315	0	0	-0.626845	7.66809	3555	12	10	7	46	27	19	8.528	8.3	-0.193875	-0.87785	0	0	-0.535863	8.42879	43	69
Pdia3	sp|P27773|PDIA3_MOUSE Protein disulfide-isomerase A3 OS=Mus musculus OX=10090 GN=Pdia3 PE=1 SV=2	1817	51	50	43	361	142	219	10.84	10.32	-0.24572	-0.221355	0	0	-0.233537	10.6536	1851	48	48	37	416	147	269	10.59	10.17	-0.105595	0.0325825	0	0	-0.0365062	10.4289	1904	47	45	43	402	175	227	10.61	10.38	0.142893	0.183858	0	0	0.163376	10.5101	777	763
Sec11a	tr|D3YWT0|D3YWT0_MOUSE Signal peptidase complex catalytic subunit SEC11 OS=Mus musculus OX=10090 GN=Sec11a PE=1 SV=1;tr|D3Z569|D3Z569_MOUSE Signal peptidase complex catalytic subunit SEC11 OS=Mus musculus OX=10090 GN=Sec11a PE=1 SV=1;tr|D3YTS1|D3YTS1_MOUSE	852	10	10	6	21	11	10	8.607	8.508	-0.36977	-0.09665	0	0	-0.23321	8.56031	854	11	11	7	26	14	12	8.669	8.468	-0.880435	-0.421	0	0	-0.650717	8.58003	874	7	6	6	18	10	8	8.628	8.554	-0.278675	-0.8441	0	0	-0.561388	8.59257	47	39
Arsb	tr|A0A0R4J138|A0A0R4J138_MOUSE Arylsulfatase B OS=Mus musculus OX=10090 GN=Arsb PE=1 SV=1;sp|P50429|ARSB_MOUSE Arylsulfatase B OS=Mus musculus OX=10090 GN=Arsb PE=1 SV=3	215	7	5	6	13	4	9	8.156	8.285	-0.088195	-0.377425	0	0	-0.23281	8.22527	216	7	6	5	14	7	7	8.476	8.285	0.375085	0.3366	0	0	0.355843	8.39092	229	2	1	2	4	1	3		8.116		-1.25385	0	0		8.116	27	17
Naglu	tr|O88325|O88325_MOUSE Alpha-N-acetylglucosaminidase OS=Mus musculus OX=10090 GN=Naglu PE=1 SV=1	1570	22	10	21	40	13	27	8.676	8.816	-0.14349	-0.32146	0	0	-0.232475	8.75162	1598	22	7	22	35	6	29	8.041	8.927	0.531525	0.430335	0	0	0.48093	8.67905	1651	7	4	7	11	3	8	7.709	8.072	0.329115	0.26465	0	0	0.296882	7.92737	75	51
Glipr2	sp|Q9CYL5|GAPR1_MOUSE Golgi-associated plant pathogenesis-related protein 1 OS=Mus musculus OX=10090 GN=Glipr2 PE=1 SV=3;tr|B1AWD6|B1AWD6_MOUSE Golgi-associated plant pathogenesis-related protein 1 OS=Mus musculus OX=10090 GN=Glipr2 PE=1 SV=1	4221	5	2	3	4	2	2	7.914	7.369	-0.74389	0.2805	0	0	-0.231695	7.72191																4385	6	5	6	12	4	8	8.536	8.639	-0.698175	-0.7168	0	0	-0.707488	8.59055	4	16
Mapk14	sp|P47811|MK14_MOUSE Mitogen-activated protein kinase 14 OS=Mus musculus OX=10090 GN=Mapk14 PE=1 SV=3;sp|P47811-4|MK14_MOUSE Isoform 4 of Mitogen-activated protein kinase 14 OS=Mus musculus OX=10090 GN=Mapk14;tr|A0A3B2WB60|A0A3B2WB60_MOUSE Mitogen-activate	1937	10	7	7	16	9	7	8.806	8.121	-0.00869	-0.4546	0	0	-0.231645	8.58651	1970	10	7	7	19	10	9	8.556	8.274	-0.217615	-0.495	0	0	-0.356307	8.4375																35	16
Uqcrc1	sp|Q9CZ13|QCR1_MOUSE Cytochrome b-c1 complex subunit 1, mitochondrial OS=Mus musculus OX=10090 GN=Uqcrc1 PE=1 SV=2	4226	22	17	22	74	33	41	9.753	9.41	-0.235865	-0.227002	0	0	-0.231433	9.61452	4287	25	20	24	100	39	61	9.53	9.482	-0.084795	0.137643	0	0	0.0264237	9.50666	4392	23	20	22	70	30	40	9.632	9.47	-0.16035	-0.20689	0	0	-0.18362	9.55851	174	144
Lamtor5	tr|G3UW70|G3UW70_MOUSE Late endosomal/lysosomal adaptor and MAPK and MTOR activator 5 OS=Mus musculus OX=10090 GN=Lamtor5 PE=1 SV=1;sp|Q9D1L9|LTOR5_MOUSE Ragulator complex protein LAMTOR5 OS=Mus musculus OX=10090 GN=Lamtor5 PE=1 SV=1	1287	3	3	2	8	4	4	8.225	8.177	-0.140695	-0.3196	0	0	-0.230148	8.20166																															8	8
Rab4b	sp|Q91ZR1|RAB4B_MOUSE Ras-related protein Rab-4B OS=Mus musculus OX=10090 GN=Rab4b PE=1 SV=2	3794	7	7	4	18	11	7	8.531	8.062	-0.32917	-0.13046	0	0	-0.229815	8.35695	3861	7	6	3	12	10	2	8.313	7.689	-0.20328	1.18045	0	0	0.488585	8.10458	3957	8	6	6	14	9	5	8.682	8.058	0.78665	0.66775	0	0	0.7272	8.47358	30	32
Nudt5	sp|Q9JKX6|NUDT5_MOUSE ADP-sugar pyrophosphatase OS=Mus musculus OX=10090 GN=Nudt5 PE=1 SV=1;tr|A0A0A6YVU1|A0A0A6YVU1_MOUSE ADP-sugar pyrophosphatase (Fragment) OS=Mus musculus OX=10090 GN=Nudt5 PE=1 SV=1;tr|A2ATT5|A2ATT5_MOUSE ADP-sugar pyrophosphatase (Fr	4658	8	7	7	18	11	7	8.802	8.34	0.29441	-0.751825	0	0	-0.228708	8.62974	4724	8	6	5	11	5	6	8.224	8.267	-0.398975	-0.2612	0	0	-0.330087	8.24603	4841	8	7	8	16	10	6	8.551	8.32	-0.236275	-0.39925	0	0	-0.317763	8.45068	29	34
Psmd12	sp|Q9D8W5|PSD12_MOUSE 26S proteasome non-ATPase regulatory subunit 12 OS=Mus musculus OX=10090 GN=Psmd12 PE=1 SV=4;tr|B1AT36|B1AT36_MOUSE 26S proteasome non-ATPase regulatory subunit 12 OS=Mus musculus OX=10090 GN=Psmd12 PE=1 SV=1;tr|Q3TRH2|Q3TRH2_MOUSE 26	4441	29	25	26	77	41	36	9.638	9.288	-0.123665	-0.332902	0	0	-0.228284	9.49734	4494	29	25	27	69	29	40	9.521	9.258	-0.349595	-0.142405	0	0	-0.246	9.40911	4613	28	22	26	67	26	41	9.458	9.403	-0.39045	-0.22269	0	0	-0.30657	9.43137	146	144
Mrpl1	sp|Q99N96|RM01_MOUSE 39S ribosomal protein L1, mitochondrial OS=Mus musculus OX=10090 GN=Mrpl1 PE=1 SV=2;tr|Q9D3F3|Q9D3F3_MOUSE 39S ribosomal protein L1, mitochondrial OS=Mus musculus OX=10090 GN=Mrpl1 PE=1 SV=1	3978	10	8	7	8	5	3	8.34	8.128	-0.49025	0.0339	0	0	-0.228175	8.24681	4049	8	7	6	6	2	4	7.588	7.739	0.19021	-0.50785	0	0	-0.15882	7.67003	4139	9	9	8	9	6	3	8.304	7.888	0.01832	-0.0756	0	0	-0.02864	8.14401	14	17
Uba2	sp|Q9Z1F9|SAE2_MOUSE SUMO-activating enzyme subunit 2 OS=Mus musculus OX=10090 GN=Uba2 PE=1 SV=1	4845	44	42	36	172	89	83	9.758	9.238	-0.176765	-0.279202	0	0	-0.227984	9.57158	4910	34	29	27	105	43	62	9.077	8.975	-0.35181	-0.205965	0	0	-0.278888	9.02899	5036	40	38	34	141	67	74	9.369	9.215	-0.28895	0.04298	0	0	-0.122985	9.29879	277	313
Pik3r4	sp|Q8VD65|PI3R4_MOUSE Phosphoinositide 3-kinase regulatory subunit 4 OS=Mus musculus OX=10090 GN=Pik3r4 PE=1 SV=3	3649	10	8	7	22	10	12	8.251	7.8	-0.227195	-0.228375	0	0	-0.227785	8.08159	3709	20	12	14	26	10	16	7.945	7.829	-0.192925	-0.21181	0	0	-0.202368	7.89086	3806	9	8	7	12	6	6	7.607	7.445	0.112925	-0.11115	0	0	0.0008875	7.53351	48	34
Sae1	sp|Q9R1T2|SAE1_MOUSE SUMO-activating enzyme subunit 1 OS=Mus musculus OX=10090 GN=Sae1 PE=1 SV=1;sp|Q9R1T2-2|SAE1_MOUSE Isoform 2 of SUMO-activating enzyme subunit 1 OS=Mus musculus OX=10090 GN=Sae1	4757	28	26	23	87	38	49	9.576	9.229	-0.239465	-0.216102	0	0	-0.227783	9.43627	4822	26	23	19	54	25	29	8.98	8.902	-0.27206	-0.214865	0	0	-0.243462	8.94275	4952	30	25	27	75	32	43	9.218	9.348	-0.5423	0.25891	0	0	-0.141695	9.28785	141	162
Cisd2	sp|Q9CQB5|CISD2_MOUSE CDGSH iron-sulfur domain-containing protein 2 OS=Mus musculus OX=10090 GN=Cisd2 PE=1 SV=1;tr|D3Z3X4|D3Z3X4_MOUSE CDGSH iron-sulfur domain-containing protein 2 OS=Mus musculus OX=10090 GN=Cisd2 PE=1 SV=1	4052	7	6	6	12	6	6	8.364	8.06	-0.36665	-0.08873	0	0	-0.22769	8.23807	4118	7	7	3	11	7	4	8.634	8.002	-1.04954	-0.5568	0	0	-0.803168	8.42405	4210	6	4	6	9	3	6	7.974	8.238	-0.96124	-0.91645	0	0	-0.938845	8.12576	23	21
Anp32a	sp|O35381|AN32A_MOUSE Acidic leucine-rich nuclear phosphoprotein 32 family member A OS=Mus musculus OX=10090 GN=Anp32a PE=1 SV=1;tr|D3Z7M9|D3Z7M9_MOUSE Acidic leucine-rich nuclear phosphoprotein 32 family member A OS=Mus musculus OX=10090 GN=Anp32a PE=1 SV	1477	19	18	18	75	43	32	9.873	9.446	-0.221965	-0.233302	0	0	-0.227633	9.70999	1503	19	18	16	68	42	26	9.673	9.18	-0.202595	-0.291405	0	0	-0.247	9.49299	1550	18	18	18	57	33	24	9.583	9.342	-0.10975	-0.25959	0	0	-0.18467	9.47901	143	132
Serpinb6a;Serpinb6	tr|F8WIV2|F8WIV2_MOUSE Serine (or cysteine) peptidase inhibitor, clade B, member 6a OS=Mus musculus OX=10090 GN=Serpinb6a PE=1 SV=1;sp|Q60854|SPB6_MOUSE Serpin B6 OS=Mus musculus OX=10090 GN=Serpinb6 PE=1 SV=1;tr|K7E6F1|K7E6F1_MOUSE Serine (or cysteine) pe	1280	14	13	11	23	14	9	9.215	8.39	-0.150295	-0.304325	0	0	-0.22731	8.97453	1294	17	15	14	36	20	16	8.844	8.719	-0.00256	0.395305	0	0	0.196373	8.78598	1342	17	17	13	31	18	13	9.191	8.713	-0.39	-0.59677	0	0	-0.493385	9.01469	59	54
Snx5	sp|Q9D8U8|SNX5_MOUSE Sorting nexin-5 OS=Mus musculus OX=10090 GN=Snx5 PE=1 SV=1	4440	8	7	5	11	9	2	8.798	7.186	-0.12359	-0.3309	0	0	-0.227245	8.50745	4493	14	12	12	23	6	17	8.275	8.3	-0.03913	-0.5806	0	0	-0.309865	8.28768	4611	10	8	7	7	4	3	8.14	7.706	-0.8422	-0.4798	0	0	-0.661	7.9751	34	18
Aco2	sp|Q99KI0|ACON_MOUSE Aconitate hydratase, mitochondrial OS=Mus musculus OX=10090 GN=Aco2 PE=1 SV=1	3909	54	49	47	268	123	145	10.35	9.907	-0.23962	-0.214355	0	0	-0.226987	10.1827	3972	57	57	50	364	168	196	10.19	9.986	0.223805	0.164343	0	0	0.194074	10.0999	4066	51	47	45	246	101	145	10.1	10.01	0.032493	0.188558	0	0	0.110525	10.0573	632	514
Clic4	sp|Q9QYB1|CLIC4_MOUSE Chloride intracellular channel protein 4 OS=Mus musculus OX=10090 GN=Clic4 PE=1 SV=3	4702	20	19	16	97	44	53	9.932	9.424	-0.291419	-0.162202	0	0	-0.226811	9.74839	4769	17	15	14	67	32	35	9.513	9.19	-0.007205	-0.263505	0	0	-0.135355	9.38086	4890	20	20	16	79	41	38	9.701	9.46	-0.486007	-0.22549	0	0	-0.355749	9.59701	164	176
Picalm	sp|Q7M6Y3-2|PICAL_MOUSE Isoform 2 of Phosphatidylinositol-binding clathrin assembly protein OS=Mus musculus OX=10090 GN=Picalm;sp|Q7M6Y3-3|PICAL_MOUSE Isoform 3 of Phosphatidylinositol-binding clathrin assembly protein OS=Mus musculus OX=10090 GN=Picalm;sp	3002	7	6	6	15	6	9	8.598	8.364	-0.47997	0.026765	0	0	-0.226603	8.49657	3035	8	8	7	28	14	14	8.736	8.492	-0.748735	-0.15903	0	0	-0.453883	8.63092																43	15
Gpt2	sp|Q8BGT5|ALAT2_MOUSE Alanine aminotransferase 2 OS=Mus musculus OX=10090 GN=Gpt2 PE=1 SV=1	3143	9	4	7	10	3	7	8.151	8.098	-0.480195	0.0294	0	0	-0.225398	8.12531	3186	5	5	0	2	2	0	7.56		0.33701		0	0		7.56	3273	17	15	15	32	17	15	8.726	8.723	0.03481	0.25893	0	0	0.14687	8.7245	12	42
Nasp	tr|B1AU75|B1AU75_MOUSE Nuclear autoantigenic sperm protein OS=Mus musculus OX=10090 GN=Nasp PE=1 SV=1;sp|Q99MD9|NASP_MOUSE Nuclear autoantigenic sperm protein OS=Mus musculus OX=10090 GN=Nasp PE=1 SV=2;tr|B1AU76|B1AU76_MOUSE Nuclear autoantigenic sperm pro	735	27	25	17	94	63	31	9.594	8.768	-0.060765	-0.38976	0	0	-0.225263	9.3534	731	20	18	12	61	39	22	9.203	8.542	-0.47611	-0.4251	0	0	-0.450605	8.98771	755	37	37	23	123	78	45	9.237	8.938	-0.2716	-0.318594	0	0	-0.295097	9.11274	155	217
Anxa11	sp|P97384|ANX11_MOUSE Annexin A11 OS=Mus musculus OX=10090 GN=Anxa11 PE=1 SV=2;tr|D3Z7U0|D3Z7U0_MOUSE Annexin OS=Mus musculus OX=10090 GN=Anxa11 PE=1 SV=1	2324	22	22	21	88	49	39	9.746	9.273	-0.233365	-0.216402	0	0	-0.224883	9.57094	2360	24	23	22	100	50	50	9.468	9.354	0.017195	-0.399405	0	0	-0.191105	9.41473	2420	22	21	21	111	55	56	9.546	9.511	-0.05395	-0.03189	0	0	-0.04292	9.52885	188	199
Ddah1	sp|Q9CWS0|DDAH1_MOUSE N(G),N(G)-dimethylarginine dimethylaminohydrolase 1 OS=Mus musculus OX=10090 GN=Ddah1 PE=1 SV=3;tr|D3YU15|D3YU15_MOUSE Dimethylargininase OS=Mus musculus OX=10090 GN=Ddah1 PE=1 SV=1	4169	15	14	11	37	23	14	9.409	8.698	-0.32065	-0.12876	0	0	-0.224705	9.18517	4236	15	14	12	41	23	18	9.329	8.831	0.113645	-0.137865	0	0	-0.01211	9.14778	4328	14	14	9	44	24	20	9.256	8.893	0.3816	-0.23767	0	0	0.071965	9.11137	78	81
Abcc1	sp|O35379|MRP1_MOUSE Multidrug resistance-associated protein 1 OS=Mus musculus OX=10090 GN=Abcc1 PE=1 SV=1	1476	12	6	7	8	4	4	7.582	7.288	-0.7063	0.2571	0	0	-0.2246	7.45942																															8	8
Ncapd2	tr|A0A0R4J0H7|A0A0R4J0H7_MOUSE Condensin complex subunit 1 OS=Mus musculus OX=10090 GN=Ncapd2 PE=1 SV=1;sp|Q8K2Z4|CND1_MOUSE Condensin complex subunit 1 OS=Mus musculus OX=10090 GN=Ncapd2 PE=1 SV=2;sp|Q8K2Z4-2|CND1_MOUSE Isoform 2 of Condensin complex subu	176	38	30	32	130	56	74	9.213	8.78	-0.283395	-0.16466	0	0	-0.224027	9.04837	178	33	33	14	86	59	27	8.987	8.306	-0.15996	-0.14545	0	0	-0.152705	8.7682	191	40	34	36	123	66	57	8.928	8.883	-0.1234	-0.58097	0	0	-0.352185	8.90608	216	253
Pfdn5	sp|Q9WU28|PFD5_MOUSE Prefoldin subunit 5 OS=Mus musculus OX=10090 GN=Pfdn5 PE=1 SV=1;tr|E9PVG3|E9PVG3_MOUSE Prefoldin subunit 5 OS=Mus musculus OX=10090 GN=Pfdn5 PE=1 SV=1;tr|E9PZ62|E9PZ62_MOUSE Prefoldin subunit 5 OS=Mus musculus OX=10090 GN=Pfdn5 PE=1 SV	4774	11	7	8	13	9	4	8.798	8.198	0.15413	-0.6018	0	0	-0.223835	8.59429	4839	7	6	3	9	7	2	8.589	7.733	-0.694815	-0.256971	0	0	-0.475893	8.34461	4968	8	8	5	6	5	1	8.381		-0.5988		0	0		8.381	22	19
Rbm39	sp|Q8VH51-2|RBM39_MOUSE Isoform 2 of RNA-binding protein 39 OS=Mus musculus OX=10090 GN=Rbm39;sp|Q8VH51|RBM39_MOUSE RNA-binding protein 39 OS=Mus musculus OX=10090 GN=Rbm39 PE=1 SV=2;sp|Q8VH51-3|RBM39_MOUSE Isoform 3 of RNA-binding protein 39 OS=Mus muscul	3687	17	14	13	59	27	32	9.32	9.022	-0.13745	-0.310035	0	0	-0.223743	9.19607	3752	12	11	8	41	21	20	8.972	8.491	-0.97466	-0.100999	0	0	-0.53783	8.79494	3847	18	17	13	53	26	27	9.117	9.109	-0.6816	-0.184794	0	0	-0.433197	9.11302	100	112
Csnk2a1	sp|Q60737|CSK21_MOUSE Casein kinase II subunit alpha OS=Mus musculus OX=10090 GN=Csnk2a1 PE=1 SV=2	2694	15	13	13	60	31	29	9.62	9.096	-0.238265	-0.207035	0	0	-0.22265	9.43265	2729	14	13	14	53	20	33	9.107	9.113	-0.35661	-0.040235	0	0	-0.198423	9.11001	2789	16	15	13	58	28	30	9.284	9.121	-0.4161	-0.239894	0	0	-0.327997	9.2101	113	118
Gba	sp|P17439|GLCM_MOUSE Lysosomal acid glucosylceramidase OS=Mus musculus OX=10090 GN=Gba PE=1 SV=1;tr|A0A0G2JDK2|A0A0G2JDK2_MOUSE Glucosylceramidase OS=Mus musculus OX=10090 GN=Gba PE=1 SV=1	1736	4	3	2	8	3	5	8.542	8.189	0.21943	-0.6645	0	0	-0.222535	8.40042	1772	16	11	13	24	12	12	8.739	8.503	0.080525	0.0154	0	0	0.0479625	8.63684	1823	9	9	6	17	11	6	8.713	8.412	0.128114	0.04835	0	0	0.088232	8.58807	32	25
Mcee	sp|Q9D1I5|MCEE_MOUSE Methylmalonyl-CoA epimerase, mitochondrial OS=Mus musculus OX=10090 GN=Mcee PE=1 SV=1;tr|A0A0U1RQ27|A0A0U1RQ27_MOUSE Methylmalonyl-CoA epimerase, mitochondrial OS=Mus musculus OX=10090 GN=Mcee PE=1 SV=1	4327	4	3	3	5	3	2	7.938	7.66	-0.27579	-0.168485	0	0	-0.222137	7.82087	4382	2	1	2	4	1	3		7.739		-0.22373	0	0		7.739	4493	3	2	3	5	2	3	7.699	7.852	-0.325885	-2.2639	0	1	-1.29489	7.7822	9	10
Glul	sp|P15105|GLNA_MOUSE Glutamine synthetase OS=Mus musculus OX=10090 GN=Glul PE=1 SV=6	1716	10	4	9	9	3	6	8.867	8.697	-0.0613	-0.38246	0	0	-0.22188	8.79027	1752	6	6	3	6	4	2	8.485	8.055	0.124085	0.1623	0	0	0.143193	8.32118	1803	8	5	8	13	5	8	8.782	8.777	0.133033	0.48933	0	0	0.311181	8.77951	15	22
Atp6v1c1	sp|Q9Z1G3|VATC1_MOUSE V-type proton ATPase subunit C 1 OS=Mus musculus OX=10090 GN=Atp6v1c1 PE=1 SV=4	4846	9	9	7	18	10	8	9.039	8.363	-0.110695	-0.332425	0	0	-0.22156	8.82106	4911	24	22	19	50	24	26	9.126	8.942	-0.19421	-0.196865	0	0	-0.195538	9.04367	5037	15	13	10	19	11	8	8.631	8.451	-0.519775	-0.56135	0	0	-0.540562	8.55026	68	37
Coq9	tr|F6SFF5|F6SFF5_MOUSE Ubiquinone biosynthesis protein (Fragment) OS=Mus musculus OX=10090 GN=Coq9 PE=1 SV=2;sp|Q8K1Z0|COQ9_MOUSE Ubiquinone biosynthesis protein COQ9, mitochondrial OS=Mus musculus OX=10090 GN=Coq9 PE=1 SV=1	1207	8	7	5	10	6	4	8.472	7.919	-0.17427	-0.2681	0	0	-0.221185	8.27815	1211	7	5	6	11	6	5	7.836	7.704	0.54496	0.36835	0	0	0.456655	7.775	1272	6	6	3	6	5	1	7.922		0.243765		0	0		7.922	21	16
Crat	tr|H7BX88|H7BX88_MOUSE Carnitine O-acetyltransferase OS=Mus musculus OX=10090 GN=Crat PE=1 SV=1;sp|P47934|CACP_MOUSE Carnitine O-acetyltransferase OS=Mus musculus OX=10090 GN=Crat PE=1 SV=3	1386	11	10	7	13	8	5	8.408	7.839	-0.03876	-0.401875	0	0	-0.220317	8.2107	1411	14	10	8	14	8	6	7.958	7.767	0.114685	0.2319	0	0	0.173292	7.87292	1459	11	10	6	13	8	5	8.177	7.724	0.5265	0.0407	0	0	0.2836	8.00707	27	26
Lypla1	tr|J3QP56|J3QP56_MOUSE Acyl-protein thioesterase 1 OS=Mus musculus OX=10090 GN=Lypla1 PE=1 SV=1;sp|P97823-2|LYPA1_MOUSE Isoform 2 of Acyl-protein thioesterase 1 OS=Mus musculus OX=10090 GN=Lypla1;sp|P97823|LYPA1_MOUSE Acyl-protein thioesterase 1 OS=Mus mus	1407	5	5	4	13	7	6	8.817	8.078	-0.29069	-0.14788	0	0	-0.219285	8.58873	1429	6	5	4	11	5	6	8.429	8.143	-0.356515	-0.588	0	0	-0.472257	8.30913																24	13
Nampt	sp|Q99KQ4|NAMPT_MOUSE Nicotinamide phosphoribosyltransferase OS=Mus musculus OX=10090 GN=Nampt PE=1 SV=1	3915	16	10	15	32	18	14	9.004	8.555	-0.0699	-0.36791	0	0	-0.218905	8.83511	3979	18	10	18	35	12	23	8.609	8.768	-0.524935	-0.422795	0	0	-0.473865	8.69574	4073	15	11	12	17	8	9	8.116	8.334	-0.01463	0.83465	0	0	0.41001	8.23854	67	49
Rtfdc1	sp|Q99K95|RTF2_MOUSE Replication termination factor 2 OS=Mus musculus OX=10090 GN=Rtf2 PE=1 SV=1	3902	4	4	2	8	6	2	8.786	8.556	-0.0031	-0.43351	0	0	-0.218305	8.68605	3967	2	2	2	7	5	2	8.788	8.315	0.064815	-0.19244	0	0	-0.0638125	8.61294	4060	2	2	2	5	2	3	8.763	8.611	-0.76025	-0.9408	0	0	-0.850525	8.69362	15	13
Glod4	sp|Q9CPV4|GLOD4_MOUSE Glyoxalase domain-containing protein 4 OS=Mus musculus OX=10090 GN=Glod4 PE=1 SV=1;tr|E9Q197|E9Q197_MOUSE Glyoxalase domain-containing protein 4 OS=Mus musculus OX=10090 GN=Glod4 PE=1 SV=1;sp|Q9CPV4-2|GLOD4_MOUSE Isoform 2 of Glyoxala	4007	22	20	20	69	34	35	9.56	9.094	-0.27085	-0.165535	0	0	-0.218193	9.38672	4077	21	17	21	56	25	31	9.217	9	-0.18151	-0.157665	0	0	-0.169588	9.12191	4168	20	19	19	58	30	28	9.24	9.017	-0.0596	-0.095884	0	0	-0.077742	9.14266	125	127
Mapre1	sp|Q61166|MARE1_MOUSE Microtubule-associated protein RP/EB family member 1 OS=Mus musculus OX=10090 GN=Mapre1 PE=1 SV=3	2732	16	16	12	90	46	44	9.646	9.306	-0.141965	-0.294402	0	0	-0.218184	9.50846	2772	15	14	12	72	33	39	9.366	9.183	-0.327795	-0.162005	0	0	-0.2449	9.28407	2829	16	13	14	87	40	47	9.328	9.385	-0.15975	-0.31049	0	0	-0.23512	9.35743	162	177
Prrc1	sp|Q3UPH1|PRRC1_MOUSE Protein PRRC1 OS=Mus musculus OX=10090 GN=Prrc1 PE=1 SV=1	2570	5	4	2	6	4	2	8.137	7.539	-0.727295	0.2951	0	0	-0.216097	7.9337	2602	5	4	3	5	4	1	7.94		-0.120745		0	0		7.94	2651	4	3	2	6	4	2	7.901	7.56	1.08587	0.39735	0	0	0.741607	7.76314	11	12
Cdc42	sp|P60766|CDC42_MOUSE Cell division control protein 42 homolog OS=Mus musculus OX=10090 GN=Cdc42 PE=1 SV=2;sp|P60766-1|CDC42_MOUSE Isoform 1 of Cell division control protein 42 homolog OS=Mus musculus OX=10090 GN=Cdc42	2099	11	10	10	47	24	23	9.84	9.545	-0.146165	-0.285755	0	0	-0.21596	9.71708	2129	11	9	10	43	19	24	9.637	9.513	-0.290395	-0.137057	0	0	-0.213726	9.57941	2187	11	11	9	48	25	23	9.762	9.727	-0.295507	-0.183242	0	0	-0.239374	9.74485	90	95
Sgta	sp|Q8BJU0-2|SGTA_MOUSE Isoform 2 of Small glutamine-rich tetratricopeptide repeat-containing protein alpha OS=Mus musculus OX=10090 GN=Sgta;sp|Q8BJU0|SGTA_MOUSE Small glutamine-rich tetratricopeptide repeat-containing protein alpha OS=Mus musculus OX=10090	3200	13	12	10	30	19	11	9.006	8.251	-0.1465	-0.284425	0	0	-0.215463	8.7753	3242	13	13	9	26	13	13	8.825	8.188	0.25664	0.1058	0	0	0.18122	8.61411	3336	14	13	12	29	16	13	8.83	8.441	-0.14985	-0.40145	0	0	-0.27565	8.67767	56	59
Spata5	tr|A0A0G2JFY0|A0A0G2JFY0_MOUSE ATPase family protein 2 homolog OS=Mus musculus OX=10090 GN=Spata5 PE=1 SV=1;tr|A0A0A0MQ80|A0A0A0MQ80_MOUSE Vesicle-fusing ATPase OS=Mus musculus OX=10090 GN=Spata5 PE=1 SV=1;sp|Q3UMC0|AFG2H_MOUSE ATPase family protein 2 homo	43	8	7	4	14	7	7	9.181	8.912	-0.129995	-0.300835	0	0	-0.215415	9.067	37	11	11	2	15	8	7	8.924	8.737	0.105242	-0.119055	0	0	-0.0069065	8.84049	42	8	6	5	12	5	7	8.919	8.85	0.03951	-0.35277	0	0	-0.15663	8.88587	29	26
Sucla2	sp|Q9Z2I9|SUCB1_MOUSE Succinate--CoA ligase [ADP-forming] subunit beta, mitochondrial OS=Mus musculus OX=10090 GN=Sucla2 PE=1 SV=2	4874	20	13	17	35	13	22	9.115	9.054	-0.234195	-0.196635	0	0	-0.215415	9.08557	4942	23	17	19	40	17	23	9.032	9.044	-0.16856	0.132835	0	0	-0.0178625	9.03804	5067	20	13	17	32	10	22	8.805	8.991	-0.25105	-0.052694	0	0	-0.151872	8.90788	75	67
Cul4a	sp|Q3TCH7|CUL4A_MOUSE Cullin-4A OS=Mus musculus OX=10090 GN=Cul4a PE=1 SV=1	2433	9	8	6	13	6	7	8.267	7.703	-0.038295	-0.392175	0	0	-0.215235	8.07076	2468	10	9	4	9	5	4	8.147	7.478	0.118625	0.7268	0	0	0.422712	7.93029	2537	10	8	10	22	8	14	8.163	8.435	0.0051	0.37225	0	0	0.188675	8.31996	22	35
[truncated: 3,938 more rows]
